# Supplementary material for: Differences in responses of grass carp to different types of grass carp reovirus (GCRV) and the mechanism of hemorrhage revealed by transcriptome sequencing
Source: BMC Genomics. 2017 Jun 8;18:452. doi: 10.1186/s12864-017-3824-1 (PMC5465539; doi:10.1186/s12864-017-3824-1)
Supplement: Supplementary file 3 — Detailed information of the GO terms of the differentially expressed genes in the two groups. (XLSX 1291 kb) [file 12864_2017_3824_MOESM3_ESM.xlsx]

## Sheet: group I
GOID	Ontology Source	GOTerm	GOLevels	GOGroups	Nr. Genes	% Associated Genes	Term PValue	Term PValue Corrected with Benjamini-Hochberg	Group PValue	Group PValue Corrected with Benjamini-Hochberg	Associated Genes Found	All Associated Genes	OverViewTerm
GO:0005615	GO_CellularComponent_20.03.2014_19h52	extracellular space	[2, 3]	[Group97]	52	4.10742	7.5435e-22	2.01411e-19	{Group97=1.6260421356967383E-19}	{Group97=1.9349901414791187E-17}	[A2M, ADAM9, AGXT, AHSG, ANG, APOA1, APOA4, APOB, APOM, ARG1, C3, C5, C8G, C9, CBLN2, CCL19, CEL, CFB, CFH, CPA1, CRP, CSTB, CXCL11, FGA, FGB, FGG, HMOX1, HPX, HSPG2, IGFBP1, IL11, IL8, LAMB1, LRG1, MTUS1, OLFM4, ORM1, PLG, PRF1, PRG4, PTGDS, RBP4, SAA1, SEPP1, SERPINC1, SERPINF2, SERPING1, SST, TF, TNFRSF11B, TTR, VCAM1]	[23572, A1BG, A2M, A2ML1, ABCA3, ABCD1, ABI3BP, ACE, ACE2, ACHE, ACPP, ACSM1, ACTA1, ACTA2, ACTB, ACTBL2, ACTC1, ACTG1, ACTG2, ADA, ADAM9, ADAMTS13, ADAMTS20, ADAMTS4, ADAMTS9, ADCYAP1, ADIPOQ, ADM, ADNP, AEBP1, AFM, AFP, AGRN, AGRP, AGT, AGXT, AHSG, AIFM2, AIMP1, AKR1A1, AKR1B1, AKR1C1, ALB, ALDH3A1, ALDOA, ALOX5, ALPL, AMBP, AMH, AMN, AMY1A, AMY1B, AMY1C, AMY2A, ANG, ANGPT1, ANGPT2, ANGPT4, ANG…	TRUE
GO:0072562	GO_CellularComponent_20.03.2014_19h52	blood microparticle	[2, 3, 4]	[Group106, Group109, Group121, Group29, Group30, Group31, Group34, Group42, Group73, Group86, Group91, Group97]	21	12	3.85166e-18	5.14196e-16	{Group106=4.333526409560795E-18, Group109=3.8009508172186895E-17, Group121=1.6811057730046428E-17, Group29=2.7886502905858505E-17, Group30=4.833065975021646E-16, Group31=2.0043394481926556E-14, Group34=2.1440330636640253E-16, Group42=7.644678731326697E-13, Group73=6.291539567553961E-19, Group86=3.7163910980551284E-11, Group91=1.2425176621412128E-17, Group97=1.6260421356967383E-19}	{Group106=1.7189654757924487E-16, Group109=5.6539143406128E-16, Group121=4.0010317397510496E-16, Group29=5.530823076328603E-16, Group30=5.228498645705235E-15, Group31=1.8347414948840462E-13, Group34=2.834888161955767E-15, Group42=4.787982994883563E-12, Group73=3.743466042694607E-17, Group86=1.700963617956001E-10, Group91=3.696490044870108E-16, Group97=1.9349901414791187E-17}	[A2M, AGXT, AHSG, APOA1, APOA4, C3, C8G, C9, CFB, CFH, FGA, FGB, FGG, HPX, ORM1, PLG, PRF1, SERPINC1, SERPINF2, SERPING1, TF]	[A1BG, A2M, ACSM1, ACTA1, ACTB, ACTC1, ACTG1, ACTG2, AFM, AGT, AGXT, AHSG, AKR1C1, ALB, AMBP, ANGPTL4, ANXA5, APCS, APOA1, APOA2, APOA4, APOE, APOL1, BCHE, C1QB, C1QC, C1R, C1S, C3, C4A, C4B, C4BPA, C8A, C8G, C9, CD5L, CFB, CFH, CFHR1, CFHR3, CIB2, CLIC1, CLU, CP, CPN2, CPNE2, CPSF3L, CYP11B2, DLC1, DNPEP, EIF2A, EIF2S1, ENG, F13A1, F2, F3, FCN2, FCN3, FGA, FGB, FGG, FN1, GC, GRIPAP1, GSN, HBA1, …	TRUE
GO:0002526	GO_BiologicalProcess_20.03.2014_19h52	acute inflammatory response	[5]	[Group106, Group109, Group121, Group29, Group34, Group48, Group73, Group91, Group97]	17	12.5	3.45475e-15	3.07473e-13	{Group106=4.333526409560795E-18, Group109=3.8009508172186895E-17, Group121=1.6811057730046428E-17, Group29=2.7886502905858505E-17, Group34=2.1440330636640253E-16, Group48=5.6223057414517866E-14, Group73=6.291539567553961E-19, Group91=1.2425176621412128E-17, Group97=1.6260421356967383E-19}	{Group106=1.7189654757924487E-16, Group109=5.6539143406128E-16, Group121=4.0010317397510496E-16, Group29=5.530823076328603E-16, Group34=2.834888161955767E-15, Group48=4.460362554885084E-13, Group73=3.743466042694607E-17, Group91=3.696490044870108E-16, Group97=1.9349901414791187E-17}	[A2M, AHSG, C3, C5, C7, C8G, C9, CEBPA, CFB, CFH, CRP, EDNRB, ORM1, SAA1, SERPINF2, SERPING1, VCAM1]	[A2M, ACVR1, ADAM8, ADCYAP1, ADORA1, ADRA2A, AHSG, AKR1C1, ALOX5AP, ANO6, ANXA1, APCS, APOA2, APOL2, B4GALT1, C1QBP, C2, C3, C4A, C4B, C4BPA, C4BPB, C5, C6, C7, C8A, C8B, C8G, C9, CCM2, CCR7, CD163, CD46, CD55, CD59, CEBPA, CEBPB, CFB, CFH, CFI, CFP, CNR1, CNTN1, CR1, CRP, CSRP1, CTNNBIP1, CXCL10, CXCR2, DEAF1, DEFB1, DLC1, EDNRB, EHHADH, ELANE, F12, F2, F3, F8, FCER1A, FCER1G, FN1, GATA3, GSTP1,…	TRUE
GO:0006954	GO_BiologicalProcess_20.03.2014_19h52	inflammatory response	[4]	[Group106, Group121, Group29, Group34, Group48, Group73, Group75, Group87, Group91, Group97]	30	5.08475	5.39744e-15	3.60279e-13	{Group106=4.333526409560795E-18, Group121=1.6811057730046428E-17, Group29=2.7886502905858505E-17, Group34=2.1440330636640253E-16, Group48=5.6223057414517866E-14, Group73=6.291539567553961E-19, Group75=2.1080140088476156E-14, Group87=3.506662901505648E-16, Group91=1.2425176621412128E-17, Group97=1.6260421356967383E-19}	{Group106=1.7189654757924487E-16, Group121=4.0010317397510496E-16, Group29=5.530823076328603E-16, Group34=2.834888161955767E-15, Group48=4.460362554885084E-13, Group73=3.743466042694607E-17, Group75=1.7918119075204733E-13, Group87=4.172928852791721E-15, Group91=3.696490044870108E-16, Group97=1.9349901414791187E-17}	[A2M, AGXT, AHSG, APOA1, C3, C5, C7, C8G, C9, CCL19, CEBPA, CEL, CFB, CFH, CRP, CXCL11, CXCR4, EDNRB, HMOX1, IL8, NFATC3, NR1D2, ORM1, RNASE1, SAA1, SEPP1, SERPINC1, SERPINF2, SERPING1, VCAM1]	[A2M, ABCF1, ABR, ACE2, ACKR2, ACP5, ACVR1, ADA, ADAM8, ADAMTS12, ADCYAP1, ADIPOQ, ADORA1, ADORA2A, ADORA2B, ADORA3, ADRA2A, AFAP1L2, AGER, AGT, AGTR1, AGTR2, AGXT, AHSG, AIF1, AIM2, AIMP1, AK7, AKR1C1, AKT1, ALOX15, ALOX5, ALOX5AP, AMH, ANKRD42, ANO6, ANXA1, AOAH, AOC3, AOX1, APCS, APOA1, APOA2, APOC3, APOD, APOE, APOL2, APOL3, ATRN, AXL, AZU1, B4GALT1, BCL6, BCR, BDKRB1, BDKRB2, BDNF, BDNF-AS, …	TRUE
GO:2000257	GO_BiologicalProcess_20.03.2014_19h52	regulation of protein activation cascade	[3, 4, 5, 6]	[Group106, Group109, Group121, Group29, Group34, Group48, Group73, Group91, Group94, Group97]	10	30.303	1.57768e-13	8.42482e-12	{Group106=4.333526409560795E-18, Group109=3.8009508172186895E-17, Group121=1.6811057730046428E-17, Group29=2.7886502905858505E-17, Group34=2.1440330636640253E-16, Group48=5.6223057414517866E-14, Group73=6.291539567553961E-19, Group91=1.2425176621412128E-17, Group94=2.3165093823533574E-10, Group97=1.6260421356967383E-19}	{Group106=1.7189654757924487E-16, Group109=5.6539143406128E-16, Group121=4.0010317397510496E-16, Group29=5.530823076328603E-16, Group34=2.834888161955767E-15, Group48=4.460362554885084E-13, Group73=3.743466042694607E-17, Group91=3.696490044870108E-16, Group94=8.892406983872565E-10, Group97=1.9349901414791187E-17}	[A2M, C3, C5, C7, C8G, C9, CFB, CFH, SERPINC1, SERPING1]	[A2M, AKR1C1, C1QBP, C2, C3, C4A, C4B, C4BPA, C4BPB, C5, C6, C7, C8A, C8B, C8G, C9, CD46, CD55, CD59, CFB, CFH, CFI, CFP, CR1, CXCL10, HNRNPC, IGLC7, MASP1, PROS1, PSMA7, SERPINC1, SERPING1, VTN]	TRUE
GO:0002920	GO_BiologicalProcess_20.03.2014_19h52	regulation of humoral immune response	[4, 5]	[Group106, Group109, Group110, Group29, Group34, Group48, Group73, Group91, Group97]	11	21.5686	5.88163e-13	2.61733e-11	{Group106=4.333526409560795E-18, Group109=3.8009508172186895E-17, Group110=4.18881685948475E-9, Group29=2.7886502905858505E-17, Group34=2.1440330636640253E-16, Group48=5.6223057414517866E-14, Group73=6.291539567553961E-19, Group91=1.2425176621412128E-17, Group97=1.6260421356967383E-19}	{Group106=1.7189654757924487E-16, Group109=5.6539143406128E-16, Group110=1.1592307122760122E-8, Group29=5.530823076328603E-16, Group34=2.834888161955767E-15, Group48=4.460362554885084E-13, Group73=3.743466042694607E-17, Group91=3.696490044870108E-16, Group97=1.9349901414791187E-17}	[A2M, C3, C5, C7, C8G, C9, CFB, CFH, HPX, PTPRC, SERPING1]	[A2M, AKR1C1, C1QBP, C2, C3, C4A, C4B, C4BPA, C4BPB, C5, C6, C7, C8A, C8B, C8G, C9, CCR7, CD37, CD46, CD55, CD59, CFB, CFH, CFI, CFP, CR1, CXCL10, CXCL13, DEFB103A, DEFB103B, FCER2, FOXJ1, GIMAP5, HNRNPC, HPX, IGLC7, IRG1, LTA, MASP1, NOD2, PPP2R3C, PROS1, PSMA7, PTPN6, PTPRC, SERPING1, SPNS2, TNF, VTN, ZP3, ZP4]	TRUE
GO:0002697	GO_BiologicalProcess_20.03.2014_19h52	regulation of immune effector process	[3, 4]	[Group106, Group107, Group108, Group109, Group121, Group29, Group34, Group48, Group60, Group73, Group91]	20	7.06714	6.9694e-13	2.65833e-11	{Group106=4.333526409560795E-18, Group107=4.649026499976566E-13, Group108=2.0745910859852002E-12, Group109=3.8009508172186895E-17, Group121=1.6811057730046428E-17, Group29=2.7886502905858505E-17, Group34=2.1440330636640253E-16, Group48=5.6223057414517866E-14, Group60=1.064028460999001E-11, Group73=6.291539567553961E-19, Group91=1.2425176621412128E-17}	{Group106=1.7189654757924487E-16, Group107=3.0735230749845075E-12, Group108=1.1756016153916136E-11, Group109=5.6539143406128E-16, Group121=4.0010317397510496E-16, Group29=5.530823076328603E-16, Group34=2.834888161955767E-15, Group48=4.460362554885084E-13, Group60=5.064775474355244E-11, Group73=3.743466042694607E-17, Group91=3.696490044870108E-16}	[A2M, APOA1, C3, C5, C7, C8G, C9, CCL19, CFB, CFH, DDX58, HLA-B, HLA-F, HMOX1, HPX, PTPRC, RBP4, RNASE1, RSAD2, SERPING1]	[A2M, ABCB9, ABR, ADORA2B, ADORA3, AIM2, AKR1C1, AMH, AP1B1, AP1G1, AP1M1, AP1M2, AP1S1, AP1S2, AP1S3, AP2A1, AP2A2, AP2B1, AP2M1, AP2S1, APOA1, APOA2, APOBEC3F, APOBEC3G, ARF1, ARF1P1, ARRB2, ATG5, ATP6V1H, AZGP1, B2M, BCL10, BCL6, BCR, BIRC2, BIRC3, BST2, BTK, C19orf10, C1QBP, C2, C3, C4A, C4B, C4BPA, C4BPB, C5, C6, C7, C8A, C8B, C8G, C9, CADM1, CCL19, CCL2, CCR2, CD226, CD247, CD28, CD300A, CD…	TRUE
GO:0010035	GO_BiologicalProcess_20.03.2014_19h52	response to inorganic substance	[3]	[Group10, Group82, Group92]	23	5.72139	9.82247e-13	3.27825e-11	{Group10=9.822469303103408E-13, Group82=2.5438151717950157E-13, Group92=9.822469303103408E-13}	{Group10=5.844369235346528E-12, Group82=1.780670620256511E-12, Group92=5.844369235346528E-12}	[ADAM9, APOA4, APOB, AQP3, ARG1, CCL19, CD9, CEBPA, CRP, FBP1, FGA, FGB, FGG, HMOX1, MB, NFATC3, SCN5A, TAT, TDO2, TNFRSF11B, TTN, UCP3, VCAM1]	[AANAT, ABAT, ABCB6, ACER1, ACO1, ACTA1, ADA, ADAM9, ADCY1, AKR1C3, ALB, ALG2, ALOX5AP, ANXA1, ANXA11, ANXA7, AOC1, APEX1, APOA4, APOB, APOBEC1, APTX, AQP1, AQP2, AQP3, AQP7, AQP9, ARG1, ASCL1, ASPH, ATAT1, ATF1, ATIC, ATP5D, ATP7A, ATP7B, AVPR1A, AXL, B2M, BAD, BAK1, BCL2, BDH1, BECN1, BGLAP, BLM, BMP6, BMP7, BNIP3, BRAF, BSG, BTF3P11, C1QTNF1, CA2, CACNA1G, CACNA1H, CACYBP, CALM1, CALM2, CALM3,…	TRUE
GO:0032101	GO_BiologicalProcess_20.03.2014_19h52	regulation of response to external stimulus	[3, 4]	[Group102, Group106, Group109, Group121, Group29, Group34, Group48, Group73, Group91, Group97]	27	4.51505	2.38311e-12	7.06989e-11	{Group102=7.563331515771677E-15, Group106=4.333526409560795E-18, Group109=3.8009508172186895E-17, Group121=1.6811057730046428E-17, Group29=2.7886502905858505E-17, Group34=2.1440330636640253E-16, Group48=5.6223057414517866E-14, Group73=6.291539567553961E-19, Group91=1.2425176621412128E-17, Group97=1.6260421356967383E-19}	{Group102=7.500303753140245E-14, Group106=1.7189654757924487E-16, Group109=5.6539143406128E-16, Group121=4.0010317397510496E-16, Group29=5.530823076328603E-16, Group34=2.834888161955767E-15, Group48=4.460362554885084E-13, Group73=3.743466042694607E-17, Group91=3.696490044870108E-16, Group97=1.9349901414791187E-17}	[A2M, AGXT, AHSG, APOA1, C3, C5, C7, C8G, C9, CCL19, CEL, CFB, CFH, CXCR4, DDX58, EDNRB, IL8, NR1D2, PLAUR, PLG, PROC, RNASE1, SAA1, SEPP1, SERPINC1, SERPINF2, SERPING1]	[A2M, ABR, ACE2, ACP5, ADA, ADAM10, ADAM17, ADAM8, ADAMTS12, ADCYAP1, ADIPOQ, ADORA1, ADORA2A, ADORA2B, ADORA3, AGER, AGT, AGTR1, AGXT, AHSG, AIF1, AIM2, AKR1C1, ALOX12, ALOX5AP, AMH, ANGPT2, ANKRD42, ANO6, ANXA1, ANXA2, AOAH, AP1B1, AP1G1, AP1M1, AP1M2, AP1S1, AP1S2, AP1S3, AP2A1, AP2A2, AP2B1, AP2M1, AP2S1, APOA1, APOBEC3F, APOBEC3G, APOD, APOE, APOH, ARF1, ARF1P1, ARTN, ATG7, ATP6V1H, AZU1, B2…	TRUE
GO:0030449	GO_BiologicalProcess_20.03.2014_19h52	regulation of complement activation	[4, 5, 6, 7, 8]	[Group106, Group109, Group121, Group29, Group34, Group48, Group73, Group91, Group97]	9	28.125	5.77072e-12	1.40071e-10	{Group106=4.333526409560795E-18, Group109=3.8009508172186895E-17, Group121=1.6811057730046428E-17, Group29=2.7886502905858505E-17, Group34=2.1440330636640253E-16, Group48=5.6223057414517866E-14, Group73=6.291539567553961E-19, Group91=1.2425176621412128E-17, Group97=1.6260421356967383E-19}	{Group106=1.7189654757924487E-16, Group109=5.6539143406128E-16, Group121=4.0010317397510496E-16, Group29=5.530823076328603E-16, Group34=2.834888161955767E-15, Group48=4.460362554885084E-13, Group73=3.743466042694607E-17, Group91=3.696490044870108E-16, Group97=1.9349901414791187E-17}	[A2M, C3, C5, C7, C8G, C9, CFB, CFH, SERPING1]	[A2M, AKR1C1, C1QBP, C2, C3, C4A, C4B, C4BPA, C4BPB, C5, C6, C7, C8A, C8B, C8G, C9, CD46, CD55, CD59, CFB, CFH, CFI, CFP, CR1, CXCL10, HNRNPC, IGLC7, MASP1, PROS1, PSMA7, SERPING1, VTN]	TRUE
GO:0002576	GO_BiologicalProcess_20.03.2014_19h52	platelet degranulation	[5, 6, 7, 8]	[Group115, Group30, Group31, Group42, Group86, Group9, Group97]	13	12.7451	5.31482e-12	1.41906e-10	{Group115=3.288348780621796E-9, Group30=4.833065975021646E-16, Group31=2.0043394481926556E-14, Group42=7.644678731326697E-13, Group86=3.7163910980551284E-11, Group9=7.028663045315787E-8, Group97=1.6260421356967383E-19}	{Group115=9.544231826682774E-9, Group30=5.228498645705235E-15, Group31=1.8347414948840462E-13, Group42=4.787982994883563E-12, Group86=1.700963617956001E-10, Group9=1.417645597275557E-7, Group97=1.9349901414791187E-17}	[A2M, APOA1, CD9, FGA, FGB, FGG, PLG, PRF1, SEPP1, SERPINF2, SERPING1, TF, TTN]	[A2M, ABCC4, ACTN1, ACTN2, ACTN4, ALB, ALDOA, APOA1, APP, BRPF3, CALM1, CALM2, CALM3, CALU, CAP1, CD36, CD63, CD9, CFD, CFL1, CLU, DMTN, EGF, F13A1, F3, F5, F8, FCER1G, FGA, FGB, FGG, FIGF, FLNA, FN1, GAS6, HABP4, HGF, HRG, HSPA5, IGF1, IGF2, IL6, ITGA2B, ITGB3, KNG1, LAMP2, LEFTY2, LYN, MMRN1, MTCH1, NRG1, P2RX1, PDGFA, PDGFB, PECAM1, PF4, PFN1, PIKFYVE, PLEK, PLG, POTEKP, PPBP, PPIA, PRF1, PROS…	TRUE
GO:0031983	GO_CellularComponent_20.03.2014_19h52	vesicle lumen	[3, 4]	[Group115, Group27, Group30, Group31, Group33, Group42, Group86, Group93, Group97]	12	13.0435	2.71253e-11	6.03538e-10	{Group115=3.288348780621796E-9, Group27=2.085397945277648E-9, Group30=4.833065975021646E-16, Group31=2.0043394481926556E-14, Group33=2.9136971451935906E-17, Group42=7.644678731326697E-13, Group86=3.7163910980551284E-11, Group93=1.0967273986865992E-13, Group97=1.6260421356967383E-19}	{Group115=9.544231826682774E-9, Group27=6.5305883023168446E-9, Group30=5.228498645705235E-15, Group31=1.8347414948840462E-13, Group33=4.953285146829104E-16, Group42=4.787982994883563E-12, Group86=1.700963617956001E-10, Group93=8.156910027731581E-13, Group97=1.9349901414791187E-17}	[A2M, APOA1, APOB, FGA, FGB, FGG, HPX, PLG, SAA1, SERPINF2, SERPING1, TF]	[A2M, ACTN1, ACTN2, ACTN4, ADA, ALB, ALDOA, APOA1, APOB, APOE, APP, C1QTNF1, CALR, CFD, CLU, DBH, DEFA1, DEFA1A3, DEFA1B, DEFA3, DEFA5, DLC1, EGF, F13A1, F3, F5, F8, FASLG, FGA, FGB, FGG, FIGF, FN1, GAS6, GCG, GHRL, GIP, GNAI2, HBA1, HBB, HGF, HP, HPR, HPX, HRG, HSP90AA1, HSP90B1, HSPH1, HYOU1, IGF1, IGF2, IL6, INS, KNG1, KRT89P, LEFTY2, LTF, MMRN1, NRG1, PCSK1, PCSK2, PDGFA, PDGFB, PF4, PIKFYVE,…	TRUE
GO:0060205	GO_CellularComponent_20.03.2014_19h52	cytoplasmic membrane-bounded vesicle lumen	[4, 5, 6, 7, 8, 9]	[Group115, Group27, Group30, Group31, Group33, Group42, Group86, Group93, Group97]	12	13.0435	2.71253e-11	6.03538e-10	{Group115=3.288348780621796E-9, Group27=2.085397945277648E-9, Group30=4.833065975021646E-16, Group31=2.0043394481926556E-14, Group33=2.9136971451935906E-17, Group42=7.644678731326697E-13, Group86=3.7163910980551284E-11, Group93=1.0967273986865992E-13, Group97=1.6260421356967383E-19}	{Group115=9.544231826682774E-9, Group27=6.5305883023168446E-9, Group30=5.228498645705235E-15, Group31=1.8347414948840462E-13, Group33=4.953285146829104E-16, Group42=4.787982994883563E-12, Group86=1.700963617956001E-10, Group93=8.156910027731581E-13, Group97=1.9349901414791187E-17}	[A2M, APOA1, APOB, FGA, FGB, FGG, HPX, PLG, SAA1, SERPINF2, SERPING1, TF]	[A2M, ACTN1, ACTN2, ACTN4, ADA, ALB, ALDOA, APOA1, APOB, APOE, APP, C1QTNF1, CALR, CFD, CLU, DBH, DEFA1, DEFA1A3, DEFA1B, DEFA3, DEFA5, DLC1, EGF, F13A1, F3, F5, F8, FASLG, FGA, FGB, FGG, FIGF, FN1, GAS6, GCG, GHRL, GIP, GNAI2, HBA1, HBB, HGF, HP, HPR, HPX, HRG, HSP90AA1, HSP90B1, HSPH1, HYOU1, IGF1, IGF2, IL6, INS, KNG1, KRT89P, LEFTY2, LTF, MMRN1, NRG1, PCSK1, PCSK2, PDGFA, PDGFB, PF4, PIKFYVE,…	TRUE
GO:0006957	GO_BiologicalProcess_20.03.2014_19h52	complement activation, alternative pathway	[4, 5, 6, 7, 8]	[Group106, Group109, Group29, Group48, Group73, Group91]	7	38.8889	1.02407e-10	2.10328e-09	{Group106=4.333526409560795E-18, Group109=3.8009508172186895E-17, Group29=2.7886502905858505E-17, Group48=5.6223057414517866E-14, Group73=6.291539567553961E-19, Group91=1.2425176621412128E-17}	{Group106=1.7189654757924487E-16, Group109=5.6539143406128E-16, Group29=5.530823076328603E-16, Group48=4.460362554885084E-13, Group73=3.743466042694607E-17, Group91=3.696490044870108E-16}	[C3, C5, C7, C8G, C9, CFB, CFH]	[AKR1C1, C3, C5, C7, C8A, C8B, C8G, C9, CFB, CFD, CFH, CFHR5, CFP, CR1, CXCL10, IGLC7, PIKFYVE, VSIG4]	TRUE
GO:0031347	GO_BiologicalProcess_20.03.2014_19h52	regulation of defense response	[4, 5]	[Group106, Group109, Group121, Group29, Group34, Group48, Group73, Group91, Group97]	23	4.27509	3.45264e-10	6.58468e-09	{Group106=4.333526409560795E-18, Group109=3.8009508172186895E-17, Group121=1.6811057730046428E-17, Group29=2.7886502905858505E-17, Group34=2.1440330636640253E-16, Group48=5.6223057414517866E-14, Group73=6.291539567553961E-19, Group91=1.2425176621412128E-17, Group97=1.6260421356967383E-19}	{Group106=1.7189654757924487E-16, Group109=5.6539143406128E-16, Group121=4.0010317397510496E-16, Group29=5.530823076328603E-16, Group34=2.834888161955767E-15, Group48=4.460362554885084E-13, Group73=3.743466042694607E-17, Group91=3.696490044870108E-16, Group97=1.9349901414791187E-17}	[A2M, AGXT, AHSG, APOA1, C3, C5, C7, C8G, C9, CFB, CFH, DDX58, EDNRB, HPX, MOG, NR1D2, RNASE1, RSAD2, SAA1, SERPINC1, SERPING1, SOCS1, UBB]	[A2M, ABR, ACE2, ACP5, ADA, ADAM8, ADAMTS12, ADCYAP1, ADIPOQ, ADORA1, ADORA2A, ADORA2B, ADORA3, AGT, AGTR1, AGXT, AHSG, AIM2, AKR1C1, ALOX5AP, ANKRD42, ANXA1, AOAH, AP1B1, AP1G1, AP1M1, AP1M2, AP1S1, AP1S2, AP1S3, AP2A1, AP2A2, AP2B1, AP2M1, AP2S1, APOA1, APOBEC3F, APOBEC3G, APOD, APOE, ARF1, ARF1P1, ARRB2, ATF1, ATF2, ATP6V1H, B2M, BCL10, BCL6, BCR, BIRC2, BIRC3, BPIFB1, BRD4, BTK, C19orf10, C1Q…	TRUE
GO:0010038	GO_BiologicalProcess_20.03.2014_19h52	response to metal ion	[4]	[Group10, Group82, Group92]	17	6.11511	3.8985e-10	6.93932e-09	{Group10=9.822469303103408E-13, Group82=2.5438151717950157E-13, Group92=9.822469303103408E-13}	{Group10=5.844369235346528E-12, Group82=1.780670620256511E-12, Group92=5.844369235346528E-12}	[ADAM9, AQP3, ARG1, CEBPA, CRP, FBP1, FGA, FGB, FGG, HMOX1, NFATC3, SCN5A, TAT, TDO2, TNFRSF11B, TTN, VCAM1]	[AANAT, ABAT, ABCB6, ACER1, ACO1, ACTA1, ADAM9, ADCY1, AKR1C3, ALB, ALG2, ALOX5AP, ANXA11, ANXA7, AOC1, APOBEC1, AQP1, AQP2, AQP3, AQP7, AQP9, ARG1, ASCL1, ASPH, ATAT1, ATF1, ATP5D, ATP7A, ATP7B, B2M, BAD, BCL2, BDH1, BECN1, BGLAP, BMP6, BNIP3, BRAF, BSG, BTF3P11, CA2, CACNA1G, CACNA1H, CACYBP, CALM1, CALM2, CALM3, CALR, CAMK2B, CAMK2D, CAPN3, CARF, CASP8, CASP9, CASQ2, CASR, CAV1, CCNB1, CCND1, …	TRUE
GO:0002673	GO_BiologicalProcess_20.03.2014_19h52	regulation of acute inflammatory response	[5, 6, 7]	[Group106, Group109, Group121, Group29, Group34, Group48, Group73, Group91]	10	14.2857	5.1209e-10	8.54551e-09	{Group106=4.333526409560795E-18, Group109=3.8009508172186895E-17, Group121=1.6811057730046428E-17, Group29=2.7886502905858505E-17, Group34=2.1440330636640253E-16, Group48=5.6223057414517866E-14, Group73=6.291539567553961E-19, Group91=1.2425176621412128E-17}	{Group106=1.7189654757924487E-16, Group109=5.6539143406128E-16, Group121=4.0010317397510496E-16, Group29=5.530823076328603E-16, Group34=2.834888161955767E-15, Group48=4.460362554885084E-13, Group73=3.743466042694607E-17, Group91=3.696490044870108E-16}	[A2M, C3, C5, C7, C8G, C9, CFB, CFH, EDNRB, SERPING1]	[A2M, ADAM8, ADCYAP1, ADORA1, AKR1C1, ALOX5AP, ANXA1, C1QBP, C2, C3, C4A, C4B, C4BPA, C4BPB, C5, C6, C7, C8A, C8B, C8G, C9, CCM2, CCR7, CD46, CD55, CD59, CFB, CFH, CFI, CFP, CNR1, CR1, CXCL10, DEAF1, EDNRB, F12, FCER1A, FCER1G, GSTP1, HNRNPC, IGLC7, IL1B, IL20RB, IL4, IL6, IL6ST, INS, KLKB1, MASP1, NLRP3, NPY5R, OSM, OSMR, PCDHA4, PCDHA@, PIK3CG, PPARG, PROS1, PSMA7, PTGER3, PTGS2, SERPING1, SPN,…	TRUE
GO:0050727	GO_BiologicalProcess_20.03.2014_19h52	regulation of inflammatory response	[4, 5, 6]	[Group106, Group109, Group121, Group29, Group33, Group34, Group48, Group73, Group91, Group97]	16	6.45161	6.01807e-10	9.45191e-09	{Group106=4.333526409560795E-18, Group109=3.8009508172186895E-17, Group121=1.6811057730046428E-17, Group29=2.7886502905858505E-17, Group33=2.9136971451935906E-17, Group34=2.1440330636640253E-16, Group48=5.6223057414517866E-14, Group73=6.291539567553961E-19, Group91=1.2425176621412128E-17, Group97=1.6260421356967383E-19}	{Group106=1.7189654757924487E-16, Group109=5.6539143406128E-16, Group121=4.0010317397510496E-16, Group29=5.530823076328603E-16, Group33=4.953285146829104E-16, Group34=2.834888161955767E-15, Group48=4.460362554885084E-13, Group73=3.743466042694607E-17, Group91=3.696490044870108E-16, Group97=1.9349901414791187E-17}	[A2M, AGXT, AHSG, APOA1, C3, C5, C7, C8G, C9, CFB, CFH, EDNRB, NR1D2, SAA1, SERPINC1, SERPING1]	[A2M, ABR, ACE2, ACP5, ADA, ADAM8, ADAMTS12, ADCYAP1, ADIPOQ, ADORA1, ADORA2A, ADORA2B, ADORA3, AGT, AGTR1, AGXT, AHSG, AKR1C1, ALOX5AP, ANKRD42, ANXA1, AOAH, APOA1, APOD, APOE, BCL6, BCR, BIRC2, BIRC3, BRD4, C1QBP, C1QTNF3, C2, C3, C4A, C4B, C4BPA, C4BPB, C5, C6, C7, C8A, C8B, C8G, C9, CALCA, CALCRL, CASP1, CASP12, CASP4, CASP5, CCL24, CCL3, CCL5, CCM2, CCR2, CCR7, CD276, CD28, CD46, CD47, CD55,…	TRUE
GO:0006006	GO_BiologicalProcess_20.03.2014_19h52	glucose metabolic process	[6, 7]	[Group11, Group117, Group15, Group19, Group41, Group47, Group61, Group62, Group95]	16	5.94796	1.96221e-09	2.91062e-08	{Group11=2.274230160299848E-8, Group117=1.6856437904972664E-8, Group15=6.870275646838659E-9, Group19=3.4015233758111138E-9, Group41=1.2339977954996805E-8, Group47=6.194441092266791E-11, Group61=4.3460544259383916E-8, Group62=9.203805073598407E-9, Group95=2.7215517040408705E-7}	{Group11=5.106290359918526E-8, Group117=4.093706348350504E-8, Group15=1.8168062266084453E-8, Group19=9.637649564798157E-9, Group41=3.059286201342958E-8, Group47=2.457128299932494E-10, Group61=9.403281394303065E-8, Group62=2.3809843559961096E-8, Group95=4.561473982829065E-7}	[ALDOB, DDIT4, FBP1, GAPDH, GCK, GPD1, LDHB, PCK1, PCK2, PDK2, PFKFB4, PPP1R3G, PROC, RBP4, UBB, UGP2]	[ACADM, ACN9, ADIPOQ, ADPGK, ADRA1B, AGL, AIMP1, AKR1A1, AKT1, AKT2, ALDH5A1, ALDOA, ALDOB, ALDOC, APOD, ARNT, ARPP19, ATF3, ATF4, BAD, BPGM, BRS3, C19orf80, C1QTNF1, C1QTNF2, C1QTNF3, CACNA1A, CALM1, CALM2, CALM3, CLK2, COX11, COX11P1, CPT1A, CRTC2, CRYAB, DCXR, DDIT4, DDR2, DHTKD1, DLAT, DUSP12, DYRK2, ECD, ENO1, ENO2, ENO3, ENO4, ENPP1, ENTPD5, EPM2A, FABP5, FABP5P1, FAM132A, FBP1, FBP2, FOXA2…	TRUE
GO:0006094	GO_BiologicalProcess_20.03.2014_19h52	gluconeogenesis	[7, 8]	[Group117, Group15, Group16, Group19, Group20, Group47, Group52, Group61, Group62, Group95]	10	11.9048	3.20846e-09	4.50874e-08	{Group117=1.6856437904972664E-8, Group15=6.870275646838659E-9, Group16=1.1289255928361029E-7, Group19=3.4015233758111138E-9, Group20=4.511138847813569E-11, Group47=6.194441092266791E-11, Group52=7.126530358272715E-8, Group61=4.3460544259383916E-8, Group62=9.203805073598407E-9, Group95=2.7215517040408705E-7}	{Group117=4.093706348350504E-8, Group15=1.8168062266084453E-8, Group16=2.1324150086904165E-7, Group19=9.637649564798157E-9, Group20=1.9172340103207667E-10, Group47=2.457128299932494E-10, Group52=1.4134285210574218E-7, Group61=9.403281394303065E-8, Group62=2.3809843559961096E-8, Group95=4.561473982829065E-7}	[ALDOB, FBP1, GAPDH, GCK, GPD1, PCK1, PCK2, PDK2, PROC, RBP4]	[ACADM, ACN9, ADIPOQ, ALDOA, ALDOB, ALDOC, ARPP19, ATF3, ATF4, C1QTNF3, CLK2, CRTC2, ENO1, ENO2, ENO3, FAM132A, FBP1, FBP2, FOXO1, G6PC, G6PC2, G6PC3, GAPDH, GAPDHS, GCK, GNMT, GNPDA1, GOLT1A, GOLT1B, GOT1, GOT2, GPD1, GPD2, GPI, IL6, INS, K7ESF4_HUMAN, KHSRP, KRT17, LEP, MAP4K2, MDH1, MDH2, NR1D1, NR3C1, OGT, PC, PCK1, PCK2, PCNXL4, PDK2, PFKFB1, PGAM1, PGAM2, PGAM4, PGK1, PGM1, PODXL, POLR2D, P…	TRUE
GO:0019319	GO_BiologicalProcess_20.03.2014_19h52	hexose biosynthetic process	[6, 7]	[Group117, Group15, Group16, Group19, Group20, Group47, Group52, Group61, Group62, Group95]	10	11.3636	5.08997e-09	6.79511e-08	{Group117=1.6856437904972664E-8, Group15=6.870275646838659E-9, Group16=1.1289255928361029E-7, Group19=3.4015233758111138E-9, Group20=4.511138847813569E-11, Group47=6.194441092266791E-11, Group52=7.126530358272715E-8, Group61=4.3460544259383916E-8, Group62=9.203805073598407E-9, Group95=2.7215517040408705E-7}	{Group117=4.093706348350504E-8, Group15=1.8168062266084453E-8, Group16=2.1324150086904165E-7, Group19=9.637649564798157E-9, Group20=1.9172340103207667E-10, Group47=2.457128299932494E-10, Group52=1.4134285210574218E-7, Group61=9.403281394303065E-8, Group62=2.3809843559961096E-8, Group95=4.561473982829065E-7}	[ALDOB, FBP1, GAPDH, GCK, GPD1, PCK1, PCK2, PDK2, PROC, RBP4]	[ACADM, ACN9, ADIPOQ, ALDOA, ALDOB, ALDOC, ARPP19, ATF3, ATF4, C1QTNF3, CHST15, CLK2, CRTC2, ENO1, ENO2, ENO3, FAM132A, FBP1, FBP2, FOXO1, G6PC, G6PC2, G6PC3, GAPDH, GAPDHS, GCK, GNMT, GNPDA1, GOLT1A, GOLT1B, GOT1, GOT2, GPD1, GPD2, GPI, IL6, INS, K7ESF4_HUMAN, KHSRP, KRT17, LEP, MAP4K2, MDH1, MDH2, NR1D1, NR3C1, OGT, PC, PCK1, PCK2, PCNXL4, PDK2, PFKFB1, PGAM1, PGAM2, PGAM4, PGK1, PGM1, PMM1, PM…	TRUE
GO:0030168	GO_BiologicalProcess_20.03.2014_19h52	platelet activation	[4, 5, 6]	[Group30, Group31, Group42, Group86, Group9, Group97]	15	6.0241	5.41e-09	6.87843e-08	{Group30=4.833065975021646E-16, Group31=2.0043394481926556E-14, Group42=7.644678731326697E-13, Group86=3.7163910980551284E-11, Group9=7.028663045315787E-8, Group97=1.6260421356967383E-19}	{Group30=5.228498645705235E-15, Group31=1.8347414948840462E-13, Group42=4.787982994883563E-12, Group86=1.700963617956001E-10, Group9=1.417645597275557E-7, Group97=1.9349901414791187E-17}	[A2M, APOA1, CD9, FGA, FGB, FGG, PLG, PRF1, RNASE1, SAA1, SEPP1, SERPINF2, SERPING1, TF, TTN]	[A2M, ABCC4, ACTN1, ACTN2, ACTN4, ADAMTS13, ADRA2A, ADRA2B, ADRA2C, AKT1, ALB, ALDOA, ALOX12, APBB1IP, APOA1, APOE, APP, ARRB1, ARRB2, AXL, BCAR1, BLOC1S3, BLOC1S4, BRPF3, C1QTNF1, CALM1, CALM2, CALM3, CALU, CAP1, CD36, CD40, CD40LG, CD63, CD9, CFD, CFL1, CLU, COL1A1, COL1A2, COL3A1, CRK, CSK, DAGLA, DAGLB, DGKA, DGKB, DGKD, DGKE, DGKG, DGKH, DGKI, DGKK, DGKQ, DGKZ, DMTN, EGF, ENTPD1, ENTPD2, F13…	TRUE
GO:0031091	GO_CellularComponent_20.03.2014_19h52	platelet alpha granule	[4, 5, 6, 7, 8, 9, 10]	[Group102, Group115, Group13, Group30, Group31, Group42, Group49, Group50, Group86, Group9, Group97]	9	13.6364	5.90514e-09	7.16669e-08	{Group102=7.563331515771677E-15, Group115=3.288348780621796E-9, Group13=9.371048733801019E-12, Group30=4.833065975021646E-16, Group31=2.0043394481926556E-14, Group42=7.644678731326697E-13, Group49=6.858624519715642E-10, Group50=5.513701068202961E-11, Group86=3.7163910980551284E-11, Group9=7.028663045315787E-8, Group97=1.6260421356967383E-19}	{Group102=7.500303753140245E-14, Group115=9.544231826682774E-9, Group13=4.848499127488353E-11, Group30=5.228498645705235E-15, Group31=1.8347414948840462E-13, Group42=4.787982994883563E-12, Group49=2.3319323367033183E-9, Group50=2.2625187141936288E-10, Group86=1.700963617956001E-10, Group9=1.417645597275557E-7, Group97=1.9349901414791187E-17}	[A2M, CD9, FGA, FGB, FGG, PLG, SEPP1, SERPINF2, SERPING1]	[A2M, ACTN1, ACTN2, ACTN4, ALB, ALDOA, APP, CD36, CD9, CFD, CLU, EGF, F13A1, F5, F8, FGA, FGB, FGG, FIGF, FN1, GAS6, HGF, HRG, IGF1, IGF2, IL6, ITGA2B, ITGB3, KNG1, LEFTY2, MMRN1, NRG1, PDGFA, PDGFB, PECAM1, PF4, PIKFYVE, PLG, PPBP, PROS1, SELP, SEPP1, SERPINA1, SERPINA5, SERPINE1, SERPINE2, SERPINF2, SERPING1, SNCA, SOS1, SPARC, SRGN, STXBP1, STXBP3, TGFB1, TGFB2, TGFB3, THBS1, TIMP1, TMSB4X, TR…	TRUE
GO:0007584	GO_BiologicalProcess_20.03.2014_19h52	response to nutrient	[3, 5]	[Group3, Group36, Group66]	13	7.26257	6.33021e-09	7.34855e-08	{Group3=2.907238850078073E-9, Group36=1.776447119116876E-8, Group66=2.907238850078073E-9}	{Group3=8.649035578982267E-9, Group36=4.227944143498165E-8, Group66=8.649035578982267E-9}	[APOA1, AQP3, ARG1, CEBPA, CYP24A1, HMOX1, OXCT1, PDK2, SERPINC1, SST, TNFRSF11B, UCP3, VCAM1]	[AACS, ABCA1, ABCG5, ABCG8, ACSL1, ACSL3, ACSL4, ACSL6, ADA, ADIPOQ, ADIPOR2, ADSL, AGL, AKR1C3, ALB, ALDH1A2, ALDH3A1, ALPL, APOA1, APOC3, AQP3, ARG1, ARSA, ARSB, ASCL1, BCHE, BCKDHB, BDH1, BDNF, BDNF-AS, BECN1, BGLAP, BMP7, BTF3P11, CASR, CAT, CBS, CCKAR, CCL2, CCL28, CCND1, CD3E, CDKN2B, CDKN2D, CEBPA, CHMP1A, CNR1, COL1A1, COX4I1, CXCL10, CXXC1, CYBB, CYP11A1, CYP1A1, CYP24A1, CYP27B1, DAD1, …	TRUE
GO:0005996	GO_BiologicalProcess_20.03.2014_19h52	monosaccharide metabolic process	[4, 5]	[Group11, Group15, Group19, Group41, Group47, Group61, Group62]	17	5.04451	7.20979e-09	8.02089e-08	{Group11=2.274230160299848E-8, Group15=6.870275646838659E-9, Group19=3.4015233758111138E-9, Group41=1.2339977954996805E-8, Group47=6.194441092266791E-11, Group61=4.3460544259383916E-8, Group62=9.203805073598407E-9}	{Group11=5.106290359918526E-8, Group15=1.8168062266084453E-8, Group19=9.637649564798157E-9, Group41=3.059286201342958E-8, Group47=2.457128299932494E-10, Group61=9.403281394303065E-8, Group62=2.3809843559961096E-8}	[ALDOB, DDIT4, FBP1, GAPDH, GCK, GPD1, GSTO1, LDHB, PCK1, PCK2, PDK2, PFKFB4, PPP1R3G, PROC, RBP4, UBB, UGP2]	[ACADM, ACN9, ADIPOQ, ADPGK, ADRA1B, AGL, AIMP1, AKR1A1, AKT1, AKT2, ALDH5A1, ALDOA, ALDOB, ALDOC, APOD, ARNT, ARPP19, ATF3, ATF4, B3GALTL, B4GALT1, BAD, BPGM, BRS3, C19orf80, C1QTNF1, C1QTNF2, C1QTNF3, CACNA1A, CALM1, CALM2, CALM3, CHST1, CHST15, CLK2, COX11, COX11P1, CPT1A, CRTC2, CRYAB, CYB5A, CYB5R3, DCXR, DDIT4, DDR2, DHDH, DHTKD1, DLAT, DUSP12, DYRK2, ECD, ENO1, ENO2, ENO3, ENO4, ENPP1, ENT…	TRUE
GO:0019318	GO_BiologicalProcess_20.03.2014_19h52	hexose metabolic process	[5, 6]	[Group11, Group117, Group15, Group19, Group41, Group47, Group61, Group62, Group95]	16	5.26316	1.1257e-08	1.20225e-07	{Group11=2.274230160299848E-8, Group117=1.6856437904972664E-8, Group15=6.870275646838659E-9, Group19=3.4015233758111138E-9, Group41=1.2339977954996805E-8, Group47=6.194441092266791E-11, Group61=4.3460544259383916E-8, Group62=9.203805073598407E-9, Group95=2.7215517040408705E-7}	{Group11=5.106290359918526E-8, Group117=4.093706348350504E-8, Group15=1.8168062266084453E-8, Group19=9.637649564798157E-9, Group41=3.059286201342958E-8, Group47=2.457128299932494E-10, Group61=9.403281394303065E-8, Group62=2.3809843559961096E-8, Group95=4.561473982829065E-7}	[ALDOB, DDIT4, FBP1, GAPDH, GCK, GPD1, LDHB, PCK1, PCK2, PDK2, PFKFB4, PPP1R3G, PROC, RBP4, UBB, UGP2]	[ACADM, ACN9, ADIPOQ, ADPGK, ADRA1B, AGL, AIMP1, AKR1A1, AKT1, AKT2, ALDH5A1, ALDOA, ALDOB, ALDOC, APOD, ARNT, ARPP19, ATF3, ATF4, B3GALTL, B4GALT1, BAD, BPGM, BRS3, C19orf80, C1QTNF1, C1QTNF2, C1QTNF3, CACNA1A, CALM1, CALM2, CALM3, CHST1, CHST15, CLK2, COX11, COX11P1, CPT1A, CRTC2, CRYAB, DCXR, DDIT4, DDR2, DHTKD1, DLAT, DUSP12, DYRK2, ECD, ENO1, ENO2, ENO3, ENO4, ENPP1, ENTPD5, EPM2A, FABP5, FA…	TRUE
GO:0031667	GO_BiologicalProcess_20.03.2014_19h52	response to nutrient levels	[4]	[Group3, Group66]	17	4.87106	1.2114e-08	1.24402e-07	{Group3=2.907238850078073E-9, Group66=2.907238850078073E-9}	{Group3=8.649035578982267E-9, Group66=8.649035578982267E-9}	[APOA1, AQP3, ARG1, CEBPA, CYP24A1, GCK, HMOX1, HSD11B2, OXCT1, PDK2, SERPINC1, SST, TDO2, TNFRSF11B, UCP3, ULK2, VCAM1]	[AACS, ABCA1, ABCG5, ABCG8, ACADM, ACADS, ACAT1, ACSL1, ACSL3, ACSL4, ACSL6, ADA, ADCYAP1, ADIPOQ, ADIPOR2, ADM, ADSL, ADSSL1, AGL, AKR1C3, AKT1, ALB, ALDH1A2, ALDH3A1, ALPL, AOC1, APOA1, APOC3, AQP2, AQP3, ARG1, ARSA, ARSB, ASCL1, ASNS, ATG101, ATG12, ATG13, ATG14, ATG16L1, ATG3, ATG4B, ATG4C, ATG5, ATG7, ATG9A, ATG9B, BBS2, BBS4, BCHE, BCKDHB, BCL10, BCL2, BDH1, BDNF, BDNF-AS, BECN1, BGLAP, BMP…	TRUE
GO:0046364	GO_BiologicalProcess_20.03.2014_19h52	monosaccharide biosynthetic process	[5, 6]	[Group117, Group15, Group16, Group19, Group20, Group47, Group52, Group61, Group62, Group95]	10	10.3093	1.32558e-08	1.26403e-07	{Group117=1.6856437904972664E-8, Group15=6.870275646838659E-9, Group16=1.1289255928361029E-7, Group19=3.4015233758111138E-9, Group20=4.511138847813569E-11, Group47=6.194441092266791E-11, Group52=7.126530358272715E-8, Group61=4.3460544259383916E-8, Group62=9.203805073598407E-9, Group95=2.7215517040408705E-7}	{Group117=4.093706348350504E-8, Group15=1.8168062266084453E-8, Group16=2.1324150086904165E-7, Group19=9.637649564798157E-9, Group20=1.9172340103207667E-10, Group47=2.457128299932494E-10, Group52=1.4134285210574218E-7, Group61=9.403281394303065E-8, Group62=2.3809843559961096E-8, Group95=4.561473982829065E-7}	[ALDOB, FBP1, GAPDH, GCK, GPD1, PCK1, PCK2, PDK2, PROC, RBP4]	[ACADM, ACN9, ADIPOQ, AKR1A1, ALDOA, ALDOB, ALDOC, ARPP19, ATF3, ATF4, C1QTNF3, CHST15, CLK2, CRTC2, DDR2, ENO1, ENO2, ENO3, FAM132A, FBP1, FBP2, FOXO1, G6PC, G6PC2, G6PC3, G6PD, GAPDH, GAPDHS, GCK, GNMT, GNPDA1, GOLT1A, GOLT1B, GOT1, GOT2, GPD1, GPD2, GPI, IL6, INS, K7ESF4_HUMAN, KHSRP, KRT17, LEP, MAP4K2, MDH1, MDH2, NR1D1, NR3C1, OGT, PC, PCK1, PCK2, PCNXL4, PDK2, PFKFB1, PGAM1, PGAM2, PGAM4, …	TRUE
GO:0034774	GO_CellularComponent_20.03.2014_19h52	secretory granule lumen	[4, 5, 6, 7, 8, 9, 10]	[Group115, Group13, Group24, Group30, Group31, Group33, Group42, Group49, Group50, Group86, Group97]	9	12.5	1.29831e-08	1.28389e-07	{Group115=3.288348780621796E-9, Group13=9.371048733801019E-12, Group24=5.862546098237275E-10, Group30=4.833065975021646E-16, Group31=2.0043394481926556E-14, Group33=2.9136971451935906E-17, Group42=7.644678731326697E-13, Group49=6.858624519715642E-10, Group50=5.513701068202961E-11, Group86=3.7163910980551284E-11, Group97=1.6260421356967383E-19}	{Group115=9.544231826682774E-9, Group13=4.848499127488353E-11, Group24=2.0518911343830463E-9, Group30=5.228498645705235E-15, Group31=1.8347414948840462E-13, Group33=4.953285146829104E-16, Group42=4.787982994883563E-12, Group49=2.3319323367033183E-9, Group50=2.2625187141936288E-10, Group86=1.700963617956001E-10, Group97=1.9349901414791187E-17}	[A2M, APOA1, FGA, FGB, FGG, PLG, SERPINF2, SERPING1, TF]	[A2M, ACTN1, ACTN2, ACTN4, ALB, ALDOA, APOA1, APP, C1QTNF1, CFD, CLU, DBH, DEFA1, DEFA1A3, DEFA1B, DEFA3, DEFA5, EGF, F13A1, F3, F5, F8, FGA, FGB, FGG, FIGF, FN1, GAS6, GCG, GHRL, GIP, GNAI2, HGF, HRG, IGF1, IGF2, IL6, INS, KNG1, LEFTY2, MMRN1, NRG1, PCSK1, PCSK2, PDGFA, PDGFB, PF4, PIKFYVE, PLG, POMC, PPBP, PROS1, SCG3, SERPINA1, SERPINE1, SERPINF2, SERPING1, SGCG, SOS1, SPARC, SRGN, TF, TGFB1, …	TRUE
GO:0009991	GO_BiologicalProcess_20.03.2014_19h52	response to extracellular stimulus	[3]	[Group3, Group66]	17	4.54545	3.34258e-08	3.07748e-07	{Group3=2.907238850078073E-9, Group66=2.907238850078073E-9}	{Group3=8.649035578982267E-9, Group66=8.649035578982267E-9}	[APOA1, AQP3, ARG1, CEBPA, CYP24A1, GCK, HMOX1, HSD11B2, OXCT1, PDK2, SERPINC1, SST, TDO2, TNFRSF11B, UCP3, ULK2, VCAM1]	[AACS, ABCA1, ABCG5, ABCG8, ACADM, ACADS, ACAT1, ACSL1, ACSL3, ACSL4, ACSL6, ACTA1, ADA, ADCYAP1, ADIPOQ, ADIPOR2, ADM, ADORA2B, ADSL, ADSSL1, AES, AGL, AKR1C3, AKT1, ALB, ALDH1A2, ALDH3A1, ALPL, AOC1, APOA1, APOC3, AQP2, AQP3, ARG1, ARSA, ARSB, ASCL1, ASGR1, ASNS, ATG101, ATG12, ATG13, ATG14, ATG16L1, ATG3, ATG4B, ATG4C, ATG5, ATG7, ATG9A, ATG9B, AVPR1A, AXL, BBS2, BBS4, BCHE, BCKDHB, BCL10, BCL…	FALSE
GO:0070613	GO_BiologicalProcess_20.03.2014_19h52	regulation of protein processing	[5, 6, 7]	[Group106, Group109, Group12, Group121, Group29, Group34, Group48, Group73, Group91, Group97]	14	5.71429	3.47611e-08	3.09373e-07	{Group106=4.333526409560795E-18, Group109=3.8009508172186895E-17, Group12=2.9518672463611537E-10, Group121=1.6811057730046428E-17, Group29=2.7886502905858505E-17, Group34=2.1440330636640253E-16, Group48=5.6223057414517866E-14, Group73=6.291539567553961E-19, Group91=1.2425176621412128E-17, Group97=1.6260421356967383E-19}	{Group106=1.7189654757924487E-16, Group109=5.6539143406128E-16, Group12=1.097725632240554E-9, Group121=4.0010317397510496E-16, Group29=5.530823076328603E-16, Group34=2.834888161955767E-15, Group48=4.460362554885084E-13, Group73=3.743466042694607E-17, Group91=3.696490044870108E-16, Group97=1.9349901414791187E-17}	[A2M, ADAM9, AGXT, C3, C5, C7, C8G, C9, CFB, CFH, PLAUR, SERPINC1, SERPINF2, SERPING1]	[A2M, ADAM8, ADAM9, ADRA2A, AGT, AGXT, AKR1C1, AKT1, APOE, ARAF, ASPH, ASTL, ATRAID, AURKAIP1, AXIN1, BAD, BAG6, BAK1, BBS7, BCL2L12, BTRC, C19orf80, C1QBP, C2, C2CD3, C3, C4A, C4B, C4BPA, C4BPB, C5, C6, C7, C8A, C8B, C8G, C9, CAPN3, CASP8, CAV3, CD46, CD55, CD59, CFB, CFH, CFI, CFP, CHAC1, CLEC3B, CLN3, CLN6, CLN8, CLU, CNTN2, COMMD1, CPB2, CR1, CSNK1D, CSNK1E, CXCL10, CYFIP2, DAB2, DAB2IP, DISC…	TRUE
GO:0016051	GO_BiologicalProcess_20.03.2014_19h52	carbohydrate biosynthetic process	[4, 5]	[Group11, Group15, Group19, Group41, Group47, Group52, Group61, Group65]	13	6.25	3.81738e-08	3.28788e-07	{Group11=2.274230160299848E-8, Group15=6.870275646838659E-9, Group19=3.4015233758111138E-9, Group41=1.2339977954996805E-8, Group47=6.194441092266791E-11, Group52=7.126530358272715E-8, Group61=4.3460544259383916E-8, Group65=2.1950968171692962E-8}	{Group11=5.106290359918526E-8, Group15=1.8168062266084453E-8, Group19=9.637649564798157E-9, Group41=3.059286201342958E-8, Group47=2.457128299932494E-10, Group52=1.4134285210574218E-7, Group61=9.403281394303065E-8, Group65=5.1218925733950247E-8}	[ALDOB, FBP1, GAPDH, GCK, GPD1, PCK1, PCK2, PDK2, PPP1R3G, PROC, RBP4, UBB, UGP2]	[ACADM, ACN9, ADCYAP1R1, ADIPOQ, AGL, AKR1A1, AKT1, AKT2, ALDOA, ALDOB, ALDOC, ALG1, AP2A1, ARPP19, ATF3, ATF4, B3GALNT1, B3GALT1, B3GALT2, B3GNT1, B3GNT2, B3GNT8, B3GNTL1, B4GALT1, C1QTNF2, C1QTNF3, CERCAM, CHST10, CHST11, CHST12, CHST13, CHST14, CHST15, CHST8, CHST9, CLK2, CLTC, CMAS, COG2, COLGALT1, COLGALT2, CRTC2, CSGALNACT1, CSGALNACT2, DDR2, DHX34, DHX8, DYRK2, EGF, ENO1, ENO2, ENO3, ENPP1…	TRUE
GO:0004866	GO_MolecularFunction_20.03.2014_19h52	endopeptidase inhibitor activity	[4]	[Group106, Group12, Group73, Group91]	12	6.93642	4.12374e-08	3.44075e-07	{Group106=4.333526409560795E-18, Group12=2.9518672463611537E-10, Group73=6.291539567553961E-19, Group91=1.2425176621412128E-17}	{Group106=1.7189654757924487E-16, Group12=1.097725632240554E-9, Group73=3.743466042694607E-17, Group91=3.696490044870108E-16}	[A2M, AGXT, AHSG, C3, C5, CSTB, ITIH3, SERPINC1, SERPINF2, SERPING1, SPINK7, SPP2]	[A2M, A2ML1, AGT, AGXT, AHSG, AMBP, APLP2, APP, ARRB1, AVP, BIRC5, BIRC6, BIRC7, BST2, C3, C3P1, C4A, C4B, C5, CARD16, CARD17, CARD18, CAST, CD109, CD27, CD3EAP, COL28A1, COL4A3, COL6A3, COL7A1, CPAMD8, CRIM1, CST1, CST11, CST2, CST3, CST4, CST5, CST6, CST7, CST8, CST9, CST9L, CST9LP1, CSTA, CSTB, CSTL1, DPEP1, EPPIN, ERC2, FETUB, FURIN, GAS6, HMSD, HRG, IFNAR1, ITIH1, ITIH2, ITIH3, ITIH4, ITIH5,…	FALSE
GO:0030198	GO_BiologicalProcess_20.03.2014_19h52	extracellular matrix organization	[4]	[Group26, Group30, Group31, Group42, Group50]	17	4.45026	4.54578e-08	3.67795e-07	{Group26=3.408505659518113E-8, Group30=4.833065975021646E-16, Group31=2.0043394481926556E-14, Group42=7.644678731326697E-13, Group50=5.513701068202961E-11}	{Group26=7.511336545975101E-8, Group30=5.228498645705235E-15, Group31=1.8347414948840462E-13, Group42=4.787982994883563E-12, Group50=2.2625187141936288E-10}	[A2M, ADAM9, AGXT, CEL, FGA, FGB, FGG, HSPG2, LAMA3, LAMB1, PLG, RGCC, SERPINF2, TNFRSF11B, TTR, VCAM1, VMO1]	[A2M, ABI3BP, ACAN, ACTN1, ADAM10, ADAM15, ADAM17, ADAM8, ADAM9, ADAMTS14, ADAMTS2, ADAMTS20, ADAMTS3, ADAMTS4, ADAMTS5, ADAMTSL4, AGRN, AGT, AGXT, ANXA2, APBB1, APBB2, APLP1, APLP2, APP, ATP7A, B4GALT1, B4GALT7, BCAN, BCL3, BGN, BMP1, BMP10, BMP2, BMP4, BMP7, BSG, BTF3P11, C6orf15, CAPN1, CAPNS1, CASK, CASP3, CCDC80, CD151, CD44, CD47, CDH1, CEL, CIB1, CMA1, COL10A1, COL11A1, COL11A2, COL12A1, C…	TRUE
GO:0043062	GO_BiologicalProcess_20.03.2014_19h52	extracellular structure organization	[3]	[Group26, Group30, Group31, Group42, Group50]	17	4.43864	4.72127e-08	3.70758e-07	{Group26=3.408505659518113E-8, Group30=4.833065975021646E-16, Group31=2.0043394481926556E-14, Group42=7.644678731326697E-13, Group50=5.513701068202961E-11}	{Group26=7.511336545975101E-8, Group30=5.228498645705235E-15, Group31=1.8347414948840462E-13, Group42=4.787982994883563E-12, Group50=2.2625187141936288E-10}	[A2M, ADAM9, AGXT, CEL, FGA, FGB, FGG, HSPG2, LAMA3, LAMB1, PLG, RGCC, SERPINF2, TNFRSF11B, TTR, VCAM1, VMO1]	[A2M, ABI3BP, ACAN, ACTN1, ADAM10, ADAM15, ADAM17, ADAM8, ADAM9, ADAMTS14, ADAMTS2, ADAMTS20, ADAMTS3, ADAMTS4, ADAMTS5, ADAMTSL4, AGRN, AGT, AGXT, ANXA2, APBB1, APBB2, APLP1, APLP2, APP, ATP7A, B4GALT1, B4GALT7, BCAN, BCL3, BGN, BMP1, BMP10, BMP2, BMP4, BMP7, BSG, BTF3P11, C6orf15, CAPN1, CAPNS1, CASK, CASP3, CCDC80, CD151, CD44, CD47, CDH1, CEL, CIB1, CMA1, COL10A1, COL11A1, COL11A2, COL12A1, C…	TRUE
GO:0061135	GO_MolecularFunction_20.03.2014_19h52	endopeptidase regulator activity	[3]	[Group106, Group12, Group73, Group91]	12	6.74157	5.65305e-08	4.31247e-07	{Group106=4.333526409560795E-18, Group12=2.9518672463611537E-10, Group73=6.291539567553961E-19, Group91=1.2425176621412128E-17}	{Group106=1.7189654757924487E-16, Group12=1.097725632240554E-9, Group73=3.743466042694607E-17, Group91=3.696490044870108E-16}	[A2M, AGXT, AHSG, C3, C5, CSTB, ITIH3, SERPINC1, SERPINF2, SERPING1, SPINK7, SPP2]	[A2M, A2ML1, ADRM1, AGT, AGXT, AHSG, AMBP, APLP2, APP, ARRB1, AVP, BIRC5, BIRC6, BIRC7, BST2, C3, C3P1, C4A, C4B, C5, CARD16, CARD17, CARD18, CAST, CD109, CD27, CD3EAP, COL28A1, COL4A3, COL6A3, COL7A1, CPAMD8, CRIM1, CST1, CST11, CST2, CST3, CST4, CST5, CST6, CST7, CST8, CST9, CST9L, CST9LP1, CSTA, CSTB, CSTL1, DPEP1, EPPIN, ERC2, FETUB, FURIN, GAS6, HMSD, HRG, IFNAR1, ITIH1, ITIH2, ITIH3, ITIH4,…	FALSE
GO:0030414	GO_MolecularFunction_20.03.2014_19h52	peptidase inhibitor activity	[3]	[Group106, Group12, Group73, Group91]	12	6.66667	6.39496e-08	4.74293e-07	{Group106=4.333526409560795E-18, Group12=2.9518672463611537E-10, Group73=6.291539567553961E-19, Group91=1.2425176621412128E-17}	{Group106=1.7189654757924487E-16, Group12=1.097725632240554E-9, Group73=3.743466042694607E-17, Group91=3.696490044870108E-16}	[A2M, AGXT, AHSG, C3, C5, CSTB, ITIH3, SERPINC1, SERPINF2, SERPING1, SPINK7, SPP2]	[A2M, A2ML1, AGT, AGXT, AHSG, AMBP, APLP2, APP, ARRB1, AVP, BIRC5, BIRC6, BIRC7, BST2, C3, C3P1, C4A, C4B, C5, CARD16, CARD17, CARD18, CAST, CD109, CD27, CD3EAP, COL28A1, COL4A3, COL6A3, COL7A1, CPAMD8, CRIM1, CST1, CST11, CST2, CST3, CST4, CST5, CST6, CST7, CST8, CST9, CST9L, CST9LP1, CSTA, CSTB, CSTL1, DPEP1, EPPIN, ERC2, FETUB, FURIN, GAS6, GPC3, HMSD, HRG, IFNAR1, ITIH1, ITIH2, ITIH3, ITIH4, …	FALSE
GO:0050900	GO_BiologicalProcess_20.03.2014_19h52	leukocyte migration	[2, 4, 5, 6]	[Group100, Group121, Group40, Group75, Group87]	15	4.93421	7.72009e-08	5.57099e-07	{Group100=3.6160958016879545E-10, Group121=1.6811057730046428E-17, Group40=2.7100803754335683E-7, Group75=2.1080140088476156E-14, Group87=3.506662901505648E-16}	{Group100=1.3039860618208077E-9, Group121=4.0010317397510496E-16, Group40=4.607136638237066E-7, Group75=1.7918119075204733E-13, Group87=4.172928852791721E-15}	[APOB, C5, CCL19, CXCL11, CXCR4, EDNRB, HMOX1, IL8, OLFM4, PLG, PROC, RNASE1, SAA1, SEPP1, VCAM1]	[ADA, ADAM10, ADAM17, ADAM8, ADORA1, ADORA3, AIF1, AIMP1, AMICA1, ANGPT1, ANGPT2, ANGPT4, APOB, APOD, ARHGEF5, ARTN, ATP1B1, ATP1B2, ATP1B3, AZU1, B4GALT1, BDKRB1, BMP5, BSG, C1QBP, C3AR1, C5, C5AR1, C5AR2, CALCA, CALR, CAMK1D, CAV1, CCL11, CCL13, CCL19, CCL2, CCL21, CCL23, CCL24, CCL25, CCL3, CCL4, CCL5, CCL7, CCR1, CCR2, CCR5, CCR6, CCR7, CD177, CD2, CD244, CD300A, CD34, CD44, CD47, CD48, CD58,…	TRUE
GO:0006875	GO_BiologicalProcess_20.03.2014_19h52	cellular metal ion homeostasis	[7, 8]	[Group120, Group78, Group87]	17	4.00943	2.02397e-07	1.4221e-06	{Group120=4.3896517862182907E-8, Group78=1.1957162875378062E-8, Group87=3.506662901505648E-16}	{Group120=9.328010045713867E-8, Group78=3.027451876957424E-8, Group87=4.172928852791721E-15}	[ABCG2, AGXT, C5, C7, CCL19, CXCL11, CXCR4, EDNRB, FTH1, GCK, GSTO1, HMOX1, HPX, MB, PTPRC, SAA1, TF]	[ABCB6, ABCB7, ABCG2, ACKR2, ACKR4, ACO1, ADCYAP1, ADCYAP1R1, ADM, ADRA1A, ADRA1D, AGT, AGTR1, AGTR2, AGXT, AKAP6, ALAS2, ANK2, ANXA7, AP3D1, APLP2, APOE, APP, ARF1, ARF1P1, ASPH, ATOX1, ATP1A2, ATP2A1, ATP2A2, ATP2B2, ATP2B4, ATP2C1, ATP6V0A1, ATP6V0A2, ATP6V0A4, ATP6V0B, ATP6V0C, ATP6V0D1, ATP6V0D2, ATP6V0E1, ATP6V0E2, ATP6V1A, ATP6V1B1, ATP6V1B2, ATP6V1C1, ATP6V1C2, ATP6V1D, ATP6V1E1, ATP6V1E2…	TRUE
GO:0048545	GO_BiologicalProcess_20.03.2014_19h52	response to steroid hormone	[4, 5]	[Group3, Group66, Group80]	15	4.43787	3.03723e-07	2.07934e-06	{Group3=2.907238850078073E-9, Group66=2.907238850078073E-9, Group80=6.349600376426467E-7}	{Group3=8.649035578982267E-9, Group66=8.649035578982267E-9, Group80=9.942137431509863E-7}	[ABCA2, ADAM9, AGXT, APOA1, ARG1, CEBPA, HMOX1, HSD11B2, PCK2, PTGDS, SST, TAT, TDO2, TNFRSF11B, UCP3]	[AACS, AANAT, ABCA2, ABCA3, ABCC2, ACADS, ACR, ACSBG1, ACSL6, ACTA1, ACVR1, ADAM9, ADCYAP1, ADCYAP1R1, ADIPOQ, ADM, AGL, AGTR2, AGXT, AKAP13, AKR1C3, ALDH1A2, ALDH3A1, ALPL, ANXA1, APOA1, APOA2, AQP1, AQP4, ARG1, ARNT2, ARSA, ARSB, ASH2L, ATAT1, AVP, AVPR1A, BAD, BCHE, BCKDHB, BCL2, BDH1, BGLAP, BID, BMP4, BMP6, BMP7, BRCA1, BTF3P11, CA2, CA4, CA9, CAD, CALCR, CALM1, CALM2, CALM3, CALR, CASP8, CA…	TRUE
GO:0072376	GO_BiologicalProcess_20.03.2014_19h52	protein activation cascade	[2, 3, 4, 5]	[Group106, Group109, Group121, Group29, Group34, Group48, Group73, Group91, Group97]	12	5.71429	3.4255e-07	2.23075e-06	{Group106=4.333526409560795E-18, Group109=3.8009508172186895E-17, Group121=1.6811057730046428E-17, Group29=2.7886502905858505E-17, Group34=2.1440330636640253E-16, Group48=5.6223057414517866E-14, Group73=6.291539567553961E-19, Group91=1.2425176621412128E-17, Group97=1.6260421356967383E-19}	{Group106=1.7189654757924487E-16, Group109=5.6539143406128E-16, Group121=4.0010317397510496E-16, Group29=5.530823076328603E-16, Group34=2.834888161955767E-15, Group48=4.460362554885084E-13, Group73=3.743466042694607E-17, Group91=3.696490044870108E-16, Group97=1.9349901414791187E-17}	[A2M, C3, C5, C7, C8G, C9, CFB, CFH, CRP, RGCC, SERPINC1, SERPING1]	[A2M, AKR1C1, APOH, C1QA, C1QB, C1QBP, C1QC, C1R, C1RL, C1S, C2, C3, C4A, C4B, C4BPA, C4BPB, C5, C6, C7, C8A, C8B, C8G, C9, CD46, CD55, CD59, CFB, CFD, CFH, CFHR1, CFHR5, CFI, CFP, CLU, CNTN1, CR1, CR2, CRP, CSRP1, CXCL10, F10, F11, F12, F2, F3, F7, F8, F9, FAM110A, FCN1, FCN2, FCN3, GP1BA, GP1BB, GP5, GP9, HNRNPC, HV101_HUMAN, HV102_HUMAN, HV104_HUMAN, HV105_HUMAN, HV106_HUMAN, HV107_HUMAN, HV20…	FALSE
GO:0031093	GO_CellularComponent_20.03.2014_19h52	platelet alpha granule lumen	[5, 6, 7, 8, 9, 10, 11]	[Group115, Group13, Group30, Group31, Group42, Group49, Group50, Group86, Group9, Group97]	7	13.4615	3.35224e-07	2.23762e-06	{Group115=3.288348780621796E-9, Group13=9.371048733801019E-12, Group30=4.833065975021646E-16, Group31=2.0043394481926556E-14, Group42=7.644678731326697E-13, Group49=6.858624519715642E-10, Group50=5.513701068202961E-11, Group86=3.7163910980551284E-11, Group9=7.028663045315787E-8, Group97=1.6260421356967383E-19}	{Group115=9.544231826682774E-9, Group13=4.848499127488353E-11, Group30=5.228498645705235E-15, Group31=1.8347414948840462E-13, Group42=4.787982994883563E-12, Group49=2.3319323367033183E-9, Group50=2.2625187141936288E-10, Group86=1.700963617956001E-10, Group9=1.417645597275557E-7, Group97=1.9349901414791187E-17}	[A2M, FGA, FGB, FGG, PLG, SERPINF2, SERPING1]	[A2M, ACTN1, ACTN2, ACTN4, ALB, ALDOA, APP, CFD, CLU, EGF, F13A1, F5, F8, FGA, FGB, FGG, FIGF, FN1, GAS6, HGF, HRG, IGF1, IGF2, IL6, KNG1, LEFTY2, MMRN1, NRG1, PDGFA, PDGFB, PF4, PIKFYVE, PLG, PPBP, PROS1, SERPINA1, SERPINE1, SERPINF2, SERPING1, SOS1, SPARC, SRGN, TGFB1, TGFB2, TGFB3, THBS1, TIMP1, TMSB4X, VEGFA, VEGFB, VEGFC, VWF]	TRUE
GO:0051241	GO_BiologicalProcess_20.03.2014_19h52	negative regulation of multicellular organismal process	[2, 3, 4]	[Group102, Group34, Group49]	16	4.08163	3.71345e-07	2.3058e-06	{Group102=7.563331515771677E-15, Group34=2.1440330636640253E-16, Group49=6.858624519715642E-10}	{Group102=7.500303753140245E-14, Group34=2.834888161955767E-15, Group49=2.3319323367033183E-9}	[AGXT, AHSG, APOA1, CEL, DDX58, HMOX1, PLAUR, PLG, PROC, RBP4, RGCC, RNASE1, SERPINF2, SERPING1, TNFRSF11B, UBB]	[ABCG5, ABCG8, ACP5, ADA, ADAM17, ADIPOQ, ADM, ADORA1, ADORA2B, ADRA1A, ADRA1D, ADRA2A, ADRA2C, ADRB1, ADRB2, ADRB3, ADRBK1, AGT, AGTR2, AGXT, AHSG, ANKRD26, ANXA2, ANXA4, ANXA5, APLN, APOA1, APOA2, APOC1, APOC2, APOC3, APOD, APOE, APOH, ARRB1, ARRB2, ARRDC3, ASPN, ATG12, ATG5, ATP1A1, ATP1A2, ATP1A4, ATP2A1, ATP2A2, ATXN2, AVP, AVPR1A, AVPR2, AXL, BBS2, BCL2, BCL6, BCOR, BMP10, BMP4, BMP7, BMPR2…	FALSE
GO:0030193	GO_BiologicalProcess_20.03.2014_19h52	regulation of blood coagulation	[4, 5, 6]	[Group102, Group30, Group34, Group49, Group83]	8	10.3896	3.69159e-07	2.3468e-06	{Group102=7.563331515771677E-15, Group30=4.833065975021646E-16, Group34=2.1440330636640253E-16, Group49=6.858624519715642E-10, Group83=3.726636090532173E-6}	{Group102=7.500303753140245E-14, Group30=5.228498645705235E-15, Group34=2.834888161955767E-15, Group49=2.3319323367033183E-9, Group83=5.097352813486535E-6}	[CEL, PLAUR, PLG, PROC, SEPP1, SERPINC1, SERPINF2, SERPING1]	[ALOX12, ANO6, ANXA2, APOE, APOH, C1QTNF1, CAV1, CD34, CD36, CEL, CNTN1, CPB2, CYP4F12, CYP4F2, DMTN, EDN1, ENPP4, F11, F12, F2, F2R, F2RL1, F3, F7, FAP, FCER1G, FOXA2, GLMN, GP1BA, GP5, HPSE, HRG, KLKB1, KNG1, KRT1, LYN, NANOS3, NFE2L2, NOS3, NR4A3, NRG1, PDGFA, PDGFB, PDGFRA, PDPN, PLAT, PLAU, PLAUR, PLEK, PLG, PRKCA, PRKCD, PRKCQ, PRKG1, PROC, PROS1, PTPRJ, SELP, SEPP1, SERPINB2, SERPINC1, SER…	TRUE
GO:1900046	GO_BiologicalProcess_20.03.2014_19h52	regulation of hemostasis	[3, 4, 5]	[Group102, Group30, Group34, Group49, Group83]	8	10.3896	3.69159e-07	2.3468e-06	{Group102=7.563331515771677E-15, Group30=4.833065975021646E-16, Group34=2.1440330636640253E-16, Group49=6.858624519715642E-10, Group83=3.726636090532173E-6}	{Group102=7.500303753140245E-14, Group30=5.228498645705235E-15, Group34=2.834888161955767E-15, Group49=2.3319323367033183E-9, Group83=5.097352813486535E-6}	[CEL, PLAUR, PLG, PROC, SEPP1, SERPINC1, SERPINF2, SERPING1]	[ALOX12, ANO6, ANXA2, APOE, APOH, C1QTNF1, CAV1, CD34, CD36, CEL, CNTN1, CPB2, CYP4F12, CYP4F2, DMTN, EDN1, ENPP4, F11, F12, F2, F2R, F2RL1, F3, F7, FAP, FCER1G, FOXA2, GLMN, GP1BA, GP5, HPSE, HRG, KLKB1, KNG1, KRT1, LYN, NANOS3, NFE2L2, NOS3, NR4A3, NRG1, PDGFA, PDGFB, PDGFRA, PDPN, PLAT, PLAU, PLAUR, PLEK, PLG, PRKCA, PRKCD, PRKCQ, PRKG1, PROC, PROS1, PTPRJ, SELP, SEPP1, SERPINB2, SERPINC1, SER…	FALSE
GO:0005577	GO_CellularComponent_20.03.2014_19h52	fibrinogen complex	[2, 3, 4]	[Group115, Group30, Group31, Group42, Group79, Group82, Group86, Group9]	4	50	3.87058e-07	2.34874e-06	{Group115=3.288348780621796E-9, Group30=4.833065975021646E-16, Group31=2.0043394481926556E-14, Group42=7.644678731326697E-13, Group79=6.755773412785171E-7, Group82=2.5438151717950157E-13, Group86=3.7163910980551284E-11, Group9=7.028663045315787E-8}	{Group115=9.544231826682774E-9, Group30=5.228498645705235E-15, Group31=1.8347414948840462E-13, Group42=4.787982994883563E-12, Group79=1.044074072884981E-6, Group82=1.780670620256511E-12, Group86=1.700963617956001E-10, Group9=1.417645597275557E-7}	[FGA, FGB, FGG, SERPINF2]	[FGA, FGB, FGG, FGL1, FGL2, FN1, SERPINF2, THBS1]	TRUE
GO:0006953	GO_BiologicalProcess_20.03.2014_19h52	acute-phase response	[6]	[Group29]	7	12.963	4.37287e-07	2.59457e-06	{Group29=2.7886502905858505E-17}	{Group29=5.530823076328603E-16}	[AHSG, CEBPA, CRP, EDNRB, ORM1, SAA1, SERPINF2]	[AHSG, APCS, APOL2, CD163, CEBPA, CEBPB, CNR1, CRP, CSRP1, DLC1, EDNRB, EHHADH, F2, F8, FN1, HP, HPR, IL1A, IL1B, IL1RN, IL22, IL6, IL6R, INS, ITIH4, LBP, MBL2, MRGPRX1, ORM1, ORM2, PCDHA4, PCDHA@, PLSCR1, PPIAP10, PTGER3, PTGS2, REG3A, REG3G, RPSA, SAA1, SAA2, SAA4, SAAL1, SERPINA1, SERPINA3, SERPINF2, SIGIRR, STAT3, STAT5B, TNF, TNFRSF11A, TNFSF11, TSC2, UGT1A1]	FALSE
GO:0051592	GO_BiologicalProcess_20.03.2014_19h52	response to calcium ion	[5]	[Group10, Group115, Group79, Group82]	9	8.25688	4.93304e-07	2.86331e-06	{Group10=9.822469303103408E-13, Group115=3.288348780621796E-9, Group79=6.755773412785171E-7, Group82=2.5438151717950157E-13}	{Group10=5.844369235346528E-12, Group115=9.544231826682774E-9, Group79=1.044074072884981E-6, Group82=1.780670620256511E-12}	[ADAM9, AQP3, CRP, FGA, FGB, FGG, SCN5A, TDO2, TTN]	[AANAT, ACER1, ADAM9, AKR1C3, ALG2, ALOX5AP, ANXA11, ANXA7, APOBEC1, AQP2, AQP3, ASPH, BAD, BRAF, CACYBP, CALM1, CALM2, CALM3, CAMK2D, CAPN3, CARF, CASQ2, CASR, CAV1, CCND1, CDKN2AIP, CHP2, CLIC4, CRHBP, CRP, CSRP1, D2HGDH, DMTN, DPEP1, DUSP1, DUSP12, ECT2, EGFR, ENTPD6, EP300, FGA, FGB, FGG, FOS, FOSB, GDI1, GIPR, GPLD1, GPRIN1, GRIN1, HOMER1, HRNR, HTT, IL6, IQGAP1, ITPR3, JUN, JUNB, JUND, KCNI…	FALSE
GO:0098552	GO_CellularComponent_20.03.2014_19h52	side of membrane	[2, 3]	[Group30, Group9]	14	4.54545	5.75735e-07	3.27067e-06	{Group30=4.833065975021646E-16, Group9=7.028663045315787E-8}	{Group30=5.228498645705235E-15, Group9=1.417645597275557E-7}	[ADAM9, CD9, CXCR4, DIABLO, FGA, FGB, FGG, HLA-B, HLA-DPB1, HLA-F, PLG, PTPRC, SEPP1, VCAM1]	[ABCG1, ACE, ACP1, ADA, ADAM9, ALCAM, AMOT, ANPEP, ANXA5, APOE, AQP4, ARSA, ASPSCR1, ASTN1, ATP6AP2, B2M, B4GALT1, BCAM, BCAP31, BCAT2, BIRC2, BTLA, CA4, CABP1, CACNB4, CALR, CANX, CCR1, CCR4, CCR5, CCR7, CD19, CD2, CD22, CD226, CD244, CD27, CD274, CD276, CD28, CD33, CD34, CD36, CD3E, CD4, CD40, CD40LG, CD44, CD48, CD5, CD59, CD69, CD74, CD79A, CD79B, CD80, CD83, CD86, CD8A, CD8B, CD9, CDH1, CDH1…	TRUE
GO:0051384	GO_BiologicalProcess_20.03.2014_19h52	response to glucocorticoid	[6, 7]	[Group103, Group104, Group66, Group80]	10	6.84931	6.45842e-07	3.59249e-06	{Group103=9.025977078750514E-7, Group104=5.367736169698565E-7, Group66=2.907238850078073E-9, Group80=6.349600376426467E-7}	{Group103=1.3770400927837323E-6, Group104=8.516808055921725E-7, Group66=8.649035578982267E-9, Group80=9.942137431509863E-7}	[ADAM9, AGXT, ARG1, CEBPA, HSD11B2, PCK2, PTGDS, TAT, TDO2, UCP3]	[AANAT, ABCA3, ACADS, ACSBG1, ACVR1, ADAM9, ADCYAP1, ADIPOQ, ADM, AGL, AGTR2, AGXT, AKAP13, ALDH3A1, ALPL, ANXA1, APOA2, AQP1, AQP4, ARG1, ATAT1, AVPR1A, BAD, BCHE, BCKDHB, BCL2, BDH1, BGLAP, BMP6, CAD, CALCR, CALM1, CALM2, CALM3, CASP9, CCL2, CCND1, CDKN1A, CDO1, CEBPA, CPN1, CPNE1, CPS1, CRH, CRYAA, CTSV, CYP11A1, CYP11B1, CYP21A2, DFFB, DUSP1, DUSP12, EGFR, EP300, FAM58A, FAS, FASN, FECH, FOS,…	TRUE
GO:0006116	GO_BiologicalProcess_20.03.2014_19h52	NADH oxidation	[4, 9, 10, 11, 12]	[Group16, Group21, Group61, Group95]	3	100	6.60516e-07	3.59914e-06	{Group16=1.1289255928361029E-7, Group21=2.6634653323526253E-5, Group61=4.3460544259383916E-8, Group95=2.7215517040408705E-7}	{Group16=2.1324150086904165E-7, Group21=3.169523745499624E-5, Group61=9.403281394303065E-8, Group95=4.561473982829065E-7}	[ALDOB, GPD1, PCK2]	[ALDOB, GPD1, PCK2]	TRUE
GO:0050818	GO_BiologicalProcess_20.03.2014_19h52	regulation of coagulation	[3, 4]	[Group102, Group30, Group34, Group49, Group83]	8	9.52381	7.26136e-07	3.87757e-06	{Group102=7.563331515771677E-15, Group30=4.833065975021646E-16, Group34=2.1440330636640253E-16, Group49=6.858624519715642E-10, Group83=3.726636090532173E-6}	{Group102=7.500303753140245E-14, Group30=5.228498645705235E-15, Group34=2.834888161955767E-15, Group49=2.3319323367033183E-9, Group83=5.097352813486535E-6}	[CEL, PLAUR, PLG, PROC, SEPP1, SERPINC1, SERPINF2, SERPING1]	[ALOX12, ANO6, ANXA2, ANXA4, ANXA5, APOE, APOH, C1QTNF1, CAV1, CD34, CD36, CEL, CNTN1, CPB2, CYP4F12, CYP4F2, DMTN, EDN1, ENPP4, F11, F12, F2, F2R, F2RL1, F3, F7, FAP, FCER1G, FOXA2, GLMN, GP1BA, GP5, HPSE, HRG, HS3ST5, HS3ST6, KLKB1, KNG1, KRT1, LYN, NANOS3, NFE2L2, NOS3, NR4A3, NRG1, PDGFA, PDGFB, PDGFRA, PDPN, PLAT, PLAU, PLAUR, PLEK, PLG, PRKCA, PRKCD, PRKCQ, PRKG1, PROC, PROCR, PROS1, PSEN1,…	FALSE
GO:0006956	GO_BiologicalProcess_20.03.2014_19h52	complement activation	[3, 4, 5, 6, 7]	[Group106, Group109, Group121, Group29, Group34, Group48, Group73, Group91]	11	5.91398	7.63904e-07	3.99926e-06	{Group106=4.333526409560795E-18, Group109=3.8009508172186895E-17, Group121=1.6811057730046428E-17, Group29=2.7886502905858505E-17, Group34=2.1440330636640253E-16, Group48=5.6223057414517866E-14, Group73=6.291539567553961E-19, Group91=1.2425176621412128E-17}	{Group106=1.7189654757924487E-16, Group109=5.6539143406128E-16, Group121=4.0010317397510496E-16, Group29=5.530823076328603E-16, Group34=2.834888161955767E-15, Group48=4.460362554885084E-13, Group73=3.743466042694607E-17, Group91=3.696490044870108E-16}	[A2M, C3, C5, C7, C8G, C9, CFB, CFH, CRP, RGCC, SERPING1]	[A2M, AKR1C1, C1QA, C1QB, C1QBP, C1QC, C1R, C1RL, C1S, C2, C3, C4A, C4B, C4BPA, C4BPB, C5, C6, C7, C8A, C8B, C8G, C9, CD46, CD55, CD59, CFB, CFD, CFH, CFHR1, CFHR5, CFI, CFP, CLU, CR1, CR2, CRP, CSRP1, CXCL10, FCN1, FCN2, FCN3, HNRNPC, HV101_HUMAN, HV102_HUMAN, HV104_HUMAN, HV105_HUMAN, HV106_HUMAN, HV107_HUMAN, HV201_HUMAN, HV202_HUMAN, HV203_HUMAN, HV204_HUMAN, HV205_HUMAN, HV206_HUMAN, HV207_H…	FALSE
GO:0006959	GO_BiologicalProcess_20.03.2014_19h52	humoral immune response	[3]	[Group106, Group109, Group29, Group48, Group73, Group91, Group97]	13	4.67626	1.07838e-06	5.53709e-06	{Group106=4.333526409560795E-18, Group109=3.8009508172186895E-17, Group29=2.7886502905858505E-17, Group48=5.6223057414517866E-14, Group73=6.291539567553961E-19, Group91=1.2425176621412128E-17, Group97=1.6260421356967383E-19}	{Group106=1.7189654757924487E-16, Group109=5.6539143406128E-16, Group29=5.530823076328603E-16, Group48=4.460362554885084E-13, Group73=3.743466042694607E-17, Group91=3.696490044870108E-16, Group97=1.9349901414791187E-17}	[A2M, C3, C5, C7, C8G, C9, CFB, CFH, CRP, HPX, PTPRC, RGCC, SERPING1]	[A2M, AIRE, AKR1C1, BCL2, BCL3, BLNK, BPIFA1, BST1, BST2, C1QA, C1QB, C1QBP, C1QC, C1R, C1RL, C1S, C2, C3, C4A, C4B, C4BPA, C4BPB, C5, C6, C7, C8A, C8B, C8G, C9, CCL2, CCR6, CCR7, CD28, CD37, CD46, CD55, CD59, CD83, CFB, CFD, CFH, CFHR1, CFHR5, CFI, CFP, CLU, CR1, CR2, CRP, CSRP1, CXCL10, CXCL13, DEFA1, DEFA1A3, DEFA1B, DEFA3, DEFA4, DEFA5, DEFA6, DEFB103A, DEFB103B, DMBT1, EBI3, EXO1, FCER2, FCN…	FALSE
GO:0031960	GO_BiologicalProcess_20.03.2014_19h52	response to corticosteroid	[5, 6]	[Group103, Group104, Group66, Group80]	10	6.41026	1.18645e-06	5.97702e-06	{Group103=9.025977078750514E-7, Group104=5.367736169698565E-7, Group66=2.907238850078073E-9, Group80=6.349600376426467E-7}	{Group103=1.3770400927837323E-6, Group104=8.516808055921725E-7, Group66=8.649035578982267E-9, Group80=9.942137431509863E-7}	[ADAM9, AGXT, ARG1, CEBPA, HSD11B2, PCK2, PTGDS, TAT, TDO2, UCP3]	[AANAT, ABCA3, ACADS, ACSBG1, ACVR1, ADAM9, ADCYAP1, ADIPOQ, ADM, AGL, AGTR2, AGXT, AKAP13, AKR1C3, ALDH3A1, ALPL, ANXA1, APOA2, AQP1, AQP4, ARG1, ATAT1, AVPR1A, BAD, BCHE, BCKDHB, BCL2, BDH1, BGLAP, BMP6, CAD, CALCR, CALM1, CALM2, CALM3, CASP9, CCL2, CCND1, CDKN1A, CDO1, CEBPA, CNGA3, COL1A1, CPN1, CPNE1, CPS1, CRH, CRYAA, CTGF, CTSV, CYP11A1, CYP11B1, CYP21A2, DFFB, DUSP1, DUSP12, EGFR, ENG, EP…	TRUE
GO:0005579	GO_CellularComponent_20.03.2014_19h52	membrane attack complex	[3, 4, 5, 6, 7, 8]	[Group106, Group109, Group91]	4	36.3636	1.78755e-06	8.83844e-06	{Group106=4.333526409560795E-18, Group109=3.8009508172186895E-17, Group91=1.2425176621412128E-17}	{Group106=1.7189654757924487E-16, Group109=5.6539143406128E-16, Group91=3.696490044870108E-16}	[C5, C7, C8G, C9]	[AKR1C1, C5, C6, C7, C8A, C8B, C8G, C9, CXCL10, IGLC7, PSMA7]	FALSE
GO:0006887	GO_BiologicalProcess_20.03.2014_19h52	exocytosis	[4, 5, 6, 7]	[Group115, Group30, Group31, Group42, Group86, Group9, Group97]	14	4.11765	1.85691e-06	9.01445e-06	{Group115=3.288348780621796E-9, Group30=4.833065975021646E-16, Group31=2.0043394481926556E-14, Group42=7.644678731326697E-13, Group86=3.7163910980551284E-11, Group9=7.028663045315787E-8, Group97=1.6260421356967383E-19}	{Group115=9.544231826682774E-9, Group30=5.228498645705235E-15, Group31=1.8347414948840462E-13, Group42=4.787982994883563E-12, Group86=1.700963617956001E-10, Group9=1.417645597275557E-7, Group97=1.9349901414791187E-17}	[A2M, APOA1, CD9, FGA, FGB, FGG, HMOX1, PLG, PRF1, SEPP1, SERPINF2, SERPING1, TF, TTN]	[A2M, ABCC4, ABR, ACR, ACTN1, ACTN2, ACTN4, ADORA2B, ADORA3, ADRA2A, AKAP3, ALB, ALDOA, ANK1, ANXA3, AP1G1, APOA1, APP, ARFGEF1, ARFGEF2, ARHGAP44, B4GALT1, BCR, BLOC1S6, BRPF3, BRSK2, BTK, CACNA1A, CACNA1C, CACNA1H, CADPS, CADPS2, CALM1, CALM2, CALM3, CALU, CAP1, CCL3, CCL5, CCL8, CCR1, CCR2, CD300A, CD36, CD63, CD9, CDK16, CDK5, CDK5R2, CFD, CFL1, CHORDC1, CHP1, CLSTN1, CLU, COPS5, CPLX1, CPLX2…	TRUE
GO:0006090	GO_BiologicalProcess_20.03.2014_19h52	pyruvate metabolic process	[7, 8]	[Group117, Group16, Group19, Group55, Group61]	6	13.6364	2.21374e-06	1.03696e-05	{Group117=1.6856437904972664E-8, Group16=1.1289255928361029E-7, Group19=3.4015233758111138E-9, Group55=5.101580550839013E-6, Group61=4.3460544259383916E-8}	{Group117=4.093706348350504E-8, Group16=2.1324150086904165E-7, Group19=9.637649564798157E-9, Group55=6.821214444380253E-6, Group61=9.403281394303065E-8}	[AGXT, LDHB, PCK1, PCK2, PDK2, PROC]	[ACOT12, AGXT, BSG, DLAT, DLD, FAM3A, HOGA1, HTT, KRT17, LDHA, LDHB, LDHC, LDHD, ME3, MPC1, MPC2, PC, PCDHGA5, PCK1, PCK2, PDHA1, PDHA2, PDHB, PDHX, PDK1, PDK2, PDK3, PDK4, PDP1, PDP2, PDPK1, PDPR, PFKFB2, PKLR, PODXL, PPAPDC2, PROC, SBDS, SDS, SLC16A1, SLC16A3, SLC16A8, SLC6A4, SRR]	TRUE
GO:0009306	GO_BiologicalProcess_20.03.2014_19h52	protein secretion	[4, 5, 6, 7]	[Group64, Group68, Group69, Group70, Group71, Group72, Group76, Group8]	11	5.31401	2.18286e-06	1.04076e-05	{Group64=1.2493848177074118E-5, Group68=1.3573195984593467E-6, Group69=5.707969597713496E-9, Group70=3.844615867183602E-11, Group71=1.4301944496267332E-6, Group72=1.7516240805377377E-7, Group76=4.923587020969817E-8, Group8=2.5168990496619133E-6}	{Group64=1.5816680139061914E-5, Group68=1.9940868174896575E-6, Group69=1.543746323017968E-8, Group70=1.6944788451661062E-10, Group71=2.0755260915314786E-6, Group72=3.111093516178967E-7, Group76=1.0279067640270319E-7, Group8=3.565606987021044E-6}	[ADAM9, AGXT, ANG, APOA1, C5, CCL19, PNP, RBP4, RGCC, RSAD2, SAA1]	[ABCA1, ACHE, ADAM8, ADAM9, ADORA2A, ADRB1, AGT, AGTR2, AGXT, AIM2, ALOX15B, AMH, ANG, ANKRD1, ANXA1, APOA1, APOA2, ARFGAP3, ARFIP1, ARL4D, ATG5, BLOC1S3, BLOC1S6, BMP6, BTN2A2, BTN3A1, BTN3A2, C1QTNF3, C5, C5AR2, CADM1, CANX, CARD8, CASP1, CBLN1, CBLN4, CCDC23, CCL19, CCL3, CCR7, CD14, CD2, CD274, CD34, CD40, CD40LG, CD58, CHI3L1, CHIA, CIDEA, CLEC4E, CLEC5A, CLEC6A, CLEC9A, CRTAM, CSF1R, CXCL10…	TRUE
GO:0001666	GO_BiologicalProcess_20.03.2014_19h52	response to hypoxia	[3, 5]	[Group90]	12	4.72441	2.55049e-06	1.15421e-05	{Group90=4.965334008408909E-6}	{Group90=6.714485761371138E-6}	[ANG, CRP, CXCR4, DDIT4, HIF3A, HMOX1, HSD11B2, MB, RGCC, UBB, UCP3, VCAM1]	[ABAT, ACSL6, ACTN4, ADA, ADAM17, ADAM8, ADIPOQ, ADM, ADORA1, ADSL, AGTRAP, AJUBA, AKT1, ALAS2, ALDH3A1, ALDOC, ALKBH5, ANG, ANGPT2, ANGPT4, ANGPTL4, ANKRD1, APOLD1, AQP1, ARNT, ARNT2, ASCL2, ATM, ATP1B1, BACH1, BAD, BBC3, BCL2, BDNF, BDNF-AS, BECN1, BIRC2, BMP2, BMP7, BNIP3, BRIP1, CA9, CAPN2, CASP1, CASR, CAT, CAV1, CBS, CCL2, CCNB1, CD24, CD34, CD38, CDKN1B, CHRFAM7A, CHRNA4, CHRNA7, CHRNB2, C…	TRUE
GO:0030195	GO_BiologicalProcess_20.03.2014_19h52	negative regulation of blood coagulation	[4, 5, 6, 7]	[Group102, Group105, Group13, Group31, Group49, Group83]	6	13.3333	2.5359e-06	1.16739e-05	{Group102=7.563331515771677E-15, Group105=7.780577013358311E-6, Group13=9.371048733801019E-12, Group31=2.0043394481926556E-14, Group49=6.858624519715642E-10, Group83=3.726636090532173E-6}	{Group102=7.500303753140245E-14, Group105=1.0064007223800424E-5, Group13=4.848499127488353E-11, Group31=1.8347414948840462E-13, Group49=2.3319323367033183E-9, Group83=5.097352813486535E-6}	[CEL, PLAUR, PLG, PROC, SERPINF2, SERPING1]	[ANXA2, APOE, APOH, C1QTNF1, CD34, CEL, CPB2, CYP4F12, CYP4F2, EDN1, F11, F12, F2, FAP, GLMN, GP1BA, GP5, HRG, KLKB1, KNG1, KRT1, NANOS3, NOS3, NRG1, PDGFA, PDGFB, PDGFRA, PLAT, PLAU, PLAUR, PLG, PROC, PROS1, SERPINB2, SERPINE1, SERPINE2, SERPINF2, SERPING1, THBD, THBS1, TMPRSS6, TSPAN8, USF1, VTN, ZNF160]	TRUE
GO:1900047	GO_BiologicalProcess_20.03.2014_19h52	negative regulation of hemostasis	[3, 4, 5, 6]	[Group102, Group105, Group13, Group31, Group49, Group83]	6	13.3333	2.5359e-06	1.16739e-05	{Group102=7.563331515771677E-15, Group105=7.780577013358311E-6, Group13=9.371048733801019E-12, Group31=2.0043394481926556E-14, Group49=6.858624519715642E-10, Group83=3.726636090532173E-6}	{Group102=7.500303753140245E-14, Group105=1.0064007223800424E-5, Group13=4.848499127488353E-11, Group31=1.8347414948840462E-13, Group49=2.3319323367033183E-9, Group83=5.097352813486535E-6}	[CEL, PLAUR, PLG, PROC, SERPINF2, SERPING1]	[ANXA2, APOE, APOH, C1QTNF1, CD34, CEL, CPB2, CYP4F12, CYP4F2, EDN1, F11, F12, F2, FAP, GLMN, GP1BA, GP5, HRG, KLKB1, KNG1, KRT1, NANOS3, NOS3, NRG1, PDGFA, PDGFB, PDGFRA, PLAT, PLAU, PLAUR, PLG, PROC, PROS1, SERPINB2, SERPINE1, SERPINE2, SERPINF2, SERPING1, THBD, THBS1, TMPRSS6, TSPAN8, USF1, VTN, ZNF160]	FALSE
GO:0034367	GO_BiologicalProcess_20.03.2014_19h52	macromolecular complex remodeling	[4]	[Group114, Group14, Group17, Group18, Group23, Group25, Group28, Group37, Group38, Group39, Group59, Group74, Group85, Group93, Group98, Group99]	5	19.2308	2.75445e-06	1.22573e-05	{Group114=2.8625076707871104E-9, Group14=2.2171933469986448E-8, Group17=1.0573908458678195E-11, Group18=6.513272017967774E-12, Group23=1.4901654353744897E-7, Group25=4.779317821362065E-7, Group28=6.287571212629198E-8, Group37=1.3099820132034076E-9, Group38=1.5138211302517838E-7, Group39=1.2080486598483373E-9, Group59=4.0662938274529314E-7, Group74=9.054581434712658E-8, Group85=1.2747324091297923E…	{Group114=8.734318277529901E-9, Group14=5.073961697939206E-8, Group17=5.2428962774279383E-11, Group18=3.523088046082569E-11, Group23=2.770776356399442E-7, Group25=7.685659739757915E-7, Group28=1.290036162591163E-7, Group37=4.213185393816365E-9, Group38=2.771457146153266E-7, Group39=3.993271958943115E-9, Group59=6.628615965299984E-7, Group74=1.7378954689206552E-7, Group85=1.444696730347098E-4, Gro…	[AGXT, APOA1, APOA4, APOB, APOM]	[ABCA5, ABCG1, AGT, AGTR1, AGXT, APOA1, APOA2, APOA4, APOA5, APOB, APOC1, APOC2, APOC3, APOE, APOM, CETP, LCAT, LCP1, LIPC, LIPG, LPAL2, LPL, MPO, PLA2G2A, PLA2G7, SCARB1]	TRUE
GO:0034368	GO_BiologicalProcess_20.03.2014_19h52	protein-lipid complex remodeling	[5]	[Group114, Group14, Group17, Group18, Group23, Group25, Group28, Group37, Group38, Group39, Group59, Group74, Group85, Group93, Group98, Group99]	5	19.2308	2.75445e-06	1.22573e-05	{Group114=2.8625076707871104E-9, Group14=2.2171933469986448E-8, Group17=1.0573908458678195E-11, Group18=6.513272017967774E-12, Group23=1.4901654353744897E-7, Group25=4.779317821362065E-7, Group28=6.287571212629198E-8, Group37=1.3099820132034076E-9, Group38=1.5138211302517838E-7, Group39=1.2080486598483373E-9, Group59=4.0662938274529314E-7, Group74=9.054581434712658E-8, Group85=1.2747324091297923E…	{Group114=8.734318277529901E-9, Group14=5.073961697939206E-8, Group17=5.2428962774279383E-11, Group18=3.523088046082569E-11, Group23=2.770776356399442E-7, Group25=7.685659739757915E-7, Group28=1.290036162591163E-7, Group37=4.213185393816365E-9, Group38=2.771457146153266E-7, Group39=3.993271958943115E-9, Group59=6.628615965299984E-7, Group74=1.7378954689206552E-7, Group85=1.444696730347098E-4, Gro…	[AGXT, APOA1, APOA4, APOB, APOM]	[ABCA5, ABCG1, AGT, AGTR1, AGXT, APOA1, APOA2, APOA4, APOA5, APOB, APOC1, APOC2, APOC3, APOE, APOM, CETP, LCAT, LCP1, LIPC, LIPG, LPAL2, LPL, MPO, PLA2G2A, PLA2G7, SCARB1]	TRUE
GO:0034369	GO_BiologicalProcess_20.03.2014_19h52	plasma lipoprotein particle remodeling	[3, 4, 6]	[Group114, Group14, Group17, Group18, Group23, Group25, Group28, Group37, Group38, Group39, Group59, Group74, Group85, Group93, Group98, Group99]	5	19.2308	2.75445e-06	1.22573e-05	{Group114=2.8625076707871104E-9, Group14=2.2171933469986448E-8, Group17=1.0573908458678195E-11, Group18=6.513272017967774E-12, Group23=1.4901654353744897E-7, Group25=4.779317821362065E-7, Group28=6.287571212629198E-8, Group37=1.3099820132034076E-9, Group38=1.5138211302517838E-7, Group39=1.2080486598483373E-9, Group59=4.0662938274529314E-7, Group74=9.054581434712658E-8, Group85=1.2747324091297923E…	{Group114=8.734318277529901E-9, Group14=5.073961697939206E-8, Group17=5.2428962774279383E-11, Group18=3.523088046082569E-11, Group23=2.770776356399442E-7, Group25=7.685659739757915E-7, Group28=1.290036162591163E-7, Group37=4.213185393816365E-9, Group38=2.771457146153266E-7, Group39=3.993271958943115E-9, Group59=6.628615965299984E-7, Group74=1.7378954689206552E-7, Group85=1.444696730347098E-4, Gro…	[AGXT, APOA1, APOA4, APOB, APOM]	[ABCA5, ABCG1, AGT, AGTR1, AGXT, APOA1, APOA2, APOA4, APOA5, APOB, APOC1, APOC2, APOC3, APOE, APOM, CETP, LCAT, LCP1, LIPC, LIPG, LPAL2, LPL, MPO, PLA2G2A, PLA2G7, SCARB1]	TRUE
GO:0036293	GO_BiologicalProcess_20.03.2014_19h52	response to decreased oxygen levels	[4]	[Group90]	12	4.65116	2.99763e-06	1.31208e-05	{Group90=4.965334008408909E-6}	{Group90=6.714485761371138E-6}	[ANG, CRP, CXCR4, DDIT4, HIF3A, HMOX1, HSD11B2, MB, RGCC, UBB, UCP3, VCAM1]	[ABAT, ACSL6, ACTN4, ADA, ADAM17, ADAM8, ADIPOQ, ADM, ADORA1, ADSL, AGTRAP, AJUBA, AKT1, ALAS2, ALDH3A1, ALDOC, ALKBH5, ANG, ANGPT2, ANGPT4, ANGPTL4, ANKRD1, APOLD1, AQP1, ARNT, ARNT2, ASCL2, ATM, ATP1B1, BACH1, BAD, BBC3, BCL2, BDNF, BDNF-AS, BECN1, BIRC2, BMP2, BMP7, BNIP3, BRIP1, CA9, CAPN2, CASP1, CASR, CAT, CAV1, CBS, CCL2, CCNB1, CD24, CD34, CD38, CDKN1B, CHRFAM7A, CHRNA4, CHRNA7, CHRNB2, C…	FALSE
GO:0030141	GO_CellularComponent_20.03.2014_19h52	secretory granule	[3, 4, 5, 6, 7, 8, 9]	[Group115, Group30, Group31, Group42, Group86, Group9, Group97]	13	4.20712	3.4731e-06	1.49567e-05	{Group115=3.288348780621796E-9, Group30=4.833065975021646E-16, Group31=2.0043394481926556E-14, Group42=7.644678731326697E-13, Group86=3.7163910980551284E-11, Group9=7.028663045315787E-8, Group97=1.6260421356967383E-19}	{Group115=9.544231826682774E-9, Group30=5.228498645705235E-15, Group31=1.8347414948840462E-13, Group42=4.787982994883563E-12, Group86=1.700963617956001E-10, Group9=1.417645597275557E-7, Group97=1.9349901414791187E-17}	[A2M, APOA1, CD9, FGA, FGB, FGG, GCK, OLFM4, PLG, SEPP1, SERPINF2, SERPING1, TF]	[A2M, ABCA3, ABCC4, ACPP, ACR, ACRBP, ACRV1, ACTN1, ACTN2, ACTN4, ADAM15, ADAM8, AKAP3, ALB, ALDOA, ANGPTL6, ANXA11, ANXA3, ANXA7, APOA1, APP, ARC, ARSA, ASTL, ATP6V0A2, ATP6V1E2, ATP7A, ATP8A1, ATP8B3, AVP, AZU1, BMF, BRCA2, BSG, C1QTNF1, CA4, CALR, CAMP, CAPN11, CAPZA3, CAPZB, CARTPT, CASC5, CATSPER3, CATSPER4, CAV1, CAV2, CCT6A, CD36, CD46, CD63, CD9, CDC42, CFD, CHAMP1, CHGA, CHGB, CLCA1, CLK…	FALSE
GO:0006721	GO_BiologicalProcess_20.03.2014_19h52	terpenoid metabolic process	[5, 6]	[Group114, Group17, Group18, Group25, Group37]	8	7.69231	3.69931e-06	1.5433e-05	{Group114=2.8625076707871104E-9, Group17=1.0573908458678195E-11, Group18=6.513272017967774E-12, Group25=4.779317821362065E-7, Group37=1.3099820132034076E-9}	{Group114=8.734318277529901E-9, Group17=5.2428962774279383E-11, Group18=3.523088046082569E-11, Group25=7.685659739757915E-7, Group37=4.213185393816365E-9}	[APOA1, APOA4, APOB, CYP3A4, HSPG2, RBP2, RBP4, TTR]	[ABCA4, ADH4, ADH5, ADH7, AGRN, AKR1B10, AKR1C1, AKR1C3, AKR1C4, ALDH1A1, ALDH1A2, ALDH1A3, ALDH3A2, ALDH8A1, APOA1, APOA2, APOA4, APOB, APOC2, APOC3, APOE, ARID4A, BCMO1, BCO2, C1D, CLPS, CRABP2, CRH, CYP1A1, CYP1A2, CYP26A1, CYP26B1, CYP26C1, CYP2C19, CYP2C9, CYP2D6, CYP2E1, CYP3A4, DHRS3, DHRS9, E2F1, EGFR, FAM58A, FDFT1, FDPS, GGPS1, GPC1, GPC2, GPC3, GPC4, GPC5, GPC6, GUCY2C, HSPG2, HTRA2, I…	TRUE
GO:0051047	GO_BiologicalProcess_20.03.2014_19h52	positive regulation of secretion	[3, 4, 5, 6, 7]	[Group100, Group47, Group68, Group70, Group71, Group76, Group8]	12	4.56274	3.65287e-06	1.54812e-05	{Group100=3.6160958016879545E-10, Group47=6.194441092266791E-11, Group68=1.3573195984593467E-6, Group70=3.844615867183602E-11, Group71=1.4301944496267332E-6, Group76=4.923587020969817E-8, Group8=2.5168990496619133E-6}	{Group100=1.3039860618208077E-9, Group47=2.457128299932494E-10, Group68=1.9940868174896575E-6, Group70=1.6944788451661062E-10, Group71=2.0755260915314786E-6, Group76=1.0279067640270319E-7, Group8=3.565606987021044E-6}	[ADAM9, AGXT, ANG, C5, CCL19, EDNRB, GCK, OXCT1, PCK2, RBP4, RGCC, SAA1]	[AACS, ACHE, ACSL3, ADAM8, ADAM9, ADCYAP1, ADORA1, ADORA2A, ADORA2B, ADORA3, ADRB1, ADRBK1, AGT, AGTR2, AGXT, AIM2, ALOX12B, ALOX15B, AMH, ANG, ANKRD1, AP1G1, APLN, AQP1, ARRB1, AVP, AVPR1A, BAD, BLK, BMP6, C1QTNF1, C1QTNF3, C5, CACNA1H, CADM1, CADPS2, CAPN10, CARD8, CARTPT, CASP1, CASR, CCL19, CCL3, CD14, CD2, CD274, CD34, CD38, CD58, CDK5, CDK5R2, CHIA, CHRNB2, CLEC4E, CLEC5A, CLEC6A, CLEC9A, C…	TRUE
GO:0061041	GO_BiologicalProcess_20.03.2014_19h52	regulation of wound healing	[4, 5]	[Group102, Group30, Group34, Group49, Group83]	8	7.61905	3.97486e-06	1.63275e-05	{Group102=7.563331515771677E-15, Group30=4.833065975021646E-16, Group34=2.1440330636640253E-16, Group49=6.858624519715642E-10, Group83=3.726636090532173E-6}	{Group102=7.500303753140245E-14, Group30=5.228498645705235E-15, Group34=2.834888161955767E-15, Group49=2.3319323367033183E-9, Group83=5.097352813486535E-6}	[CEL, PLAUR, PLG, PROC, SEPP1, SERPINC1, SERPINF2, SERPING1]	[ADRA2A, ALOX12, ANO6, ANXA2, APOE, APOH, ARFGEF1, C1QTNF1, CAPN3, CASK, CAV1, CD109, CD34, CD36, CEL, CNTN1, CPB2, CYP4F12, CYP4F2, DMTN, EDN1, ENPP4, F11, F12, F2, F2R, F2RL1, F3, F7, FAP, FCER1G, FGF13, FGF2, FOXA2, FOXC2, GJD4, GLMN, GP1BA, GP5, HBEGF, HMGCR, HOPX, HPSE, HRAS, HRG, KANK1, KLKB1, KNG1, KRT1, LYN, MYLK, MYOD1, NANOS3, NFE2L2, NOS3, NR4A3, NRG1, PDGFA, PDGFB, PDGFRA, PDPN, PLAT,…	FALSE
GO:0042730	GO_BiologicalProcess_20.03.2014_19h52	fibrinolysis	[5, 6, 7, 8]	[Group102, Group105, Group13, Group24, Group30, Group31, Group42, Group49, Group83]	5	17.8571	4.05746e-06	1.64143e-05	{Group102=7.563331515771677E-15, Group105=7.780577013358311E-6, Group13=9.371048733801019E-12, Group24=5.862546098237275E-10, Group30=4.833065975021646E-16, Group31=2.0043394481926556E-14, Group42=7.644678731326697E-13, Group49=6.858624519715642E-10, Group83=3.726636090532173E-6}	{Group102=7.500303753140245E-14, Group105=1.0064007223800424E-5, Group13=4.848499127488353E-11, Group24=2.0518911343830463E-9, Group30=5.228498645705235E-15, Group31=1.8347414948840462E-13, Group42=4.787982994883563E-12, Group49=2.3319323367033183E-9, Group83=5.097352813486535E-6}	[CEL, PLAUR, PLG, SERPINF2, SERPING1]	[ANXA2, APOH, CEL, CPB2, F11, F12, F2, FAP, GLMN, GP1BA, HRG, KLKB1, KRT1, NRG1, PLAT, PLAU, PLAUR, PLG, PROS1, SERPINB2, SERPINE1, SERPINF2, SERPING1, THBD, THBS1, TMPRSS6, USF1, ZNF160]	FALSE
GO:0002020	GO_MolecularFunction_20.03.2014_19h52	protease binding	[4]	[Group12]	7	9.33333	4.2007e-06	1.67401e-05	{Group12=2.9518672463611537E-10}	{Group12=1.097725632240554E-9}	[A2M, CEL, CSTB, SERPINC1, SERPINF2, TTN, UBB]	[A2M, ADAMTS4, ADAMTSL4, ADRM1, BCL10, BCL2, BDKRB2, BRCA2, C10orf2, C1D, CASP8, CD28, CD70, CEL, CFLAR, CHL1, CNTN1, COMP, CRADD, CST3, CSTA, CSTB, DDX11, DPP4, DVL3, ECM1, ELANE, F3, FADD, FAP, FN1, FURIN, GLMN, IL1R1, INS, INSL3, ITGB1, KIT, LCN2, LONP2, LRP1, MALT1, MBL2, MBP, NDUFS7, NFRKB, OS9, PANX1, POLG, PRG2, PYCARD, RFFL, RPS27A, RYR1, SELL, SERPINA1, SERPINA5, SERPINB6, SERPINB9, SERP…	FALSE
GO:0050819	GO_BiologicalProcess_20.03.2014_19h52	negative regulation of coagulation	[3, 4, 5]	[Group102, Group105, Group13, Group31, Group49, Group83]	6	12	4.7717e-06	1.8736e-05	{Group102=7.563331515771677E-15, Group105=7.780577013358311E-6, Group13=9.371048733801019E-12, Group31=2.0043394481926556E-14, Group49=6.858624519715642E-10, Group83=3.726636090532173E-6}	{Group102=7.500303753140245E-14, Group105=1.0064007223800424E-5, Group13=4.848499127488353E-11, Group31=1.8347414948840462E-13, Group49=2.3319323367033183E-9, Group83=5.097352813486535E-6}	[CEL, PLAUR, PLG, PROC, SERPINF2, SERPING1]	[ANXA2, ANXA4, ANXA5, APOE, APOH, C1QTNF1, CD34, CEL, CPB2, CYP4F12, CYP4F2, EDN1, F11, F12, F2, FAP, GLMN, GP1BA, GP5, HRG, HS3ST5, HS3ST6, KLKB1, KNG1, KRT1, NANOS3, NOS3, NRG1, PDGFA, PDGFB, PDGFRA, PLAT, PLAU, PLAUR, PLG, PROC, PROCR, PROS1, SERPINB2, SERPINE1, SERPINE2, SERPINF2, SERPING1, THBD, THBS1, TMPRSS6, TSPAN8, USF1, VTN, ZNF160]	FALSE
GO:0019674	GO_BiologicalProcess_20.03.2014_19h52	NAD metabolic process	[7, 8, 9, 10]	[Group16, Group21, Group95]	5	17.2414	4.86817e-06	1.88377e-05	{Group16=1.1289255928361029E-7, Group21=2.6634653323526253E-5, Group95=2.7215517040408705E-7}	{Group16=2.1324150086904165E-7, Group21=3.169523745499624E-5, Group95=4.561473982829065E-7}	[ALDOB, GPD1, LDHB, PCK2, PNP]	[AFMID, ALDOB, ASPDH, GPD1, GPD1L, HAAO, IDH3B, KMO, KYNU, LDHB, MDH1, MDH2, NADK, NADK2, NADSYN1, NAMPT, NAMPTL, NAPRT1, NMNAT1, NMNAT2, NMNAT3, NMRK1, NMRK2, NUDT12, OGDH, PCK2, PNP, PPY, QPRT]	TRUE
GO:0006096	GO_BiologicalProcess_20.03.2014_19h52	glycolysis	[3, 4, 8, 9]	[Group11, Group19, Group53, Group61, Group62, Group65, Group95]	7	9.09091	5.01543e-06	1.88609e-05	{Group11=2.274230160299848E-8, Group19=3.4015233758111138E-9, Group53=7.119571453563856E-6, Group61=4.3460544259383916E-8, Group62=9.203805073598407E-9, Group65=2.1950968171692962E-8, Group95=2.7215517040408705E-7}	{Group11=5.106290359918526E-8, Group19=9.637649564798157E-9, Group53=9.413655588601099E-6, Group61=9.403281394303065E-8, Group62=2.3809843559961096E-8, Group65=5.1218925733950247E-8, Group95=4.561473982829065E-7}	[ALDOB, DDIT4, FBP1, GAPDH, GCK, LDHB, PFKFB4]	[ADPGK, ALDOA, ALDOB, ALDOC, ARNT, BPGM, DDIT4, DHTKD1, ECD, ENO1, ENO2, ENO3, ENO4, ENTPD5, FBP1, GAPDH, GAPDHS, GCK, GNPDA1, GPI, HDAC4, HIF1A, HK1, HK2, HK3, HKDC1, HOOK1, HOOK2, HOOK3, IER3, IGF1, INS, INSR, K7ESF4_HUMAN, KCNA4, KCNA5, KIF2A, LDHA, LDHAL6A, LDHAL6B, LDHB, LDHC, MAP4K2, MIA3, MLXIPL, NCOR1, OGDH, OGDHL, OGT, PDHA1, PDHA2, PFKFB1, PFKFB2, PFKFB3, PFKFB4, PFKL, PFKM, PFKP, PGAM1…	TRUE
GO:0070482	GO_BiologicalProcess_20.03.2014_19h52	response to oxygen levels	[3]	[Group90]	12	4.42804	4.96533e-06	1.89392e-05	{Group90=4.965334008408909E-6}	{Group90=6.714485761371138E-6}	[ANG, CRP, CXCR4, DDIT4, HIF3A, HMOX1, HSD11B2, MB, RGCC, UBB, UCP3, VCAM1]	[ABAT, ACSL6, ACTN4, ADA, ADAM17, ADAM8, ADIPOQ, ADM, ADORA1, ADSL, AGTRAP, AJUBA, AKT1, ALAS2, ALDH3A1, ALDOC, ALKBH5, ANG, ANGPT2, ANGPT4, ANGPTL4, ANKRD1, APOLD1, AQP1, ARNT, ARNT2, ASCL2, ATM, ATP1B1, BACH1, BAD, BBC3, BCL2, BDNF, BDNF-AS, BECN1, BIRC2, BMP2, BMP7, BNIP3, BRIP1, CA9, CAPN2, CASP1, CASR, CAT, CAV1, CBS, CCL2, CCNB1, CD24, CD34, CD38, CDK4, CDKN1A, CDKN1B, CHRFAM7A, CHRNA4, CHR…	FALSE
GO:0050708	GO_BiologicalProcess_20.03.2014_19h52	regulation of protein secretion	[4, 5, 6, 7, 8]	[Group0, Group68, Group69, Group70, Group71, Group72, Group76, Group8]	9	5.92105	7.87192e-06	2.91917e-05	{Group0=1.8983841089670912E-6, Group68=1.3573195984593467E-6, Group69=5.707969597713496E-9, Group70=3.844615867183602E-11, Group71=1.4301944496267332E-6, Group72=1.7516240805377377E-7, Group76=4.923587020969817E-8, Group8=2.5168990496619133E-6}	{Group0=2.721779626109444E-6, Group68=1.9940868174896575E-6, Group69=1.543746323017968E-8, Group70=1.6944788451661062E-10, Group71=2.0755260915314786E-6, Group72=3.111093516178967E-7, Group76=1.0279067640270319E-7, Group8=3.565606987021044E-6}	[ADAM9, ANG, APOA1, C5, CCL19, RBP4, RGCC, RSAD2, SAA1]	[ACHE, ADAM8, ADAM9, ADORA2A, ADRB1, AGTR2, AIM2, ALOX15B, AMH, ANG, ANKRD1, ANXA1, APOA1, APOA2, ARFIP1, ATG5, BMP6, BTN2A2, C1QTNF3, C5, C5AR2, CADM1, CARD8, CASP1, CCL19, CCL3, CCR7, CD14, CD2, CD274, CD34, CD40, CD40LG, CD58, CHIA, CIDEA, CLEC4E, CLEC5A, CLEC6A, CLEC9A, CRTAM, CSF1R, DNAJC1, DNM1L, DPH3, DRD2, DRD3, DRD4, EP300, EXPH5, F2R, F2RL1, FFAR4, FGR, FOXP3, GAS6, GATA3, GJA5, GLMN, G…	TRUE
GO:0097006	GO_BiologicalProcess_20.03.2014_19h52	regulation of plasma lipoprotein particle levels	[2, 3]	[Group114, Group14, Group17, Group18, Group28, Group37, Group38, Group39, Group44, Group59, Group74, Group96, Group98, Group99]	6	10.9091	8.39605e-06	3.07088e-05	{Group114=2.8625076707871104E-9, Group14=2.2171933469986448E-8, Group17=1.0573908458678195E-11, Group18=6.513272017967774E-12, Group28=6.287571212629198E-8, Group37=1.3099820132034076E-9, Group38=1.5138211302517838E-7, Group39=1.2080486598483373E-9, Group44=7.701494038541584E-6, Group59=4.0662938274529314E-7, Group74=9.054581434712658E-8, Group96=1.7073378449508468E-7, Group98=1.515421372759011E-…	{Group114=8.734318277529901E-9, Group14=5.073961697939206E-8, Group17=5.2428962774279383E-11, Group18=3.523088046082569E-11, Group28=1.290036162591163E-7, Group37=4.213185393816365E-9, Group38=2.771457146153266E-7, Group39=3.993271958943115E-9, Group44=1.0071184511938994E-5, Group59=6.628615965299984E-7, Group74=1.7378954689206552E-7, Group96=3.0783818719568295E-7, Group98=1.7012749373426631E-4, …	[AGXT, APOA1, APOA4, APOB, APOM, HMOX1]	[ABCA1, ABCA5, ABCG1, ACSL3, ADIPOQ, AGT, AGTR1, AGXT, APOA1, APOA2, APOA4, APOA5, APOB, APOC1, APOC2, APOC3, APOE, APOM, CD36, CETP, CNPY2, CSK, DGAT1, DGAT2, EHD1, FECH, FGF21, GPIHBP1, GPLD1, HMOX1, HNRNPK, LCAT, LCP1, LDLR, LDLRAP1, LIPC, LIPG, LMF1, LPAL2, LPCAT3, LPL, LRP6, LRPAP1, MPO, MSR1, MYLIP, NR1H2, PCSK9, PLA2G2A, PLA2G7, PLAGL2, SCARB1, SOAT1, SOAT2, VLDLR]	TRUE
GO:0015850	GO_BiologicalProcess_20.03.2014_19h52	organic hydroxy compound transport	[3, 4, 5]	[Group114, Group118, Group14, Group17, Group18, Group25, Group28, Group37, Group38, Group39, Group59, Group74, Group99]	9	5.76923	9.71418e-06	3.50498e-05	{Group114=2.8625076707871104E-9, Group118=3.7170684194437425E-7, Group14=2.2171933469986448E-8, Group17=1.0573908458678195E-11, Group18=6.513272017967774E-12, Group25=4.779317821362065E-7, Group28=6.287571212629198E-8, Group37=1.3099820132034076E-9, Group38=1.5138211302517838E-7, Group39=1.2080486598483373E-9, Group59=4.0662938274529314E-7, Group74=9.054581434712658E-8, Group99=2.459217509736223E…	{Group114=8.734318277529901E-9, Group118=6.143488082136185E-7, Group14=5.073961697939206E-8, Group17=5.2428962774279383E-11, Group18=3.523088046082569E-11, Group25=7.685659739757915E-7, Group28=1.290036162591163E-7, Group37=4.213185393816365E-9, Group38=2.771457146153266E-7, Group39=3.993271958943115E-9, Group59=6.628615965299984E-7, Group74=1.7378954689206552E-7, Group99=4.2412591834581236E-7}	[ABCA2, AGXT, APOA1, APOA4, APOB, APOM, C5, CEL, GCK]	[ABCA1, ABCA2, ABCA5, ABCG1, ABCG4, ABCG5, ABCG8, ACACA, ACACB, ADIPOQ, ADORA2A, ADRA2A, ADRA2B, ADRA2C, ADRBK1, AGT, AGTR2, AGXT, AKR1C1, APOA1, APOA2, APOA4, APOB, APOC1, APOC2, APOC3, APOE, APOF, APOM, AQP1, AQP11, AQP2, AQP7, AQP9, ARV1, BMP6, C1D, C1QTNF1, C5, CADPS, CARTPT, CAV1, CD36, CEL, CETP, CFTR, CHRFAM7A, CHRM5, CHRNA4, CHRNA6, CHRNA7, CHRNB2, CLU, CNR1, CPT1A, CPT1B, CPT2, CRH, CRHR…	TRUE
GO:0001523	GO_BiologicalProcess_20.03.2014_19h52	retinoid metabolic process	[7, 8]	[Group114, Group17, Group18, Group25, Group28, Group37, Group99]	7	8.13954	1.04908e-05	3.73473e-05	{Group114=2.8625076707871104E-9, Group17=1.0573908458678195E-11, Group18=6.513272017967774E-12, Group25=4.779317821362065E-7, Group28=6.287571212629198E-8, Group37=1.3099820132034076E-9, Group99=2.459217509736223E-7}	{Group114=8.734318277529901E-9, Group17=5.2428962774279383E-11, Group18=3.523088046082569E-11, Group25=7.685659739757915E-7, Group28=1.290036162591163E-7, Group37=4.213185393816365E-9, Group99=4.2412591834581236E-7}	[APOA1, APOA4, APOB, HSPG2, RBP2, RBP4, TTR]	[ABCA4, ADH4, ADH5, ADH7, AGRN, AKR1B10, AKR1C1, AKR1C3, AKR1C4, ALDH1A1, ALDH1A2, ALDH1A3, ALDH8A1, APOA1, APOA2, APOA4, APOB, APOC2, APOC3, APOE, ARID4A, BCMO1, BCO2, C1D, CLPS, CRABP2, CYP1A1, CYP26A1, CYP26B1, CYP26C1, DHRS3, DHRS9, E2F1, GPC1, GPC2, GPC3, GPC4, GPC5, GPC6, HSPG2, ISX, KDM5A, LCP1, LDLR, LPAL2, LPL, LRAT, LRP1, LRP2, LRP8, OPN1LW, OPN1MW, OPN1MW2, OPN1SW, PLB1, PNLIP, POLR2D,…	TRUE
GO:0071827	GO_BiologicalProcess_20.03.2014_19h52	plasma lipoprotein particle organization	[3, 5]	[Group114, Group14, Group17, Group18, Group23, Group25, Group28, Group37, Group38, Group39, Group59, Group74, Group85, Group93, Group98, Group99]	5	14.7059	1.101e-05	3.868e-05	{Group114=2.8625076707871104E-9, Group14=2.2171933469986448E-8, Group17=1.0573908458678195E-11, Group18=6.513272017967774E-12, Group23=1.4901654353744897E-7, Group25=4.779317821362065E-7, Group28=6.287571212629198E-8, Group37=1.3099820132034076E-9, Group38=1.5138211302517838E-7, Group39=1.2080486598483373E-9, Group59=4.0662938274529314E-7, Group74=9.054581434712658E-8, Group85=1.2747324091297923E…	{Group114=8.734318277529901E-9, Group14=5.073961697939206E-8, Group17=5.2428962774279383E-11, Group18=3.523088046082569E-11, Group23=2.770776356399442E-7, Group25=7.685659739757915E-7, Group28=1.290036162591163E-7, Group37=4.213185393816365E-9, Group38=2.771457146153266E-7, Group39=3.993271958943115E-9, Group59=6.628615965299984E-7, Group74=1.7378954689206552E-7, Group85=1.444696730347098E-4, Gro…	[AGXT, APOA1, APOA4, APOB, APOM]	[ABCA1, ABCA5, ABCG1, ACSL3, AGT, AGTR1, AGXT, APOA1, APOA2, APOA4, APOA5, APOB, APOC1, APOC2, APOC3, APOE, APOM, CETP, DGAT1, FECH, LCAT, LCP1, LIPC, LIPG, LPAL2, LPL, MPO, NR1H2, PLA2G2A, PLA2G7, PLAGL2, SCARB1, SOAT1, SOAT2]	TRUE
GO:0006639	GO_BiologicalProcess_20.03.2014_19h52	acylglycerol metabolic process	[5, 6]	[Group118, Group14, Group20]	8	6.61157	1.13943e-05	3.95101e-05	{Group118=3.7170684194437425E-7, Group14=2.2171933469986448E-8, Group20=4.511138847813569E-11}	{Group118=6.143488082136185E-7, Group14=5.073961697939206E-8, Group20=1.9172340103207667E-10}	[ANG, APOA4, APOB, C3, CEL, GCK, GPD1, PCK1]	[AADAC, ABHD5, ACACA, ACLY, ACSL1, ACSL4, ACSL5, ACSL6, AGPAT1, AGPAT2, AGPAT3, AGPAT4, AGPAT5, AGPAT6, AGPAT9, ANG, APOA2, APOA4, APOA5, APOB, APOBR, APOC1, APOC2, APOC3, APOE, APOF, APOH, C3, CAT, CAV1, CAV3, CEL, CETP, CNEP1R1, CPS1, CPT1A, CTDNEP1, CYP21A2, CYP2E1, DAGLA, DBI, DGAT1, DGAT2, DGKD, DGKK, ELOVL1, ELOVL2, ELOVL3, ELOVL4, ELOVL5, ELOVL6, ELOVL7, FABP4, FASN, FBXW7, FITM2, G6PC, GC…	TRUE
GO:0006638	GO_BiologicalProcess_20.03.2014_19h52	neutral lipid metabolic process	[4, 5]	[Group118, Group14, Group20]	8	6.55738	1.2104e-05	4.1433e-05	{Group118=3.7170684194437425E-7, Group14=2.2171933469986448E-8, Group20=4.511138847813569E-11}	{Group118=6.143488082136185E-7, Group14=5.073961697939206E-8, Group20=1.9172340103207667E-10}	[ANG, APOA4, APOB, C3, CEL, GCK, GPD1, PCK1]	[AADAC, ABHD5, ACACA, ACLY, ACSL1, ACSL4, ACSL5, ACSL6, AGPAT1, AGPAT2, AGPAT3, AGPAT4, AGPAT5, AGPAT6, AGPAT9, ANG, APOA2, APOA4, APOA5, APOB, APOBR, APOC1, APOC2, APOC3, APOE, APOF, APOH, C3, CAT, CAV1, CAV3, CEL, CETP, CNEP1R1, CPS1, CPT1A, CTDNEP1, CYP21A2, CYP2E1, DAGLA, DBI, DGAT1, DGAT2, DGKD, DGKK, ELOVL1, ELOVL2, ELOVL3, ELOVL4, ELOVL5, ELOVL6, ELOVL7, FABP4, FASN, FBXW7, FITM2, G6PC, GC…	FALSE
GO:0006720	GO_BiologicalProcess_20.03.2014_19h52	isoprenoid metabolic process	[4, 5]	[Group114, Group17, Group18, Group25, Group37]	8	6.50406	1.28506e-05	4.34319e-05	{Group114=2.8625076707871104E-9, Group17=1.0573908458678195E-11, Group18=6.513272017967774E-12, Group25=4.779317821362065E-7, Group37=1.3099820132034076E-9}	{Group114=8.734318277529901E-9, Group17=5.2428962774279383E-11, Group18=3.523088046082569E-11, Group25=7.685659739757915E-7, Group37=4.213185393816365E-9}	[APOA1, APOA4, APOB, CYP3A4, HSPG2, RBP2, RBP4, TTR]	[ABCA4, ADH4, ADH5, ADH7, AGRN, AKR1B10, AKR1C1, AKR1C3, AKR1C4, ALDH1A1, ALDH1A2, ALDH1A3, ALDH3A2, ALDH8A1, APOA1, APOA2, APOA4, APOB, APOC2, APOC3, APOE, ARID4A, BCMO1, BCO2, C1D, CLPS, COQ2, CRABP2, CRH, CYP1A1, CYP1A2, CYP26A1, CYP26B1, CYP26C1, CYP2C19, CYP2C9, CYP2D6, CYP2E1, CYP3A4, DHRS3, DHRS9, DPAGT1, DPM1, DPM2, E2F1, EGFR, FAM58A, FDFT1, FDPS, GGPS1, GPC1, GPC2, GPC3, GPC4, GPC5, GPC…	TRUE
GO:0071825	GO_BiologicalProcess_20.03.2014_19h52	protein-lipid complex subunit organization	[4]	[Group114, Group14, Group17, Group18, Group23, Group25, Group28, Group37, Group38, Group39, Group59, Group74, Group85, Group93, Group98, Group99]	5	13.8889	1.47073e-05	4.90855e-05	{Group114=2.8625076707871104E-9, Group14=2.2171933469986448E-8, Group17=1.0573908458678195E-11, Group18=6.513272017967774E-12, Group23=1.4901654353744897E-7, Group25=4.779317821362065E-7, Group28=6.287571212629198E-8, Group37=1.3099820132034076E-9, Group38=1.5138211302517838E-7, Group39=1.2080486598483373E-9, Group59=4.0662938274529314E-7, Group74=9.054581434712658E-8, Group85=1.2747324091297923E…	{Group114=8.734318277529901E-9, Group14=5.073961697939206E-8, Group17=5.2428962774279383E-11, Group18=3.523088046082569E-11, Group23=2.770776356399442E-7, Group25=7.685659739757915E-7, Group28=1.290036162591163E-7, Group37=4.213185393816365E-9, Group38=2.771457146153266E-7, Group39=3.993271958943115E-9, Group59=6.628615965299984E-7, Group74=1.7378954689206552E-7, Group85=1.444696730347098E-4, Gro…	[AGXT, APOA1, APOA4, APOB, APOM]	[ABCA1, ABCA5, ABCG1, ACSL3, AGT, AGTR1, AGXT, APOA1, APOA2, APOA4, APOA5, APOB, APOC1, APOC2, APOC3, APOE, APOM, BIN1, CETP, DGAT1, FECH, LCAT, LCP1, LIPC, LIPG, LPAL2, LPL, MPO, NR1H2, PLA2G2A, PLA2G7, PLAGL2, SCARB1, SNX9, SOAT1, SOAT2]	TRUE
GO:0002824	GO_BiologicalProcess_20.03.2014_19h52	positive regulation of adaptive immune response based on somatic recombination of immune receptors built from immunoglobulin superfamily domains	[5, 6, 7]	[Group101, Group107, Group108, Group110, Group32, Group48, Group60, Group84, Group88]	6	9.83606	1.53992e-05	5.07602e-05	{Group101=8.109670655131584E-6, Group107=4.649026499976566E-13, Group108=2.0745910859852002E-12, Group110=4.18881685948475E-9, Group32=1.7574913354413722E-5, Group48=5.6223057414517866E-14, Group60=1.064028460999001E-11, Group84=3.6076857213084625E-5, Group88=1.098299099720214E-6}	{Group101=1.0376890408179124E-5, Group107=3.0735230749845075E-12, Group108=1.1756016153916136E-11, Group110=1.1592307122760122E-8, Group32=2.1340966216073807E-5, Group48=4.460362554885084E-13, Group60=5.064775474355244E-11, Group84=4.16810292073502E-5, Group88=1.6337199108338185E-6}	[C3, HLA-B, HLA-F, HPX, PTPRC, RSAD2]	[ABCB9, ADA, AZGP1, B2M, C3, CCR2, CD226, FADD, FCER1A, FCER1G, FCER2, FOXP3, GIMAP5, HFE, HLA-A, HLA-B, HLA-C, HLA-E, HLA-F, HLA-G, HLA-H, HPX, HSPD1, IL12A, IL12B, IL12RB1, IL1B, IL23A, IL23R, IL27RA, LTA, MALT1, MAP3K7, MR1, NLRP10, NOD2, PNKD, PRKCQ, PRKCZ, PTPRC, PVR, PVRL2, RIPK2, RSAD2, SASH3, SEC14L2, SEC14L3, SLC11A1, TANK, TAP1, TAP2, TNF, TNFRSF13C, TNFSF13, TNFSF13B, TNFSF4, TRAF2, TR…	TRUE
GO:0034377	GO_BiologicalProcess_20.03.2014_19h52	plasma lipoprotein particle assembly	[3, 4, 6]	[Group114, Group116, Group14, Group17, Group18, Group23, Group25, Group28, Group37, Group38, Group39, Group59, Group74, Group93, Group99]	4	22.2222	1.57996e-05	5.14451e-05	{Group114=2.8625076707871104E-9, Group116=1.5792750066012726E-5, Group14=2.2171933469986448E-8, Group17=1.0573908458678195E-11, Group18=6.513272017967774E-12, Group23=1.4901654353744897E-7, Group25=4.779317821362065E-7, Group28=6.287571212629198E-8, Group37=1.3099820132034076E-9, Group38=1.5138211302517838E-7, Group39=1.2080486598483373E-9, Group59=4.0662938274529314E-7, Group74=9.054581434712658…	{Group114=8.734318277529901E-9, Group116=1.9576429769328273E-5, Group14=5.073961697939206E-8, Group17=5.2428962774279383E-11, Group18=3.523088046082569E-11, Group23=2.770776356399442E-7, Group25=7.685659739757915E-7, Group28=1.290036162591163E-7, Group37=4.213185393816365E-9, Group38=2.771457146153266E-7, Group39=3.993271958943115E-9, Group59=6.628615965299984E-7, Group74=1.7378954689206552E-7, G…	[APOA1, APOA4, APOB, APOM]	[ABCA1, ACSL3, APOA1, APOA2, APOA4, APOB, APOC1, APOC3, APOE, APOM, DGAT1, FECH, LCAT, LPAL2, NR1H2, PLAGL2, SOAT1, SOAT2]	TRUE
GO:0019362	GO_BiologicalProcess_20.03.2014_19h52	pyridine nucleotide metabolic process	[5, 6, 7, 8]	[Group16, Group19, Group21, Group61, Group62, Group95]	6	9.67742	1.69264e-05	5.44499e-05	{Group16=1.1289255928361029E-7, Group19=3.4015233758111138E-9, Group21=2.6634653323526253E-5, Group61=4.3460544259383916E-8, Group62=9.203805073598407E-9, Group95=2.7215517040408705E-7}	{Group16=2.1324150086904165E-7, Group19=9.637649564798157E-9, Group21=3.169523745499624E-5, Group61=9.403281394303065E-8, Group62=2.3809843559961096E-8, Group95=4.561473982829065E-7}	[ALDOB, GCK, GPD1, LDHB, PCK2, PNP]	[AFMID, ALDOB, ASPDH, CYB5R4, DCXR, DDR2, FDXR, FMO1, FMO2, FMO4, G6PD, GCK, GLYR1, GPD1, GPD1L, H6PD, HAAO, HIBADH, IDH1, IDH3B, KMO, KYNU, LDHB, MAP4K2, MDH1, MDH2, ME1, NADK, NADK2, NADSYN1, NAMPT, NAMPTL, NAPRT1, NMNAT1, NMNAT2, NMNAT3, NMRK1, NMRK2, NOX1, NUDT12, OGDH, PCDHB16, PCK2, PGAM1, PGAM4, PGD, PGLS, PHACTR1, PHGDH, PNP, PPY, PRDX5, QPRT, RPE, RPEL1, RPIA, SHPK, TALDO1, TKT, TP53I3, …	TRUE
GO:0046496	GO_BiologicalProcess_20.03.2014_19h52	nicotinamide nucleotide metabolic process	[6, 7, 8, 9]	[Group16, Group19, Group21, Group61, Group62, Group95]	6	9.67742	1.69264e-05	5.44499e-05	{Group16=1.1289255928361029E-7, Group19=3.4015233758111138E-9, Group21=2.6634653323526253E-5, Group61=4.3460544259383916E-8, Group62=9.203805073598407E-9, Group95=2.7215517040408705E-7}	{Group16=2.1324150086904165E-7, Group19=9.637649564798157E-9, Group21=3.169523745499624E-5, Group61=9.403281394303065E-8, Group62=2.3809843559961096E-8, Group95=4.561473982829065E-7}	[ALDOB, GCK, GPD1, LDHB, PCK2, PNP]	[AFMID, ALDOB, ASPDH, CYB5R4, DCXR, DDR2, FDXR, FMO1, FMO2, FMO4, G6PD, GCK, GLYR1, GPD1, GPD1L, H6PD, HAAO, HIBADH, IDH1, IDH3B, KMO, KYNU, LDHB, MAP4K2, MDH1, MDH2, ME1, NADK, NADK2, NADSYN1, NAMPT, NAMPTL, NAPRT1, NMNAT1, NMNAT2, NMNAT3, NMRK1, NMRK2, NOX1, NUDT12, OGDH, PCDHB16, PCK2, PGAM1, PGAM4, PGD, PGLS, PHACTR1, PHGDH, PNP, PPY, PRDX5, QPRT, RPE, RPEL1, RPIA, SHPK, TALDO1, TKT, TP53I3, …	TRUE
GO:0002708	GO_BiologicalProcess_20.03.2014_19h52	positive regulation of lymphocyte mediated immunity	[5, 6, 7]	[Group101, Group107, Group108, Group110, Group32, Group48, Group60, Group84, Group88]	6	9.52381	1.85735e-05	5.90372e-05	{Group101=8.109670655131584E-6, Group107=4.649026499976566E-13, Group108=2.0745910859852002E-12, Group110=4.18881685948475E-9, Group32=1.7574913354413722E-5, Group48=5.6223057414517866E-14, Group60=1.064028460999001E-11, Group84=3.6076857213084625E-5, Group88=1.098299099720214E-6}	{Group101=1.0376890408179124E-5, Group107=3.0735230749845075E-12, Group108=1.1756016153916136E-11, Group110=1.1592307122760122E-8, Group32=2.1340966216073807E-5, Group48=4.460362554885084E-13, Group60=5.064775474355244E-11, Group84=4.16810292073502E-5, Group88=1.6337199108338185E-6}	[C3, HLA-B, HLA-F, HPX, PTPRC, RSAD2]	[ABCB9, AP1G1, AZGP1, B2M, C3, CADM1, CD226, CRTAM, FADD, FCER1A, FCER1G, FCER2, FOXP3, GIMAP5, HFE, HLA-A, HLA-B, HLA-C, HLA-E, HLA-F, HLA-G, HLA-H, HPX, HSPD1, IL12A, IL12B, IL12RB1, IL1B, IL21, IL23A, IL23R, KLRK1, LAG3, LAMP1, LTA, MALT1, MAP3K7, MR1, NCR3, NOD2, PNKD, PRKCZ, PTPRC, PVR, PVRL2, RSAD2, SASH3, SEC14L2, SEC14L3, SH2D1A, SH2D1B, STAT5A, STAT5B, TANK, TAP1, TAP2, TNF, TNFSF4, TRAF…	TRUE
GO:0016101	GO_BiologicalProcess_20.03.2014_19h52	diterpenoid metabolic process	[6, 7]	[Group114, Group17, Group18, Group25, Group28, Group37, Group99]	7	7.44681	1.88474e-05	5.92029e-05	{Group114=2.8625076707871104E-9, Group17=1.0573908458678195E-11, Group18=6.513272017967774E-12, Group25=4.779317821362065E-7, Group28=6.287571212629198E-8, Group37=1.3099820132034076E-9, Group99=2.459217509736223E-7}	{Group114=8.734318277529901E-9, Group17=5.2428962774279383E-11, Group18=3.523088046082569E-11, Group25=7.685659739757915E-7, Group28=1.290036162591163E-7, Group37=4.213185393816365E-9, Group99=4.2412591834581236E-7}	[APOA1, APOA4, APOB, HSPG2, RBP2, RBP4, TTR]	[ABCA4, ADH4, ADH5, ADH7, AGRN, AKR1B10, AKR1C1, AKR1C3, AKR1C4, ALDH1A1, ALDH1A2, ALDH1A3, ALDH3A2, ALDH8A1, APOA1, APOA2, APOA4, APOB, APOC2, APOC3, APOE, ARID4A, BCMO1, BCO2, C1D, CLPS, CRABP2, CRH, CYP1A1, CYP26A1, CYP26B1, CYP26C1, DHRS3, DHRS9, E2F1, EGFR, FAM58A, GPC1, GPC2, GPC3, GPC4, GPC5, GPC6, GUCY2C, HSPG2, ISX, KDM5A, LCP1, LDLR, LPAL2, LPL, LRAT, LRP1, LRP2, LRP8, OPN1LW, OPN1MW, O…	TRUE
GO:0071682	GO_CellularComponent_20.03.2014_19h52	endocytic vesicle lumen	[5, 6, 7, 8, 9, 10]	[Group114, Group17, Group18, Group23, Group27, Group33, Group37, Group38, Group39, Group5, Group69, Group70, Group86, Group93]	4	21.0526	1.98764e-05	6.17093e-05	{Group114=2.8625076707871104E-9, Group17=1.0573908458678195E-11, Group18=6.513272017967774E-12, Group23=1.4901654353744897E-7, Group27=2.085397945277648E-9, Group33=2.9136971451935906E-17, Group37=1.3099820132034076E-9, Group38=1.5138211302517838E-7, Group39=1.2080486598483373E-9, Group5=2.6050898190618083E-6, Group69=5.707969597713496E-9, Group70=3.844615867183602E-11, Group86=3.7163910980551284…	{Group114=8.734318277529901E-9, Group17=5.2428962774279383E-11, Group18=3.523088046082569E-11, Group23=2.770776356399442E-7, Group27=6.5305883023168446E-9, Group33=4.953285146829104E-16, Group37=4.213185393816365E-9, Group38=2.771457146153266E-7, Group39=3.993271958943115E-9, Group5=3.6471257466865314E-6, Group69=1.543746323017968E-8, Group70=1.6944788451661062E-10, Group86=1.700963617956001E-10,…	[APOA1, APOB, HPX, SAA1]	[APOA1, APOB, APOE, CALR, DLC1, HBA1, HBB, HP, HPR, HPX, HSP90AA1, HSP90B1, HSPH1, HYOU1, KRT89P, LTF, SAA1, SCGB3A2, SPARC]	TRUE
GO:0002821	GO_BiologicalProcess_20.03.2014_19h52	positive regulation of adaptive immune response	[4, 5, 6]	[Group101, Group107, Group108, Group110, Group32, Group48, Group60, Group84, Group88]	6	9.375	2.03475e-05	6.17361e-05	{Group101=8.109670655131584E-6, Group107=4.649026499976566E-13, Group108=2.0745910859852002E-12, Group110=4.18881685948475E-9, Group32=1.7574913354413722E-5, Group48=5.6223057414517866E-14, Group60=1.064028460999001E-11, Group84=3.6076857213084625E-5, Group88=1.098299099720214E-6}	{Group101=1.0376890408179124E-5, Group107=3.0735230749845075E-12, Group108=1.1756016153916136E-11, Group110=1.1592307122760122E-8, Group32=2.1340966216073807E-5, Group48=4.460362554885084E-13, Group60=5.064775474355244E-11, Group84=4.16810292073502E-5, Group88=1.6337199108338185E-6}	[C3, HLA-B, HLA-F, HPX, PTPRC, RSAD2]	[ABCB9, ADA, AZGP1, B2M, C3, CCR2, CD226, FADD, FCER1A, FCER1G, FCER2, FOXP3, GIMAP5, HFE, HLA-A, HLA-B, HLA-C, HLA-E, HLA-F, HLA-G, HLA-H, HPX, HSPD1, IL12A, IL12B, IL12RB1, IL1B, IL23A, IL23R, IL27RA, IL6ST, LTA, MALT1, MAP3K7, MR1, NLRP10, NOD2, PNKD, PRKCQ, PRKCZ, PTPRC, PVR, PVRL2, PYCARD, RIPK2, RSAD2, SASH3, SEC14L2, SEC14L3, SIRT1, SLC11A1, TANK, TAP1, TAP2, TNF, TNFRSF13C, TNFSF13, TNFSF…	TRUE
GO:0002699	GO_BiologicalProcess_20.03.2014_19h52	positive regulation of immune effector process	[3, 4, 5]	[Group107, Group108, Group110, Group32, Group48, Group60, Group63, Group84]	8	6.10687	2.03445e-05	6.24365e-05	{Group107=4.649026499976566E-13, Group108=2.0745910859852002E-12, Group110=4.18881685948475E-9, Group32=1.7574913354413722E-5, Group48=5.6223057414517866E-14, Group60=1.064028460999001E-11, Group63=3.055936644996623E-5, Group84=3.6076857213084625E-5}	{Group107=3.0735230749845075E-12, Group108=1.1756016153916136E-11, Group110=1.1592307122760122E-8, Group32=2.1340966216073807E-5, Group48=4.460362554885084E-13, Group60=5.064775474355244E-11, Group63=3.600559017372259E-5, Group84=4.16810292073502E-5}	[C3, CCL19, HLA-B, HLA-F, HMOX1, HPX, PTPRC, RSAD2]	[ABCB9, ADORA2B, ADORA3, AMH, AP1G1, AZGP1, B2M, BCL10, C3, C6, CADM1, CCL19, CCL2, CCR2, CD226, CD28, CD300A, CD36, CD37, CD40, CD46, CD74, CD80, CD86, CLCF1, CRHR1, CRTAM, EHHADH, EXOSC3, F2RL1, FADD, FCER1A, FCER1G, FCER2, FER, FES, FGR, FOXF1, FOXP1, FOXP3, GAB2, GIMAP5, GPRC5B, HFE, HLA-A, HLA-B, HLA-C, HLA-E, HLA-F, HLA-G, HLA-H, HLX, HMOX1, HPX, HSPD1, IFNG, IL12A, IL12B, IL12RB1, IL13, IL…	TRUE
GO:0006007	GO_BiologicalProcess_20.03.2014_19h52	glucose catabolic process	[7, 8]	[Group11, Group19, Group53, Group61, Group62, Group65, Group95]	7	7.29167	2.16278e-05	6.48835e-05	{Group11=2.274230160299848E-8, Group19=3.4015233758111138E-9, Group53=7.119571453563856E-6, Group61=4.3460544259383916E-8, Group62=9.203805073598407E-9, Group65=2.1950968171692962E-8, Group95=2.7215517040408705E-7}	{Group11=5.106290359918526E-8, Group19=9.637649564798157E-9, Group53=9.413655588601099E-6, Group61=9.403281394303065E-8, Group62=2.3809843559961096E-8, Group65=5.1218925733950247E-8, Group95=4.561473982829065E-7}	[ALDOB, DDIT4, FBP1, GAPDH, GCK, LDHB, PFKFB4]	[ADPGK, ALDOA, ALDOB, ALDOC, ARNT, BAD, BPGM, DDIT4, DDR2, DHTKD1, ECD, ENO1, ENO2, ENO3, ENO4, ENTPD5, FBP1, G6PD, GAPDH, GAPDHS, GCK, GLYR1, GNPDA1, GPI, H6PD, HDAC4, HIBADH, HIF1A, HK1, HK2, HK3, HKDC1, HOOK1, HOOK2, HOOK3, IER3, IGF1, INS, INSR, K7ESF4_HUMAN, KCNA4, KCNA5, KIF2A, LDHA, LDHAL6A, LDHAL6B, LDHB, LDHC, LRP5, MAP4K2, MIA3, MLXIPL, NCOR1, OGDH, OGDHL, OGT, PDHA1, PDHA2, PFKFB1, PFK…	TRUE
GO:0004630	GO_MolecularFunction_20.03.2014_19h52	phospholipase D activity	[6]	[None]	3	42.8571	2.25274e-05	6.68313e-05	{None=NaN}	{None=NaN}	[HMOX1, PLD3, PLD4]	[GPLD1, HMOX1, PLD1, PLD2, PLD3, PLD4, PRKCSH]	TRUE
GO:0033500	GO_BiologicalProcess_20.03.2014_19h52	carbohydrate homeostasis	[5]	[Group11, Group15, Group19, Group41, Group47, Group52, Group61, Group76]	9	5.17241	2.32677e-05	6.82691e-05	{Group11=2.274230160299848E-8, Group15=6.870275646838659E-9, Group19=3.4015233758111138E-9, Group41=1.2339977954996805E-8, Group47=6.194441092266791E-11, Group52=7.126530358272715E-8, Group61=4.3460544259383916E-8, Group76=4.923587020969817E-8}	{Group11=5.106290359918526E-8, Group15=1.8168062266084453E-8, Group19=9.637649564798157E-9, Group41=3.059286201342958E-8, Group47=2.457128299932494E-10, Group52=1.4134285210574218E-7, Group61=9.403281394303065E-8, Group76=1.0279067640270319E-7}	[C5, GCK, OXCT1, PCK1, PCK2, PDK2, PPP1R3G, RBP4, VCAM1]	[AACS, ACSM2A, ADIPOQ, ADRA1B, ADRA2A, AKT1, ANKRD26, APOC3, ARRB1, ASPSCR1, BAD, BRSK2, C5, CACNA1C, CACNA1E, CARTPT, CASR, CAV3, CDK16, CMA1, CPB2, CRH, CRTC2, CYB5R4, CYBA, CYP11B1, CYP7A1, DBH, EFNA5, EPHA5, FAM132A, FAM58A, FFAR1, FGFR4, FKBP1B, FOXA1, FOXA2, FOXA3, FOXO1, FOXO3, G6PC, G6PC2, GAS6, GATA4, GCG, GCGR, GCK, GCKR, GPER1, GPLD1, GPNMB, GPR116, GPR21, GRIK5, GUCY2C, HECTD4, HIF1A,…	TRUE
GO:0042593	GO_BiologicalProcess_20.03.2014_19h52	glucose homeostasis	[6]	[Group11, Group15, Group19, Group41, Group47, Group52, Group61, Group76]	9	5.17241	2.32677e-05	6.82691e-05	{Group11=2.274230160299848E-8, Group15=6.870275646838659E-9, Group19=3.4015233758111138E-9, Group41=1.2339977954996805E-8, Group47=6.194441092266791E-11, Group52=7.126530358272715E-8, Group61=4.3460544259383916E-8, Group76=4.923587020969817E-8}	{Group11=5.106290359918526E-8, Group15=1.8168062266084453E-8, Group19=9.637649564798157E-9, Group41=3.059286201342958E-8, Group47=2.457128299932494E-10, Group52=1.4134285210574218E-7, Group61=9.403281394303065E-8, Group76=1.0279067640270319E-7}	[C5, GCK, OXCT1, PCK1, PCK2, PDK2, PPP1R3G, RBP4, VCAM1]	[AACS, ACSM2A, ADIPOQ, ADRA1B, ADRA2A, AKT1, ANKRD26, APOC3, ARRB1, ASPSCR1, BAD, BRSK2, C5, CACNA1C, CACNA1E, CARTPT, CASR, CAV3, CDK16, CMA1, CPB2, CRH, CRTC2, CYB5R4, CYBA, CYP11B1, CYP7A1, DBH, EFNA5, EPHA5, FAM132A, FAM58A, FFAR1, FGFR4, FKBP1B, FOXA1, FOXA2, FOXA3, FOXO1, FOXO3, G6PC, G6PC2, GAS6, GATA4, GCG, GCGR, GCK, GCKR, GPER1, GPLD1, GPNMB, GPR116, GPR21, GRIK5, GUCY2C, HECTD4, HIF1A,…	TRUE
GO:0002705	GO_BiologicalProcess_20.03.2014_19h52	positive regulation of leukocyte mediated immunity	[4, 5, 6]	[Group101, Group107, Group108, Group110, Group32, Group48, Group60, Group84, Group88]	6	9.09091	2.43049e-05	7.05371e-05	{Group101=8.109670655131584E-6, Group107=4.649026499976566E-13, Group108=2.0745910859852002E-12, Group110=4.18881685948475E-9, Group32=1.7574913354413722E-5, Group48=5.6223057414517866E-14, Group60=1.064028460999001E-11, Group84=3.6076857213084625E-5, Group88=1.098299099720214E-6}	{Group101=1.0376890408179124E-5, Group107=3.0735230749845075E-12, Group108=1.1756016153916136E-11, Group110=1.1592307122760122E-8, Group32=2.1340966216073807E-5, Group48=4.460362554885084E-13, Group60=5.064775474355244E-11, Group84=4.16810292073502E-5, Group88=1.6337199108338185E-6}	[C3, HLA-B, HLA-F, HPX, PTPRC, RSAD2]	[ABCB9, AP1G1, AZGP1, B2M, C3, CADM1, CD226, CRTAM, F2RL1, FADD, FCER1A, FCER1G, FCER2, FOXP3, GIMAP5, HFE, HLA-A, HLA-B, HLA-C, HLA-E, HLA-F, HLA-G, HLA-H, HPX, HSPD1, IL12A, IL12B, IL12RB1, IL1B, IL21, IL23A, IL23R, KLRK1, LAG3, LAMP1, LTA, MALT1, MAP3K7, MR1, NANOS2, NCR3, NOD2, NOS2, PNKD, PRKCZ, PTPRC, PVR, PVRL2, RSAD2, SASH3, SEC14L2, SEC14L3, SH2D1A, SH2D1B, STAT5A, STAT5B, TANK, TAP1, TA…	TRUE
GO:0065005	GO_BiologicalProcess_20.03.2014_19h52	protein-lipid complex assembly	[5]	[Group114, Group116, Group14, Group17, Group18, Group23, Group25, Group28, Group37, Group38, Group39, Group59, Group74, Group93, Group99]	4	20	2.46762e-05	7.08445e-05	{Group114=2.8625076707871104E-9, Group116=1.5792750066012726E-5, Group14=2.2171933469986448E-8, Group17=1.0573908458678195E-11, Group18=6.513272017967774E-12, Group23=1.4901654353744897E-7, Group25=4.779317821362065E-7, Group28=6.287571212629198E-8, Group37=1.3099820132034076E-9, Group38=1.5138211302517838E-7, Group39=1.2080486598483373E-9, Group59=4.0662938274529314E-7, Group74=9.054581434712658…	{Group114=8.734318277529901E-9, Group116=1.9576429769328273E-5, Group14=5.073961697939206E-8, Group17=5.2428962774279383E-11, Group18=3.523088046082569E-11, Group23=2.770776356399442E-7, Group25=7.685659739757915E-7, Group28=1.290036162591163E-7, Group37=4.213185393816365E-9, Group38=2.771457146153266E-7, Group39=3.993271958943115E-9, Group59=6.628615965299984E-7, Group74=1.7378954689206552E-7, G…	[APOA1, APOA4, APOB, APOM]	[ABCA1, ACSL3, APOA1, APOA2, APOA4, APOB, APOC1, APOC3, APOE, APOM, BIN1, DGAT1, FECH, LCAT, LPAL2, NR1H2, PLAGL2, SNX9, SOAT1, SOAT2]	TRUE
GO:0034358	GO_CellularComponent_20.03.2014_19h52	plasma lipoprotein particle	[2, 3, 4]	[Group114, Group14, Group17, Group18, Group23, Group25, Group27, Group28, Group37, Group38, Group39, Group69, Group74, Group93, Group99]	5	12.5	2.49545e-05	7.08814e-05	{Group114=2.8625076707871104E-9, Group14=2.2171933469986448E-8, Group17=1.0573908458678195E-11, Group18=6.513272017967774E-12, Group23=1.4901654353744897E-7, Group25=4.779317821362065E-7, Group27=2.085397945277648E-9, Group28=6.287571212629198E-8, Group37=1.3099820132034076E-9, Group38=1.5138211302517838E-7, Group39=1.2080486598483373E-9, Group69=5.707969597713496E-9, Group74=9.054581434712658E-8…	{Group114=8.734318277529901E-9, Group14=5.073961697939206E-8, Group17=5.2428962774279383E-11, Group18=3.523088046082569E-11, Group23=2.770776356399442E-7, Group25=7.685659739757915E-7, Group27=6.5305883023168446E-9, Group28=1.290036162591163E-7, Group37=4.213185393816365E-9, Group38=2.771457146153266E-7, Group39=3.993271958943115E-9, Group69=1.543746323017968E-8, Group74=1.7378954689206552E-7, Gr…	[APOA1, APOA4, APOB, APOM, SAA1]	[APOA1, APOA2, APOA4, APOA5, APOB, APOBR, APOC1, APOC2, APOC3, APOC4, APOC4-APOC2, APOE, APOF, APOH, APOL1, APOM, APOO, CETP, CLU, GPIHBP1, HDLBP, HPR, LCAT, LCP1, LDLR, LIPC, LPA, LPAL2, LPL, LSR, MSR1, PCYOX1, PLA2G7, PON1, SAA1, SAA2, SAA4, SORL1, VIMP, VLDLR]	TRUE
GO:0071248	GO_BiologicalProcess_20.03.2014_19h52	cellular response to metal ion	[5]	[Group10, Group92]	7	7	2.82082e-05	7.92799e-05	{Group10=9.822469303103408E-13, Group92=9.822469303103408E-13}	{Group10=5.844369235346528E-12, Group92=5.844369235346528E-12}	[CEBPA, CRP, FBP1, HMOX1, NFATC3, SCN5A, TDO2]	[ACER1, AKR1C3, ALOX5AP, AOC1, AQP1, AQP2, ASPH, BECN1, BNIP3, BRAF, CACNA1H, CACYBP, CALR, CAMK2D, CAPN3, CARF, CCNB1, CD86, CDH1, CDKN1B, CDKN2AIP, CEBPA, CHP2, CLIC4, CRHBP, CRP, CSRP1, CYP11A1, CYP11B1, CYP11B2, CYP1A2, DMTN, DPEP1, ECT2, FABP4, FAM58A, FAS, FASN, FBP1, FOS, FOSB, FSTL3, FZR1, GPLD1, GPRIN1, GRIN1, GSN, GUCY2C, HMOX1, HSD17B1, HVCN1, ID2, IL4, IQGAP1, JUN, JUNB, JUND, KCNK3, …	TRUE
GO:0050714	GO_BiologicalProcess_20.03.2014_19h52	positive regulation of protein secretion	[3, 4, 5, 6, 7, 8, 9]	[Group100, Group68, Group70, Group71, Group76, Group8]	7	7	2.82082e-05	7.92799e-05	{Group100=3.6160958016879545E-10, Group68=1.3573195984593467E-6, Group70=3.844615867183602E-11, Group71=1.4301944496267332E-6, Group76=4.923587020969817E-8, Group8=2.5168990496619133E-6}	{Group100=1.3039860618208077E-9, Group68=1.9940868174896575E-6, Group70=1.6944788451661062E-10, Group71=2.0755260915314786E-6, Group76=1.0279067640270319E-7, Group8=3.565606987021044E-6}	[ADAM9, ANG, C5, CCL19, RBP4, RGCC, SAA1]	[ACHE, ADAM8, ADAM9, ADORA2A, ADRB1, AGTR2, AIM2, ALOX15B, AMH, ANG, ANKRD1, BMP6, C1QTNF3, C5, CADM1, CARD8, CASP1, CCL19, CCL3, CD14, CD2, CD274, CD34, CD58, CHIA, CLEC4E, CLEC5A, CLEC6A, CLEC9A, CRTAM, CSF1R, DNM1L, EP300, EXPH5, F2R, F2RL1, FGR, GATA3, GLMN, GOLPH3, GOLPH3L, HTR2B, HYAL2, IFNG, IL10, IL13, IL1A, IL1RL1, IL2, IL26, IL33, IL4R, IL5, IL6, INS, IRF3, KCNN4, MIF, MYO18A, NDUFA2, N…	TRUE
GO:0015918	GO_BiologicalProcess_20.03.2014_19h52	sterol transport	[4, 5, 6]	[Group114, Group118, Group14, Group17, Group18, Group25, Group28, Group37, Group38, Group39, Group74, Group99]	6	8.82353	2.88594e-05	8.02653e-05	{Group114=2.8625076707871104E-9, Group118=3.7170684194437425E-7, Group14=2.2171933469986448E-8, Group17=1.0573908458678195E-11, Group18=6.513272017967774E-12, Group25=4.779317821362065E-7, Group28=6.287571212629198E-8, Group37=1.3099820132034076E-9, Group38=1.5138211302517838E-7, Group39=1.2080486598483373E-9, Group74=9.054581434712658E-8, Group99=2.459217509736223E-7}	{Group114=8.734318277529901E-9, Group118=6.143488082136185E-7, Group14=5.073961697939206E-8, Group17=5.2428962774279383E-11, Group18=3.523088046082569E-11, Group25=7.685659739757915E-7, Group28=1.290036162591163E-7, Group37=4.213185393816365E-9, Group38=2.771457146153266E-7, Group39=3.993271958943115E-9, Group74=1.7378954689206552E-7, Group99=4.2412591834581236E-7}	[ABCA2, APOA1, APOA4, APOB, APOM, CEL]	[ABCA1, ABCA2, ABCA5, ABCG1, ABCG4, ABCG5, ABCG8, ADIPOQ, AKR1C1, APOA1, APOA2, APOA4, APOB, APOC1, APOC2, APOC3, APOE, APOF, APOM, ARV1, C1D, CAV1, CD36, CEL, CETP, CFTR, CLU, CTDSP2, EGF, FAM58A, GUCY2C, LAMTOR1, LCAT, LDLR, LDLRAP1, LEP, LIPC, LIPG, LPAL2, LRP1, LRP6, MSR1, NFKB1, NFKBIA, NPC1, NPC1L1, NPC2, NR1H2, NR1H3, NUS1, OSBPL5, PLA2G10, PNLIP, PON1, PPARG, PTCH1, SCARB1, SCP2, SHH, SIR…	TRUE
GO:0030301	GO_BiologicalProcess_20.03.2014_19h52	cholesterol transport	[5, 6, 7]	[Group114, Group118, Group14, Group17, Group18, Group25, Group28, Group37, Group38, Group39, Group74, Group99]	6	8.82353	2.88594e-05	8.02653e-05	{Group114=2.8625076707871104E-9, Group118=3.7170684194437425E-7, Group14=2.2171933469986448E-8, Group17=1.0573908458678195E-11, Group18=6.513272017967774E-12, Group25=4.779317821362065E-7, Group28=6.287571212629198E-8, Group37=1.3099820132034076E-9, Group38=1.5138211302517838E-7, Group39=1.2080486598483373E-9, Group74=9.054581434712658E-8, Group99=2.459217509736223E-7}	{Group114=8.734318277529901E-9, Group118=6.143488082136185E-7, Group14=5.073961697939206E-8, Group17=5.2428962774279383E-11, Group18=3.523088046082569E-11, Group25=7.685659739757915E-7, Group28=1.290036162591163E-7, Group37=4.213185393816365E-9, Group38=2.771457146153266E-7, Group39=3.993271958943115E-9, Group74=1.7378954689206552E-7, Group99=4.2412591834581236E-7}	[ABCA2, APOA1, APOA4, APOB, APOM, CEL]	[ABCA1, ABCA2, ABCA5, ABCG1, ABCG4, ABCG5, ABCG8, ADIPOQ, AKR1C1, APOA1, APOA2, APOA4, APOB, APOC1, APOC2, APOC3, APOE, APOF, APOM, ARV1, C1D, CAV1, CD36, CEL, CETP, CFTR, CLU, CTDSP2, EGF, FAM58A, GUCY2C, LAMTOR1, LCAT, LDLR, LDLRAP1, LEP, LIPC, LIPG, LPAL2, LRP1, LRP6, MSR1, NFKB1, NFKBIA, NPC1, NPC1L1, NPC2, NR1H2, NR1H3, NUS1, OSBPL5, PLA2G10, PNLIP, PON1, PPARG, PTCH1, SCARB1, SCP2, SHH, SIR…	FALSE
GO:0009074	GO_BiologicalProcess_20.03.2014_19h52	aromatic amino acid family catabolic process	[5, 6, 7, 8, 9]	[Group103, Group112, Group51, Group7]	4	19.0476	3.02746e-05	8.16497e-05	{Group103=9.025977078750514E-7, Group112=1.7708827176581695E-7, Group51=3.594260903344648E-5, Group7=1.577675495306217E-5}	{Group103=1.3770400927837323E-6, Group112=3.0990447559017965E-7, Group51=4.193304387235423E-5, Group7=1.976246146751998E-5}	[HPD, PAH, TAT, TDO2]	[AADAT, ACMSD, AFMID, ATAT1, CCBL1, CCBL2, FAH, FANCA, GSTZ1, HAAO, HGD, HPD, IDO1, IDO2, KMO, KYNU, PAH, PCBD1, QDPR, TAT, TDO2]	TRUE
GO:0009897	GO_CellularComponent_20.03.2014_19h52	external side of plasma membrane	[3, 4, 5, 6]	[Group1, Group113, Group115, Group30, Group31, Group9]	10	4.44444	3.02181e-05	8.23288e-05	{Group1=1.0146942543846113E-6, Group113=3.893220430727206E-5, Group115=3.288348780621796E-9, Group30=4.833065975021646E-16, Group31=2.0043394481926556E-14, Group9=7.028663045315787E-8}	{Group1=1.5284634971109968E-6, Group113=4.454742608235938E-5, Group115=9.544231826682774E-9, Group30=5.228498645705235E-15, Group31=1.8347414948840462E-13, Group9=1.417645597275557E-7}	[ADAM9, CD9, CXCR4, FGA, FGB, FGG, PLG, PTPRC, SEPP1, VCAM1]	[ABCG1, ACE, ADA, ADAM9, ALCAM, AMOT, ANPEP, ANXA5, APOE, AQP4, ARSA, ASTN1, ATP6AP2, B2M, B4GALT1, BCAM, BCAT2, BTLA, CA4, CALR, CCR1, CCR4, CCR5, CCR7, CD19, CD2, CD22, CD226, CD244, CD27, CD274, CD276, CD28, CD33, CD34, CD36, CD3E, CD4, CD40, CD40LG, CD44, CD48, CD5, CD59, CD69, CD74, CD79A, CD79B, CD80, CD83, CD86, CD8A, CD8B, CD9, CDH13, CEACAM5, CHRFAM7A, CHRNA4, CHRNA7, CHRNB2, CLEC7A, CLP…	TRUE
GO:0004867	GO_MolecularFunction_20.03.2014_19h52	serine-type endopeptidase inhibitor activity	[5]	[Group12, Group13, Group33, Group91, Group94]	7	6.93069	3.00878e-05	8.2819e-05	{Group12=2.9518672463611537E-10, Group13=9.371048733801019E-12, Group33=2.9136971451935906E-17, Group91=1.2425176621412128E-17, Group94=2.3165093823533574E-10}	{Group12=1.097725632240554E-9, Group13=4.848499127488353E-11, Group33=4.953285146829104E-16, Group91=3.696490044870108E-16, Group94=8.892406983872565E-10}	[A2M, AGXT, ITIH3, SERPINC1, SERPINF2, SERPING1, SPINK7]	[A2M, A2ML1, AGT, AGXT, AMBP, APLP2, APP, CD109, COL28A1, COL6A3, COL7A1, CPAMD8, CRIM1, EPPIN, FURIN, HMSD, HRG, ITIH1, ITIH2, ITIH3, ITIH4, ITIH5, ITIH6, K7EKZ2_HUMAN, K7EQZ3_HUMAN, KAL1, NRG1, OVOS1, OVOS2, PAPLN, PCSK1N, PEBP1, PI3, PZP, RECK, SERPINA1, SERPINA10, SERPINA11, SERPINA12, SERPINA13P, SERPINA2, SERPINA3, SERPINA4, SERPINA5, SERPINA6, SERPINA7, SERPINA9, SERPINB1, SERPINB10, SERPI…	TRUE
GO:0071346	GO_BiologicalProcess_20.03.2014_19h52	cellular response to interferon-gamma	[5, 6]	[Group101, Group108, Group27, Group88]	7	6.79612	3.41568e-05	9.11987e-05	{Group101=8.109670655131584E-6, Group108=2.0745910859852002E-12, Group27=2.085397945277648E-9, Group88=1.098299099720214E-6}	{Group101=1.0376890408179124E-5, Group108=1.1756016153916136E-11, Group27=6.5305883023168446E-9, Group88=1.6337199108338185E-6}	[GAPDH, HLA-B, HLA-DPB1, HLA-F, HPX, SOCS1, VCAM1]	[AIF1, AQP4, B2M, CAMK2A, CAMK2B, CAMK2D, CAMK2G, CCL2, CCL3, CCL5, CD44, CD58, CDC37, CIITA, DAPK1, DAPK3, DNAJA3, EPRS, FAM58A, FCGR1A, FCGR1B, GAPDH, GBP1, GBP2, GBP5, GBP6, GUCY2C, HCK, HLA-A, HLA-B, HLA-C, HLA-DPA1, HLA-DPB1, HLA-DQA1, HLA-DQA2, HLA-DQB1, HLA-DQB2, HLA-DRA, HLA-DRB1, HLA-DRB3, HLA-DRB4, HLA-DRB5, HLA-E, HLA-F, HLA-G, HPX, HSP90AB1, ICAM1, IFI30, IFNG, IFNGR1, IFNGR2, IL12B, …	TRUE
GO:0002455	GO_BiologicalProcess_20.03.2014_19h52	humoral immune response mediated by circulating immunoglobulin	[4, 7]	[Group106, Group109, Group110, Group29, Group48, Group73, Group91]	9	4.91803	3.46216e-05	9.15245e-05	{Group106=4.333526409560795E-18, Group109=3.8009508172186895E-17, Group110=4.18881685948475E-9, Group29=2.7886502905858505E-17, Group48=5.6223057414517866E-14, Group73=6.291539567553961E-19, Group91=1.2425176621412128E-17}	{Group106=1.7189654757924487E-16, Group109=5.6539143406128E-16, Group110=1.1592307122760122E-8, Group29=5.530823076328603E-16, Group48=4.460362554885084E-13, Group73=3.743466042694607E-17, Group91=3.696490044870108E-16}	[C3, C5, C7, C8G, C9, CRP, HPX, PTPRC, SERPING1]	[AKR1C1, BCL3, C1QA, C1QB, C1QBP, C1QC, C1R, C1RL, C1S, C2, C3, C4A, C4B, C4BPA, C4BPB, C5, C6, C7, C8A, C8B, C8G, C9, CD46, CD55, CFI, CLU, CR1, CR2, CRP, CSRP1, CXCL10, EXO1, FCER2, FOXJ1, GIMAP5, HLA-DQB1, HLA-DQB2, HLA-DRB1, HNRNPC, HPX, HV101_HUMAN, HV102_HUMAN, HV104_HUMAN, HV105_HUMAN, HV106_HUMAN, HV107_HUMAN, HV201_HUMAN, HV202_HUMAN, HV203_HUMAN, HV204_HUMAN, HV205_HUMAN, HV206_HUMAN, H…	FALSE
GO:0006734	GO_BiologicalProcess_20.03.2014_19h52	NADH metabolic process	[8, 9, 10, 11]	[Group16, Group21, Group61, Group95]	3	37.5	3.58116e-05	9.37422e-05	{Group16=1.1289255928361029E-7, Group21=2.6634653323526253E-5, Group61=4.3460544259383916E-8, Group95=2.7215517040408705E-7}	{Group16=2.1324150086904165E-7, Group21=3.169523745499624E-5, Group61=9.403281394303065E-8, Group95=4.561473982829065E-7}	[ALDOB, GPD1, PCK2]	[ALDOB, GPD1, GPD1L, IDH3B, MDH1, MDH2, OGDH, PCK2]	FALSE
GO:0072524	GO_BiologicalProcess_20.03.2014_19h52	pyridine-containing compound metabolic process	[4]	[Group16, Group19, Group21, Group61, Group62, Group95]	6	8.4507	3.69538e-05	9.48719e-05	{Group16=1.1289255928361029E-7, Group19=3.4015233758111138E-9, Group21=2.6634653323526253E-5, Group61=4.3460544259383916E-8, Group62=9.203805073598407E-9, Group95=2.7215517040408705E-7}	{Group16=2.1324150086904165E-7, Group19=9.637649564798157E-9, Group21=3.169523745499624E-5, Group61=9.403281394303065E-8, Group62=2.3809843559961096E-8, Group95=4.561473982829065E-7}	[ALDOB, GCK, GPD1, LDHB, PCK2, PNP]	[ACMSD, AFMID, ALDOB, AOX1, ASPDH, CYB5R4, DCXR, DDR2, FDXR, FMO1, FMO2, FMO4, G6PD, GCK, GLYR1, GPD1, GPD1L, H6PD, HAAO, HIBADH, HTT, IDH1, IDH3B, KMO, KYNU, LDHB, MAP4K2, MDH1, MDH2, ME1, MTAP, NADK, NADK2, NADSYN1, NAMPT, NAMPTL, NAPRT1, NMNAT1, NMNAT2, NMNAT3, NMRK1, NMRK2, NOX1, NUDT12, OGDH, PCDHB16, PCK2, PDXK, PDXP, PGAM1, PGAM4, PGD, PGLS, PHACTR1, PHGDH, PNP, PNPO, PPY, PRDX5, PSAT1, QP…	FALSE
GO:0005769	GO_CellularComponent_20.03.2014_19h52	early endosome	[4, 5, 6, 7, 8]	[Group116, Group17, Group18, Group27]	10	4.329	3.77917e-05	9.51923e-05	{Group116=1.5792750066012726E-5, Group17=1.0573908458678195E-11, Group18=6.513272017967774E-12, Group27=2.085397945277648E-9}	{Group116=1.9576429769328273E-5, Group17=5.2428962774279383E-11, Group18=3.523088046082569E-11, Group27=6.5305883023168446E-9}	[APOA1, APOA4, APOB, CXCR4, HLA-B, HLA-F, RASGEF1B, TF, TRAK2, VCAM1]	[ABCB9, ACKR2, ACKR3, ACKR4, ADRB1, ALS2, ANKRD13B, ANKRD27, ANXA2, AP1AR, APLP2, APOA1, APOA2, APOA4, APOB, APOC2, APOC3, APOE, APPL1, APPL2, AQP2, ARF6, ATP11A, ATP11B, ATP6V0D1, ATP6V0D2, ATP9A, B2M, CCDC154, CD1E, CD207, CD4, CD8B, CFTR, CHMP1A, CLCN3, CLCN4, CLIP3, CLN3, CLVS1, CLVS2, CNTNAP2, CTNS, CXCR4, CYTIP, DARC, DERL1, DERL2, DIAPH2, DNER, ECE1, EEA1, EHD1, EHD4, EPHA3, EPHA4, EPHA8, …	FALSE
GO:0034361	GO_CellularComponent_20.03.2014_19h52	very-low-density lipoprotein particle	[4, 5, 6]	[Group114, Group116, Group14, Group17, Group18, Group23, Group25, Group28, Group37, Group38, Group39, Group59, Group74, Group93, Group99]	4	18.1818	3.67502e-05	9.5265e-05	{Group114=2.8625076707871104E-9, Group116=1.5792750066012726E-5, Group14=2.2171933469986448E-8, Group17=1.0573908458678195E-11, Group18=6.513272017967774E-12, Group23=1.4901654353744897E-7, Group25=4.779317821362065E-7, Group28=6.287571212629198E-8, Group37=1.3099820132034076E-9, Group38=1.5138211302517838E-7, Group39=1.2080486598483373E-9, Group59=4.0662938274529314E-7, Group74=9.054581434712658…	{Group114=8.734318277529901E-9, Group116=1.9576429769328273E-5, Group14=5.073961697939206E-8, Group17=5.2428962774279383E-11, Group18=3.523088046082569E-11, Group23=2.770776356399442E-7, Group25=7.685659739757915E-7, Group28=1.290036162591163E-7, Group37=4.213185393816365E-9, Group38=2.771457146153266E-7, Group39=3.993271958943115E-9, Group59=6.628615965299984E-7, Group74=1.7378954689206552E-7, G…	[APOA1, APOA4, APOB, APOM]	[APOA1, APOA2, APOA4, APOA5, APOB, APOBR, APOC1, APOC2, APOC3, APOC4, APOE, APOH, APOL1, APOM, APOO, LCP1, LPAL2, LPL, LSR, PCYOX1, VIMP, VLDLR]	TRUE
GO:0034385	GO_CellularComponent_20.03.2014_19h52	triglyceride-rich lipoprotein particle	[3, 4, 5]	[Group114, Group116, Group14, Group17, Group18, Group23, Group25, Group28, Group37, Group38, Group39, Group59, Group74, Group93, Group99]	4	18.1818	3.67502e-05	9.5265e-05	{Group114=2.8625076707871104E-9, Group116=1.5792750066012726E-5, Group14=2.2171933469986448E-8, Group17=1.0573908458678195E-11, Group18=6.513272017967774E-12, Group23=1.4901654353744897E-7, Group25=4.779317821362065E-7, Group28=6.287571212629198E-8, Group37=1.3099820132034076E-9, Group38=1.5138211302517838E-7, Group39=1.2080486598483373E-9, Group59=4.0662938274529314E-7, Group74=9.054581434712658…	{Group114=8.734318277529901E-9, Group116=1.9576429769328273E-5, Group14=5.073961697939206E-8, Group17=5.2428962774279383E-11, Group18=3.523088046082569E-11, Group23=2.770776356399442E-7, Group25=7.685659739757915E-7, Group28=1.290036162591163E-7, Group37=4.213185393816365E-9, Group38=2.771457146153266E-7, Group39=3.993271958943115E-9, Group59=6.628615965299984E-7, Group74=1.7378954689206552E-7, G…	[APOA1, APOA4, APOB, APOM]	[APOA1, APOA2, APOA4, APOA5, APOB, APOBR, APOC1, APOC2, APOC3, APOC4, APOE, APOH, APOL1, APOM, APOO, LCP1, LPAL2, LPL, LSR, PCYOX1, VIMP, VLDLR]	FALSE
GO:0005605	GO_CellularComponent_20.03.2014_19h52	basal lamina	[2, 3, 4, 5]	[Group26]	4	18.1818	3.67502e-05	9.5265e-05	{Group26=3.408505659518113E-8}	{Group26=7.511336545975101E-8}	[ANG, HSPG2, LAMA3, LAMB1]	[ACHE, AGRN, AMTN, ANG, COL4A4, COL4A5, COLQ, ENTPD1, ENTPD2, HSPG2, LAMA1, LAMA2, LAMA3, LAMA4, LAMA5, LAMB1, LAMB2, LAMB3, LAMC1, LAMC2, LMNB2, NID1]	FALSE
GO:0005506	GO_MolecularFunction_20.03.2014_19h52	iron ion binding	[6]	[Group112]	9	4.86486	3.76985e-05	9.58619e-05	{Group112=1.7708827176581695E-7}	{Group112=3.0990447559017965E-7}	[CYP24A1, CYP2J2, CYP3A4, FADS2, FTH1, MB, PAH, TDO2, TF]	[ACO2, ACP5, ADGB, ADI1, AGMO, ALKBH1, ALKBH2, ALKBH3, ALOX12, ALOX12B, ALOX15, ALOX15B, ALOX5, ALOXE3, AOX1, BBOX1, C14orf169, CALR, CCNI, CDO1, CH25H, COX1, CYC1, CYCS, CYGB, CYP11A1, CYP11B1, CYP11B2, CYP17A1, CYP19A1, CYP1A1, CYP1A2, CYP1B1, CYP20A1, CYP21A2, CYP24A1, CYP26A1, CYP26B1, CYP26C1, CYP27A1, CYP27B1, CYP27C1, CYP2A13, CYP2A6, CYP2A7, CYP2B6, CYP2C18, CYP2C19, CYP2C8, CYP2C9, CYP2D…	FALSE
GO:0002822	GO_BiologicalProcess_20.03.2014_19h52	regulation of adaptive immune response based on somatic recombination of immune receptors built from immunoglobulin superfamily domains	[5, 6]	[Group107, Group108, Group110, Group32, Group48, Group60, Group63, Group84, Group88]	7	6.54206	4.36565e-05	0.000108937	{Group107=4.649026499976566E-13, Group108=2.0745910859852002E-12, Group110=4.18881685948475E-9, Group32=1.7574913354413722E-5, Group48=5.6223057414517866E-14, Group60=1.064028460999001E-11, Group63=3.055936644996623E-5, Group84=3.6076857213084625E-5, Group88=1.098299099720214E-6}	{Group107=3.0735230749845075E-12, Group108=1.1756016153916136E-11, Group110=1.1592307122760122E-8, Group32=2.1340966216073807E-5, Group48=4.460362554885084E-13, Group60=5.064775474355244E-11, Group63=3.600559017372259E-5, Group84=4.16810292073502E-5, Group88=1.6337199108338185E-6}	[C3, CCL19, HLA-B, HLA-F, HPX, PTPRC, RSAD2]	[ABCB9, ADA, AZGP1, B2M, BCL6, BTK, C19orf10, C3, CCL19, CCR2, CD226, CD28, CD40, CD80, CLC, CLCF1, CR1, DEAF1, EXOSC3, FADD, FCER1A, FCER1G, FCER2, FOXJ1, FOXP3, GIMAP5, HFE, HLA-A, HLA-B, HLA-C, HLA-E, HLA-F, HLA-G, HLA-H, HLX, HPX, HSPD1, IFNA2, IFNB1, IFNG, IL10, IL12A, IL12B, IL12RB1, IL17D, IL1B, IL1RL1, IL2, IL20RB, IL23A, IL23R, IL27, IL27RA, IL33, IL4, IL4R, IL7R, JAK3, LILRB1, LTA, MALT…	TRUE
GO:0009581	GO_BiologicalProcess_20.03.2014_19h52	detection of external stimulus	[3]	[Group114, Group17, Group18, Group25, Group37]	9	4.7619	4.45509e-05	0.00011014	{Group114=2.8625076707871104E-9, Group17=1.0573908458678195E-11, Group18=6.513272017967774E-12, Group25=4.779317821362065E-7, Group37=1.3099820132034076E-9}	{Group114=8.734318277529901E-9, Group17=5.2428962774279383E-11, Group18=3.523088046082569E-11, Group25=7.685659739757915E-7, Group37=4.213185393816365E-9}	[APOA1, APOA4, APOB, HSPG2, LOXHD1, RBP2, RBP4, TTN, TTR]	[ABCA4, ADORA1, AGRN, AIPL1, AKR1B10, AKR1C1, AKR1C3, AKR1C4, APOA1, APOA2, APOA4, APOB, APOC2, APOC3, APOE, ARID4A, ARRB1, ARRB2, ASIC2, ASIC3, ATP2B2, ATP2B4, BCMO1, BEST1, BMP1, C1D, CABP4, CACNA1F, CACNB4, CALCA, CALM1, CALM2, CALM3, CDS1, CHEK2, CHRNA10, CHRNA9, CLPS, CNGA1, CNGA2, CNGA3, CNGA4, CNGB1, CNGB3, COL11A1, CSRP3, DENND5A, DENND5B, DHRS3, DRGX, E2F1, ELOVL4, EPHB1, EYS, FECH, FNTA…	FALSE
GO:0071241	GO_BiologicalProcess_20.03.2014_19h52	cellular response to inorganic substance	[4]	[Group10, Group92]	7	6.48148	4.6342e-05	0.000113517	{Group10=9.822469303103408E-13, Group92=9.822469303103408E-13}	{Group10=5.844369235346528E-12, Group92=5.844369235346528E-12}	[CEBPA, CRP, FBP1, HMOX1, NFATC3, SCN5A, TDO2]	[ACER1, AKR1C3, ALOX5AP, AOC1, AQP1, AQP2, ASPH, BAD, BECN1, BLM, BNIP3, BRAF, CACNA1H, CACYBP, CALR, CAMK2D, CAPN3, CARF, CCNB1, CD86, CDH1, CDK2, CDKN1B, CDKN2AIP, CEBPA, CHP2, CLIC4, CRHBP, CRP, CSRP1, CYP11A1, CYP11B1, CYP11B2, CYP1A2, DMTN, DPEP1, ECT2, FABP4, FAM58A, FAS, FASN, FBP1, FOS, FOSB, FOXO1, FSTL3, FZR1, GPLD1, GPRIN1, GRIN1, GSN, GUCY2C, HMOX1, HSD17B1, HVCN1, ID2, IL4, IQGAP1, J…	FALSE
GO:0007603	GO_BiologicalProcess_20.03.2014_19h52	phototransduction, visible light	[5, 6, 7]	[Group114, Group17, Group18, Group25, Group28, Group37, Group99]	7	6.48148	4.6342e-05	0.000113517	{Group114=2.8625076707871104E-9, Group17=1.0573908458678195E-11, Group18=6.513272017967774E-12, Group25=4.779317821362065E-7, Group28=6.287571212629198E-8, Group37=1.3099820132034076E-9, Group99=2.459217509736223E-7}	{Group114=8.734318277529901E-9, Group17=5.2428962774279383E-11, Group18=3.523088046082569E-11, Group25=7.685659739757915E-7, Group28=1.290036162591163E-7, Group37=4.213185393816365E-9, Group99=4.2412591834581236E-7}	[APOA1, APOA4, APOB, HSPG2, RBP2, RBP4, TTR]	[ABCA4, AGRN, AIPL1, AKR1B10, AKR1C1, AKR1C3, AKR1C4, APOA1, APOA2, APOA4, APOB, APOC2, APOC3, APOE, ARID4A, BCMO1, BMP1, C1D, CALM1, CALM2, CALM3, CLPS, CNGA1, CNGA2, CNGA3, CNGA4, CNGB1, CNGB3, DHRS3, E2F1, FNTA, FNTB, GNAT1, GNB1, GNB5, GNGT1, GPC1, GPC2, GPC3, GPC4, GPC5, GPC6, GRK1, GUCA1A, GUCA1B, GUCA1C, GUCY2D, GUCY2F, HSPG2, KDM5A, LCP1, LDLR, LPAL2, LPL, LRAT, LRP1, LRP2, LRP8, MAPRE2, …	FALSE
GO:0006733	GO_BiologicalProcess_20.03.2014_19h52	oxidoreduction coenzyme metabolic process	[5]	[Group16, Group19, Group21, Group61, Group62, Group95]	6	8.10811	4.67759e-05	0.000113538	{Group16=1.1289255928361029E-7, Group19=3.4015233758111138E-9, Group21=2.6634653323526253E-5, Group61=4.3460544259383916E-8, Group62=9.203805073598407E-9, Group95=2.7215517040408705E-7}	{Group16=2.1324150086904165E-7, Group19=9.637649564798157E-9, Group21=3.169523745499624E-5, Group61=9.403281394303065E-8, Group62=2.3809843559961096E-8, Group95=4.561473982829065E-7}	[ALDOB, GCK, GPD1, LDHB, PCK2, PNP]	[ADCK3, AFMID, ALDOB, ASPDH, COQ2, COQ3, COQ4, COQ5, COQ6, COQ7, COQ9, CYB5R4, DCXR, DDR2, FDXR, FMO1, FMO2, FMO4, G6PD, GCK, GLYR1, GPD1, GPD1L, H6PD, HAAO, HIBADH, HMGCR, IDH1, IDH3B, KMO, KYNU, LDHB, MAP4K2, MDH1, MDH2, ME1, NADK, NADK2, NADSYN1, NAMPT, NAMPTL, NAPRT1, NMNAT1, NMNAT2, NMNAT3, NMRK1, NMRK2, NOX1, NUDT12, OGDH, PCDHB16, PCK2, PDSS1, PDSS2, PGAM1, PGAM4, PGD, PGLS, PHACTR1, PHGDH…	FALSE
GO:0030595	GO_BiologicalProcess_20.03.2014_19h52	leukocyte chemotaxis	[3, 5, 6, 7]	[Group100, Group120, Group45, Group70, Group75, Group87]	8	5.40541	4.88513e-05	0.000117507	{Group100=3.6160958016879545E-10, Group120=4.3896517862182907E-8, Group45=7.924280778209145E-8, Group70=3.844615867183602E-11, Group75=2.1080140088476156E-14, Group87=3.506662901505648E-16}	{Group100=1.3039860618208077E-9, Group120=9.328010045713867E-8, Group45=1.545884282962112E-7, Group70=1.6944788451661062E-10, Group75=1.7918119075204733E-13, Group87=4.172928852791721E-15}	[C5, CCL19, CXCL11, CXCR4, EDNRB, IL8, RNASE1, SAA1]	[ADAM10, ADAM17, ADAM8, AIF1, AMICA1, ARHGEF5, AZU1, C1QBP, C3AR1, C5, C5AR1, C5AR2, CALCA, CALR, CAMK1D, CCL11, CCL13, CCL19, CCL2, CCL21, CCL23, CCL24, CCL3, CCL4, CCL5, CCL7, CCR1, CCR2, CCR5, CCR6, CCR7, CD74, CKLF, CLSTN1, CMKLR1, CORO1A, CREB3, CREB3L4, CSF3R, CX3CL1, CX3CR1, CXADR, CXCL10, CXCL11, CXCL12, CXCL13, CXCL16, CXCL3, CXCR1, CXCR2, CXCR3, CXCR4, CXXC1, DHX34, DHX8, EDN1, EDN2, ED…	TRUE
GO:0008201	GO_MolecularFunction_20.03.2014_19h52	heparin binding	[3, 4]	[Group6]	8	5.40541	4.88513e-05	0.000117507	{Group6=3.288295591627743E-4}	{Group6=3.5573379582154674E-4}	[ANG, APOB, CEL, CFH, CXCL11, PTPRC, SEPP1, SERPINC1]	[AAMP, ABI3BP, ADAMTS1, ADAMTS3, ADAMTS8, ADAMTSL5, ANG, AOC1, APLP1, APLP2, APOA5, APOB, APOE, APOH, APP, AZU1, BMP4, BMP7, C6orf15, C6orf25, CCDC80, CCL15, CCL2, CCL23, CCL7, CCL8, CECR1, CEL, CFH, CHRD, CLEC3B, COL13A1, COL25A1, COL5A1, COL5A3, COMP, CRISPLD2, CTGF, CTSG, CXCL10, CXCL11, CXCL13, CXCL6, CYR61, ECM2, ELANE, F11, FBLN7, FGF1, FGF10, FGF12, FGF13, FGF14, FGF2, FGF4, FGF7, FGF9, FG…	TRUE
GO:0009582	GO_BiologicalProcess_20.03.2014_19h52	detection of abiotic stimulus	[3]	[Group114, Group17, Group18, Group25, Group37]	9	4.6875	5.03562e-05	0.000120046	{Group114=2.8625076707871104E-9, Group17=1.0573908458678195E-11, Group18=6.513272017967774E-12, Group25=4.779317821362065E-7, Group37=1.3099820132034076E-9}	{Group114=8.734318277529901E-9, Group17=5.2428962774279383E-11, Group18=3.523088046082569E-11, Group25=7.685659739757915E-7, Group37=4.213185393816365E-9}	[APOA1, APOA4, APOB, HSPG2, LOXHD1, RBP2, RBP4, TTN, TTR]	[ABCA4, ADORA1, AGRN, AIPL1, AKR1B10, AKR1C1, AKR1C3, AKR1C4, APOA1, APOA2, APOA4, APOB, APOC2, APOC3, APOE, ARID4A, ARRB1, ARRB2, ASIC2, ASIC3, ATP2B2, ATP2B4, BCMO1, BEST1, BMP1, C1D, CABP4, CACNA1F, CACNB4, CALCA, CALM1, CALM2, CALM3, CDS1, CHEK2, CHRNA10, CHRNA9, CLPS, CNGA1, CNGA2, CNGA3, CNGA4, CNGB1, CNGB3, COL11A1, CSRP3, DENND5A, DENND5B, DHRS3, DRGX, E2F1, ELOVL4, EPHB1, EYS, FECH, FNTA…	FALSE
GO:0010873	GO_BiologicalProcess_20.03.2014_19h52	positive regulation of cholesterol esterification	[4, 5, 6, 7, 8, 9, 10]	[Group114, Group14, Group17, Group18, Group25, Group28, Group37, Group38, Group59, Group74, Group85, Group99]	3	33.3333	5.33715e-05	0.000126108	{Group114=2.8625076707871104E-9, Group14=2.2171933469986448E-8, Group17=1.0573908458678195E-11, Group18=6.513272017967774E-12, Group25=4.779317821362065E-7, Group28=6.287571212629198E-8, Group37=1.3099820132034076E-9, Group38=1.5138211302517838E-7, Group59=4.0662938274529314E-7, Group74=9.054581434712658E-8, Group85=1.2747324091297923E-4, Group99=2.459217509736223E-7}	{Group114=8.734318277529901E-9, Group14=5.073961697939206E-8, Group17=5.2428962774279383E-11, Group18=3.523088046082569E-11, Group25=7.685659739757915E-7, Group28=1.290036162591163E-7, Group37=4.213185393816365E-9, Group38=2.771457146153266E-7, Group59=6.628615965299984E-7, Group74=1.7378954689206552E-7, Group85=1.444696730347098E-4, Group99=4.2412591834581236E-7}	[AGXT, APOA1, APOA4]	[AGT, AGTR1, AGXT, APOA1, APOA2, APOA4, APOC1, APOE, LPAL2]	TRUE
GO:0060333	GO_BiologicalProcess_20.03.2014_19h52	interferon-gamma-mediated signaling pathway	[6, 7]	[Group101, Group107, Group108, Group27, Group32, Group88]	6	7.89474	5.44111e-05	0.000127437	{Group101=8.109670655131584E-6, Group107=4.649026499976566E-13, Group108=2.0745910859852002E-12, Group27=2.085397945277648E-9, Group32=1.7574913354413722E-5, Group88=1.098299099720214E-6}	{Group101=1.0376890408179124E-5, Group107=3.0735230749845075E-12, Group108=1.1756016153916136E-11, Group27=6.5305883023168446E-9, Group32=2.1340966216073807E-5, Group88=1.6337199108338185E-6}	[HLA-B, HLA-DPB1, HLA-F, HPX, SOCS1, VCAM1]	[B2M, CAMK2A, CAMK2B, CAMK2D, CAMK2G, CD44, CDC37, CIITA, DNAJA3, FCGR1A, FCGR1B, GBP1, GBP2, HCK, HLA-A, HLA-B, HLA-C, HLA-DPA1, HLA-DPB1, HLA-DQA1, HLA-DQA2, HLA-DQB1, HLA-DQB2, HLA-DRA, HLA-DRB1, HLA-DRB3, HLA-DRB4, HLA-DRB5, HLA-E, HLA-F, HLA-G, HPX, HSP90AB1, ICAM1, IFI30, IFNG, IFNGR1, IFNGR2, IRF1, IRF2, IRF3, IRF4, IRF5, IRF6, IRF7, IRF8, IRF9, JAK1, JAK2, MBD4, MED1, MT2A, NCAM1, NLRC5, …	FALSE
GO:0019320	GO_BiologicalProcess_20.03.2014_19h52	hexose catabolic process	[6, 7]	[Group11, Group19, Group53, Group61, Group62, Group65, Group95]	7	6.25	5.84753e-05	0.000135764	{Group11=2.274230160299848E-8, Group19=3.4015233758111138E-9, Group53=7.119571453563856E-6, Group61=4.3460544259383916E-8, Group62=9.203805073598407E-9, Group65=2.1950968171692962E-8, Group95=2.7215517040408705E-7}	{Group11=5.106290359918526E-8, Group19=9.637649564798157E-9, Group53=9.413655588601099E-6, Group61=9.403281394303065E-8, Group62=2.3809843559961096E-8, Group65=5.1218925733950247E-8, Group95=4.561473982829065E-7}	[ALDOB, DDIT4, FBP1, GAPDH, GCK, LDHB, PFKFB4]	[ADPGK, ALDOA, ALDOB, ALDOC, ARNT, BAD, BPGM, DDIT4, DDR2, DHTKD1, ECD, ENO1, ENO2, ENO3, ENO4, ENTPD5, FBP1, FUT1, FUT10, FUT2, FUT4, FUT5, FUT6, FUT7, FUT8, FUT9, G6PD, GALE, GALK1, GALT, GAPDH, GAPDHS, GCK, GLB1, GLYR1, GNPDA1, GPI, H6PD, HDAC4, HIBADH, HIF1A, HK1, HK2, HK3, HKDC1, HOOK1, HOOK2, HOOK3, IER3, IGF1, INS, INSR, K7ESF4_HUMAN, KCNA4, KCNA5, KHK, KIF2A, LDHA, LDHAL6A, LDHAL6B, LDHB,…	FALSE
GO:0006641	GO_BiologicalProcess_20.03.2014_19h52	triglyceride metabolic process	[6, 7]	[Group118, Group14, Group20, Group28]	7	6.08696	6.91857e-05	0.000159246	{Group118=3.7170684194437425E-7, Group14=2.2171933469986448E-8, Group20=4.511138847813569E-11, Group28=6.287571212629198E-8}	{Group118=6.143488082136185E-7, Group14=5.073961697939206E-8, Group20=1.9172340103207667E-10, Group28=1.290036162591163E-7}	[APOA4, APOB, C3, CEL, GCK, GPD1, PCK1]	[AADAC, ABHD5, ACACA, ACLY, ACSL1, ACSL4, ACSL5, ACSL6, AGPAT1, AGPAT2, AGPAT3, AGPAT4, AGPAT5, AGPAT6, AGPAT9, APOA2, APOA4, APOA5, APOB, APOBR, APOC1, APOC2, APOC3, APOE, APOF, APOH, C3, CAT, CAV1, CAV3, CEL, CETP, CNEP1R1, CPS1, CPT1A, CTDNEP1, CYP21A2, CYP2E1, DBI, DGAT1, DGAT2, ELOVL1, ELOVL2, ELOVL3, ELOVL4, ELOVL5, ELOVL6, ELOVL7, FABP4, FASN, FBXW7, FITM2, G6PC, GCK, GK, GLYAT, GPAM, GPAT…	FALSE
GO:0002819	GO_BiologicalProcess_20.03.2014_19h52	regulation of adaptive immune response	[4, 5]	[Group107, Group108, Group110, Group32, Group48, Group60, Group63, Group84, Group88]	7	6.03448	7.30927e-05	0.000165388	{Group107=4.649026499976566E-13, Group108=2.0745910859852002E-12, Group110=4.18881685948475E-9, Group32=1.7574913354413722E-5, Group48=5.6223057414517866E-14, Group60=1.064028460999001E-11, Group63=3.055936644996623E-5, Group84=3.6076857213084625E-5, Group88=1.098299099720214E-6}	{Group107=3.0735230749845075E-12, Group108=1.1756016153916136E-11, Group110=1.1592307122760122E-8, Group32=2.1340966216073807E-5, Group48=4.460362554885084E-13, Group60=5.064775474355244E-11, Group63=3.600559017372259E-5, Group84=4.16810292073502E-5, Group88=1.6337199108338185E-6}	[C3, CCL19, HLA-B, HLA-F, HPX, PTPRC, RSAD2]	[ABCB9, ADA, ALOX15, AZGP1, B2M, BCL6, BTK, C19orf10, C3, CCL19, CCR2, CD226, CD28, CD40, CD80, CLC, CLCF1, CR1, DEAF1, DUSP10, EXOSC3, FADD, FCER1A, FCER1G, FCER2, FOXJ1, FOXP3, GIMAP5, HFE, HLA-A, HLA-B, HLA-C, HLA-E, HLA-F, HLA-G, HLA-H, HLX, HPX, HSPD1, IFNA2, IFNB1, IFNG, IL10, IL12A, IL12B, IL12RB1, IL17D, IL1B, IL1RL1, IL2, IL20RB, IL23A, IL23R, IL27, IL27RA, IL33, IL4, IL4R, IL6ST, IL7R, …	FALSE
GO:0000302	GO_BiologicalProcess_20.03.2014_19h52	response to reactive oxygen species	[4]	[Group46]	8	5.09554	7.41297e-05	0.000166325	{Group46=1.7355479466371783E-5}	{Group46=2.1291773778332393E-5}	[ADAM9, APOA4, ARG1, CCL19, HMOX1, MB, PDK2, UCP3]	[ADA, ADAM9, AGAP3, AKR1C3, ANXA1, APEX1, APOA4, APOD, APOE, APTX, AQP1, ARG1, ATP7A, AXL, BAD, BAK1, BCL2, BMP7, BNIP3, BTK, CAT, CCL19, CCR7, CCS, CD36, CDK1, CDK2, COL1A1, CRYAA, CRYAB, CRYGD, CYP11A1, CYP2E1, DLC1, DPEP1, DUOX1, DUOX2, DUSP1, DUSP12, ECT2, EGLN1, EP300, EPX, ERCC6, ETS1, FABP1, FAM58A, FANCC, FBLN5, FER, FKBP1B, FOS, FOSL1, FOXO1, FXN, GLRX2, GLYAT, GNAO1, GPX1, GPX3, GPX4, G…	TRUE
GO:0034364	GO_CellularComponent_20.03.2014_19h52	high-density lipoprotein particle	[3, 4, 5]	[Group114, Group14, Group17, Group18, Group25, Group28, Group33, Group37, Group38, Group39, Group59, Group69, Group70, Group74, Group93, Group99]	4	15.3846	7.30833e-05	0.00016678	{Group114=2.8625076707871104E-9, Group14=2.2171933469986448E-8, Group17=1.0573908458678195E-11, Group18=6.513272017967774E-12, Group25=4.779317821362065E-7, Group28=6.287571212629198E-8, Group33=2.9136971451935906E-17, Group37=1.3099820132034076E-9, Group38=1.5138211302517838E-7, Group39=1.2080486598483373E-9, Group59=4.0662938274529314E-7, Group69=5.707969597713496E-9, Group70=3.844615867183602E…	{Group114=8.734318277529901E-9, Group14=5.073961697939206E-8, Group17=5.2428962774279383E-11, Group18=3.523088046082569E-11, Group25=7.685659739757915E-7, Group28=1.290036162591163E-7, Group33=4.953285146829104E-16, Group37=4.213185393816365E-9, Group38=2.771457146153266E-7, Group39=3.993271958943115E-9, Group59=6.628615965299984E-7, Group69=1.543746323017968E-8, Group70=1.6944788451661062E-10, G…	[APOA1, APOA4, APOM, SAA1]	[APOA1, APOA2, APOA4, APOA5, APOC1, APOC2, APOC3, APOC4, APOE, APOF, APOH, APOL1, APOM, APOO, CETP, CLU, GPIHBP1, HDLBP, HPR, LCAT, LIPC, LPAL2, PON1, SAA1, SAA2, SAA4]	FALSE
GO:2000047	GO_BiologicalProcess_20.03.2014_19h52	regulation of cell-cell adhesion mediated by cadherin	[5, 6]	[Group105, Group2, Group24, Group35, Group49, Group56, Group81, Group83]	3	30	7.57541e-05	0.000168553	{Group105=7.780577013358311E-6, Group2=9.17997016026162E-4, Group24=5.862546098237275E-10, Group35=5.270711450473605E-4, Group49=6.858624519715642E-10, Group56=2.442515292198339E-4, Group81=1.727286336463814E-4, Group83=3.726636090532173E-6}	{Group105=1.0064007223800424E-5, Group2=9.499273470183763E-4, Group24=2.0518911343830463E-9, Group35=5.550572235454503E-4, Group49=2.3319323367033183E-9, Group56=2.691289997885207E-4, Group81=1.9210006919550827E-4, Group83=5.097352813486535E-6}	[PLG, RGCC, SERPINF2]	[DENND6A, EPCAM, FOXA1, FOXA2, MAD2L2, PLG, RGCC, SERPINF2, WNT3A, WNT5A]	TRUE
GO:0046365	GO_BiologicalProcess_20.03.2014_19h52	monosaccharide catabolic process	[5, 6]	[Group11, Group19, Group53, Group61, Group62, Group65, Group95]	7	5.98291	7.7178e-05	0.000170302	{Group11=2.274230160299848E-8, Group19=3.4015233758111138E-9, Group53=7.119571453563856E-6, Group61=4.3460544259383916E-8, Group62=9.203805073598407E-9, Group65=2.1950968171692962E-8, Group95=2.7215517040408705E-7}	{Group11=5.106290359918526E-8, Group19=9.637649564798157E-9, Group53=9.413655588601099E-6, Group61=9.403281394303065E-8, Group62=2.3809843559961096E-8, Group65=5.1218925733950247E-8, Group95=4.561473982829065E-7}	[ALDOB, DDIT4, FBP1, GAPDH, GCK, LDHB, PFKFB4]	[ADPGK, AKR1A1, ALDOA, ALDOB, ALDOC, ARNT, BAD, BPGM, DDIT4, DDR2, DHDH, DHTKD1, ECD, ENO1, ENO2, ENO3, ENO4, ENTPD5, FBP1, FUT1, FUT10, FUT2, FUT4, FUT5, FUT6, FUT7, FUT8, FUT9, G6PD, GALE, GALK1, GALT, GAPDH, GAPDHS, GCK, GLB1, GLYR1, GNPDA1, GPI, H6PD, HDAC4, HIBADH, HIF1A, HK1, HK2, HK3, HKDC1, HOOK1, HOOK2, HOOK3, IER3, IGF1, INS, INSR, K7ESF4_HUMAN, KCNA4, KCNA5, KHK, KIF2A, LDHA, LDHAL6A, …	FALSE
GO:0002700	GO_BiologicalProcess_20.03.2014_19h52	regulation of production of molecular mediator of immune response	[3, 4, 5]	[Group107, Group108, Group110, Group48, Group5, Group60, Group72, Group96]	6	7.40741	7.79147e-05	0.000170518	{Group107=4.649026499976566E-13, Group108=2.0745910859852002E-12, Group110=4.18881685948475E-9, Group48=5.6223057414517866E-14, Group5=2.6050898190618083E-6, Group60=1.064028460999001E-11, Group72=1.7516240805377377E-7, Group96=1.7073378449508468E-7}	{Group107=3.0735230749845075E-12, Group108=1.1756016153916136E-11, Group110=1.1592307122760122E-8, Group48=4.460362554885084E-13, Group5=3.6471257466865314E-6, Group60=5.064775474355244E-11, Group72=3.111093516178967E-7, Group96=3.0783818719568295E-7}	[APOA1, HMOX1, HPX, PTPRC, RBP4, RSAD2]	[AMH, APOA1, APOA2, ATG5, BCL10, BCL6, BST2, BTK, CD28, CD36, CD37, CD40, CD40LG, CD74, CLC, CLCF1, DEFB103A, DEFB103B, EXOSC3, F2RL1, FCER1G, FOXP1, FOXP3, GIMAP5, GPRC5B, HMOX1, HPX, IFNA2, IFNB1, IFNG, IL10, IL13, IL13RA1, IL2, IL21, IL27RA, IL33, IL4, IL5, IL6, IRAK3, JAK3, LILRB1, LPAL2, MALT1, MAP3K7, MIF, MZB1, NDFIP1, NOD2, PAXIP1, POLR2D, PRKCZ, PTPRC, RBP4, RSAD2, S100A8, S100A9, SASH3,…	TRUE
GO:0050663	GO_BiologicalProcess_20.03.2014_19h52	cytokine secretion	[4, 5, 6, 7, 8]	[Group100, Group59, Group68, Group69, Group70, Group71, Group76, Group8]	7	5.9322	8.14477e-05	0.000176801	{Group100=3.6160958016879545E-10, Group59=4.0662938274529314E-7, Group68=1.3573195984593467E-6, Group69=5.707969597713496E-9, Group70=3.844615867183602E-11, Group71=1.4301944496267332E-6, Group76=4.923587020969817E-8, Group8=2.5168990496619133E-6}	{Group100=1.3039860618208077E-9, Group59=6.628615965299984E-7, Group68=1.9940868174896575E-6, Group69=1.543746323017968E-8, Group70=1.6944788451661062E-10, Group71=2.0755260915314786E-6, Group76=1.0279067640270319E-7, Group8=3.565606987021044E-6}	[AGXT, APOA1, C5, CCL19, PNP, RGCC, SAA1]	[ABCA1, AGT, AGTR2, AGXT, AIM2, ALOX15B, AMH, APOA1, APOA2, ATG5, BTN2A2, BTN3A1, BTN3A2, C1QTNF3, C5, C5AR2, CADM1, CARD8, CASP1, CCL19, CCL3, CCR7, CD14, CD2, CD274, CD34, CD58, CHI3L1, CHIA, CIDEA, CLEC4E, CLEC5A, CLEC6A, CLEC9A, CRTAM, CSF1R, F2R, F2RL1, FFAR4, FGR, FOXP3, GAS6, GATA3, GLMN, GPAM, H0Y858_HUMAN, HLA-DRB1, HTR2B, HYAL2, IFNA2, IFNG, IL10, IL1A, IL1RL1, IL26, IL33, IL4R, IL6, IN…	TRUE
GO:0009584	GO_BiologicalProcess_20.03.2014_19h52	detection of visible light	[5, 6]	[Group114, Group17, Group18, Group25, Group28, Group37, Group99]	7	5.88235	8.59082e-05	0.00018498	{Group114=2.8625076707871104E-9, Group17=1.0573908458678195E-11, Group18=6.513272017967774E-12, Group25=4.779317821362065E-7, Group28=6.287571212629198E-8, Group37=1.3099820132034076E-9, Group99=2.459217509736223E-7}	{Group114=8.734318277529901E-9, Group17=5.2428962774279383E-11, Group18=3.523088046082569E-11, Group25=7.685659739757915E-7, Group28=1.290036162591163E-7, Group37=4.213185393816365E-9, Group99=4.2412591834581236E-7}	[APOA1, APOA4, APOB, HSPG2, RBP2, RBP4, TTR]	[ABCA4, AGRN, AIPL1, AKR1B10, AKR1C1, AKR1C3, AKR1C4, APOA1, APOA2, APOA4, APOB, APOC2, APOC3, APOE, ARID4A, BCMO1, BEST1, BMP1, C1D, CACNA1F, CACNB4, CALM1, CALM2, CALM3, CLPS, CNGA1, CNGA2, CNGA3, CNGA4, CNGB1, CNGB3, DHRS3, E2F1, ELOVL4, EYS, FNTA, FNTB, GJA10, GJA9, GNAT1, GNAT2, GNB1, GNB5, GNGT1, GPC1, GPC2, GPC3, GPC4, GPC5, GPC6, GRK1, GRM6, GUCA1A, GUCA1B, GUCA1C, GUCY2D, GUCY2F, HSPG2, …	FALSE
GO:0060326	GO_BiologicalProcess_20.03.2014_19h52	cell chemotaxis	[4, 5, 6]	[Group100, Group120, Group121, Group45, Group70, Group75, Group87]	9	4.36893	8.66247e-05	0.00018503	{Group100=3.6160958016879545E-10, Group120=4.3896517862182907E-8, Group121=1.6811057730046428E-17, Group45=7.924280778209145E-8, Group70=3.844615867183602E-11, Group75=2.1080140088476156E-14, Group87=3.506662901505648E-16}	{Group100=1.3039860618208077E-9, Group120=9.328010045713867E-8, Group121=4.0010317397510496E-16, Group45=1.545884282962112E-7, Group70=1.6944788451661062E-10, Group75=1.7918119075204733E-13, Group87=4.172928852791721E-15}	[C5, CCL19, CXCL11, CXCR4, EDNRB, IL8, RNASE1, SAA1, VCAM1]	[ADAM10, ADAM17, ADAM8, AGTR1, AIF1, AMICA1, ARHGEF16, ARHGEF5, ARRB2, AZU1, BCAR1, BIN2, C1QBP, C3AR1, C5, C5AR1, C5AR2, CALCA, CALR, CAMK1D, CCL1, CCL11, CCL13, CCL15, CCL16, CCL17, CCL18, CCL19, CCL2, CCL20, CCL21, CCL22, CCL23, CCL24, CCL25, CCL26, CCL27, CCL28, CCL3, CCL4, CCL5, CCL7, CCL8, CCR1, CCR2, CCR5, CCR6, CCR7, CD74, CKLF, CLSTN1, CMKLR1, CORO1A, CORO1B, CREB3, CREB3L4, CSF3R, CX3CL…	TRUE
GO:2000021	GO_BiologicalProcess_20.03.2014_19h52	regulation of ion homeostasis	[3, 4, 5, 6]	[Group120, Group78]	8	4.96894	8.84238e-05	0.000187374	{Group120=4.3896517862182907E-8, Group78=1.1957162875378062E-8}	{Group120=9.328010045713867E-8, Group78=3.027451876957424E-8}	[AGXT, CCL19, CFH, CXCL11, EDNRB, GSTO1, PTPRC, SCN5A]	[ADCYAP1R1, ADORA1, ADORA2A, AGT, AGTR1, AGTR2, AGXT, AKAP6, ALOX12, ANK2, ANK3, AP3D1, ASPH, AVP, AVPR1A, AVPR2, BAK1, BAX, BBC3, BCL2, BDKRB1, CA2, CACNA1C, CACNA1G, CALCA, CALM1, CALM2, CALM3, CAMK2D, CAPN3, CASQ1, CASQ2, CAV1, CAV3, CCK, CCL19, CCL21, CCL3, CCR5, CCR7, CEMIP, CFH, CHERP, CLIC2, CORIN, CXCL10, CXCL11, CXCL9, CXCR3, DDIT3, DHRS7C, DIAPH1, DMD, DRD1, DRD2, DRD3, EDN1, EDNRA, EDN…	TRUE
GO:0006558	GO_BiologicalProcess_20.03.2014_19h52	L-phenylalanine metabolic process	[5, 6, 7, 8, 9, 10]	[Group103, Group7]	3	27.2727	0.000103492	0.000217577	{Group103=9.025977078750514E-7, Group7=1.577675495306217E-5}	{Group103=1.3770400927837323E-6, Group7=1.976246146751998E-5}	[HPD, PAH, TAT]	[ATAT1, CCBL1, FAH, FANCA, GSTZ1, HGD, HPD, PAH, PCBD1, QDPR, TAT]	TRUE
GO:0006559	GO_BiologicalProcess_20.03.2014_19h52	L-phenylalanine catabolic process	[6, 7, 8, 9, 10, 11]	[Group103, Group7]	3	27.2727	0.000103492	0.000217577	{Group103=9.025977078750514E-7, Group7=1.577675495306217E-5}	{Group103=1.3770400927837323E-6, Group7=1.976246146751998E-5}	[HPD, PAH, TAT]	[ATAT1, CCBL1, FAH, FANCA, GSTZ1, HGD, HPD, PAH, PCBD1, QDPR, TAT]	FALSE
GO:1902221	GO_BiologicalProcess_20.03.2014_19h52	erythrose 4-phosphate/phosphoenolpyruvate family amino acid metabolic process	[5, 6, 8, 9]	[Group103, Group7]	3	27.2727	0.000103492	0.000217577	{Group103=9.025977078750514E-7, Group7=1.577675495306217E-5}	{Group103=1.3770400927837323E-6, Group7=1.976246146751998E-5}	[HPD, PAH, TAT]	[ATAT1, CCBL1, FAH, FANCA, GSTZ1, HGD, HPD, PAH, PCBD1, QDPR, TAT]	FALSE
GO:1902222	GO_BiologicalProcess_20.03.2014_19h52	erythrose 4-phosphate/phosphoenolpyruvate family amino acid catabolic process	[6, 7, 8, 9, 10]	[Group103, Group7]	3	27.2727	0.000103492	0.000217577	{Group103=9.025977078750514E-7, Group7=1.577675495306217E-5}	{Group103=1.3770400927837323E-6, Group7=1.976246146751998E-5}	[HPD, PAH, TAT]	[ATAT1, CCBL1, FAH, FANCA, GSTZ1, HGD, HPD, PAH, PCBD1, QDPR, TAT]	FALSE
GO:0044331	GO_BiologicalProcess_20.03.2014_19h52	cell-cell adhesion mediated by cadherin	[4, 5]	[Group105, Group2, Group24, Group35, Group49, Group56, Group81, Group83]	3	27.2727	0.000103492	0.000217577	{Group105=7.780577013358311E-6, Group2=9.17997016026162E-4, Group24=5.862546098237275E-10, Group35=5.270711450473605E-4, Group49=6.858624519715642E-10, Group56=2.442515292198339E-4, Group81=1.727286336463814E-4, Group83=3.726636090532173E-6}	{Group105=1.0064007223800424E-5, Group2=9.499273470183763E-4, Group24=2.0518911343830463E-9, Group35=5.550572235454503E-4, Group49=2.3319323367033183E-9, Group56=2.691289997885207E-4, Group81=1.9210006919550827E-4, Group83=5.097352813486535E-6}	[PLG, RGCC, SERPINF2]	[DENND6A, EPCAM, FER, FOXA1, FOXA2, MAD2L2, PLG, RGCC, SERPINF2, WNT3A, WNT5A]	TRUE
GO:0010872	GO_BiologicalProcess_20.03.2014_19h52	regulation of cholesterol esterification	[4, 5, 6, 7, 8, 9]	[Group114, Group14, Group17, Group18, Group25, Group28, Group37, Group38, Group59, Group74, Group85, Group99]	3	27.2727	0.000103492	0.000217577	{Group114=2.8625076707871104E-9, Group14=2.2171933469986448E-8, Group17=1.0573908458678195E-11, Group18=6.513272017967774E-12, Group25=4.779317821362065E-7, Group28=6.287571212629198E-8, Group37=1.3099820132034076E-9, Group38=1.5138211302517838E-7, Group59=4.0662938274529314E-7, Group74=9.054581434712658E-8, Group85=1.2747324091297923E-4, Group99=2.459217509736223E-7}	{Group114=8.734318277529901E-9, Group14=5.073961697939206E-8, Group17=5.2428962774279383E-11, Group18=3.523088046082569E-11, Group25=7.685659739757915E-7, Group28=1.290036162591163E-7, Group37=4.213185393816365E-9, Group38=2.771457146153266E-7, Group59=6.628615965299984E-7, Group74=1.7378954689206552E-7, Group85=1.444696730347098E-4, Group99=4.2412591834581236E-7}	[AGXT, APOA1, APOA4]	[ABCG1, AGT, AGTR1, AGXT, APOA1, APOA2, APOA4, APOC1, APOE, LAMTOR1, LPAL2]	FALSE
GO:0034341	GO_BiologicalProcess_20.03.2014_19h52	response to interferon-gamma	[4, 5]	[Group101, Group108, Group27, Group88]	7	5.69106	0.000105788	0.000220668	{Group101=8.109670655131584E-6, Group108=2.0745910859852002E-12, Group27=2.085397945277648E-9, Group88=1.098299099720214E-6}	{Group101=1.0376890408179124E-5, Group108=1.1756016153916136E-11, Group27=6.5305883023168446E-9, Group88=1.6337199108338185E-6}	[GAPDH, HLA-B, HLA-DPB1, HLA-F, HPX, SOCS1, VCAM1]	[ADAMTS13, AIF1, AQP4, B2M, BST2, CALCOCO2, CAMK2A, CAMK2B, CAMK2D, CAMK2G, CCL2, CCL3, CCL5, CD44, CD58, CD86, CDC37, CIITA, CITED1, CXCL16, CYP27B1, DAPK1, DAPK3, DNAJA3, EPRS, FAM58A, FCGR1A, FCGR1B, GAPDH, GBP1, GBP2, GBP5, GBP6, GCH1, GUCY2C, HCK, HLA-A, HLA-B, HLA-C, HLA-DPA1, HLA-DPB1, HLA-DQA1, HLA-DQA2, HLA-DQB1, HLA-DQB2, HLA-DRA, HLA-DRB1, HLA-DRB3, HLA-DRB4, HLA-DRB5, HLA-E, HLA-F, HL…	FALSE
GO:0042157	GO_BiologicalProcess_20.03.2014_19h52	lipoprotein metabolic process	[4, 5]	[Group114, Group14, Group17, Group18, Group28, Group37, Group38, Group39, Group99]	7	5.69106	0.000105788	0.000220668	{Group114=2.8625076707871104E-9, Group14=2.2171933469986448E-8, Group17=1.0573908458678195E-11, Group18=6.513272017967774E-12, Group28=6.287571212629198E-8, Group37=1.3099820132034076E-9, Group38=1.5138211302517838E-7, Group39=1.2080486598483373E-9, Group99=2.459217509736223E-7}	{Group114=8.734318277529901E-9, Group14=5.073961697939206E-8, Group17=5.2428962774279383E-11, Group18=3.523088046082569E-11, Group28=1.290036162591163E-7, Group37=4.213185393816365E-9, Group38=2.771457146153266E-7, Group39=3.993271958943115E-9, Group99=4.2412591834581236E-7}	[APOA1, APOA4, APOB, APOM, HSPG2, PLAUR, ZDHHC15]	[ABCA1, ABCD1, ABCG1, ALB, ALOX12B, AMN, APOA1, APOA2, APOA4, APOA5, APOB, APOBEC1, APOC1, APOC2, APOC3, APOD, APOE, APOL1, APOL2, APOL3, APOL4, APOL5, APOL6, APOLD1, APOM, ATG10, ATG7, ATM, BMP1, C19orf80, C1D, CD4, CETP, CLIP3, CUBN, CWH43, DPM1, DPM2, DPM3, GOLGA7, GPAA1, HHAT, HHATL, HSPG2, ITGAV, ITGB3, LCAT, LCP1, LDLR, LEP, LIPG, LPA, LPAL2, LPL, LRP1, LYPLA1, LYPLAL1, MAP6D1, MBOAT4, MPPE…	FALSE
GO:0030139	GO_CellularComponent_20.03.2014_19h52	endocytic vesicle	[5, 6, 7, 8, 9]	[Group101, Group116, Group27, Group37, Group86, Group88, Group93]	9	4.22535	0.000111745	0.000229507	{Group101=8.109670655131584E-6, Group116=1.5792750066012726E-5, Group27=2.085397945277648E-9, Group37=1.3099820132034076E-9, Group86=3.7163910980551284E-11, Group88=1.098299099720214E-6, Group93=1.0967273986865992E-13}	{Group101=1.0376890408179124E-5, Group116=1.9576429769328273E-5, Group27=6.5305883023168446E-9, Group37=4.213185393816365E-9, Group86=1.700963617956001E-10, Group88=1.6337199108338185E-6, Group93=8.156910027731581E-13}	[APOA1, APOB, HLA-B, HLA-DPB1, HLA-F, HPX, SAA1, TF, UBB]	[ABCA1, ABCD1, ADAM8, AMN, AMOT, ANXA11, ANXA3, AP2A1, AP2A2, AP2B1, AP2M1, AP2S1, APOA1, APOB, APOE, ARF6, ARRB2, ATP6V0A1, ATP6V0A2, ATP6V0A4, ATP6V0B, ATP6V0C, ATP6V0D1, ATP6V0D2, ATP6V0E1, ATP6V0E2, B2M, C1D, CACNG2, CACNG3, CACNG4, CACNG8, CALR, CAMK2A, CAMK2B, CAMK2D, CAMK2G, CAV1, CD163, CD207, CD2AP, CD36, CD74, CLTA, CLTC, COLEC12, CORO1A, CTLA4, CUBN, CYBA, CYBB, DAB2IP, DLC1, DLG4, DMB…	FALSE
GO:0002703	GO_BiologicalProcess_20.03.2014_19h52	regulation of leukocyte mediated immunity	[4, 5]	[Group107, Group108, Group110, Group32, Group48, Group60, Group84, Group88]	7	5.64516	0.000111302	0.000230369	{Group107=4.649026499976566E-13, Group108=2.0745910859852002E-12, Group110=4.18881685948475E-9, Group32=1.7574913354413722E-5, Group48=5.6223057414517866E-14, Group60=1.064028460999001E-11, Group84=3.6076857213084625E-5, Group88=1.098299099720214E-6}	{Group107=3.0735230749845075E-12, Group108=1.1756016153916136E-11, Group110=1.1592307122760122E-8, Group32=2.1340966216073807E-5, Group48=4.460362554885084E-13, Group60=5.064775474355244E-11, Group84=4.16810292073502E-5, Group88=1.6337199108338185E-6}	[C3, HLA-B, HLA-F, HMOX1, HPX, PTPRC, RSAD2]	[ABCB9, ABR, ADORA2B, ADORA3, AP1G1, ARRB2, AZGP1, B2M, BCL6, BCR, BST2, BTK, C3, CADM1, CCR2, CD226, CD28, CD300A, CD40, CLC, CLCF1, CR1, CRHR1, CRTAM, DEAF1, EXOSC3, F2RL1, FADD, FCER1A, FCER1G, FCER2, FES, FGR, FOXF1, FOXJ1, FOXP3, GAB2, GIMAP5, HFE, HLA-A, HLA-B, HLA-C, HLA-E, HLA-F, HLA-G, HLA-H, HMOX1, HPX, HSPD1, ICAM1, IFNA2, IFNB1, IFNG, IL10, IL12A, IL12B, IL12RB1, IL1B, IL2, IL20RB, IL…	FALSE
GO:0016052	GO_BiologicalProcess_20.03.2014_19h52	carbohydrate catabolic process	[4]	[Group11, Group19, Group53, Group61, Group62, Group65]	8	4.79042	0.000114096	0.000230785	{Group11=2.274230160299848E-8, Group19=3.4015233758111138E-9, Group53=7.119571453563856E-6, Group61=4.3460544259383916E-8, Group62=9.203805073598407E-9, Group65=2.1950968171692962E-8}	{Group11=5.106290359918526E-8, Group19=9.637649564798157E-9, Group53=9.413655588601099E-6, Group61=9.403281394303065E-8, Group62=2.3809843559961096E-8, Group65=5.1218925733950247E-8}	[ALDOB, DDIT4, FBP1, GAPDH, GCK, LDHB, MGAM, PFKFB4]	[ABHD10, ADPGK, ADRA1B, ADRB1, AGL, AKR1A1, ALDOA, ALDOB, ALDOC, AMY2A, ARNT, BAD, BPGM, CALM1, CALM2, CALM3, CHIA, CHIT1, CPS1, CTBS, CYP21A2, DDIT4, DDR2, DHDH, DHTKD1, ECD, EGFL7, ENO1, ENO2, ENO3, ENO4, ENTPD5, FBP1, FUT1, FUT10, FUT2, FUT4, FUT5, FUT6, FUT7, FUT8, FUT9, G6PC, G6PD, GAA, GALE, GALK1, GALK2, GALT, GAPDH, GAPDHS, GCK, GK, GK2, GK3P, GK5, GLB1, GLYR1, GM2A, GNPDA1, GPD2, GPI, GS…	FALSE
GO:0009072	GO_BiologicalProcess_20.03.2014_19h52	aromatic amino acid family metabolic process	[4, 5, 7, 8]	[Group103, Group112, Group51, Group7]	4	13.7931	0.000113754	0.000231849	{Group103=9.025977078750514E-7, Group112=1.7708827176581695E-7, Group51=3.594260903344648E-5, Group7=1.577675495306217E-5}	{Group103=1.3770400927837323E-6, Group112=3.0990447559017965E-7, Group51=4.193304387235423E-5, Group7=1.976246146751998E-5}	[HPD, PAH, TAT, TDO2]	[AADAT, ACMSD, AFMID, ATAT1, ATP7A, CCBL1, CCBL2, DCT, FAH, FANCA, GCDH, GSTZ1, HAAO, HGD, HPD, HPDL, IDO1, IDO2, KMO, KYNU, PAH, PCBD1, QDPR, TAT, TDO2, TH, TPH1, TPH2, TYR]	TRUE
GO:0007602	GO_BiologicalProcess_20.03.2014_19h52	phototransduction	[4, 5, 6]	[Group114, Group17, Group18, Group25, Group28, Group37, Group99]	7	5.46875	0.000135743	0.000272506	{Group114=2.8625076707871104E-9, Group17=1.0573908458678195E-11, Group18=6.513272017967774E-12, Group25=4.779317821362065E-7, Group28=6.287571212629198E-8, Group37=1.3099820132034076E-9, Group99=2.459217509736223E-7}	{Group114=8.734318277529901E-9, Group17=5.2428962774279383E-11, Group18=3.523088046082569E-11, Group25=7.685659739757915E-7, Group28=1.290036162591163E-7, Group37=4.213185393816365E-9, Group99=4.2412591834581236E-7}	[APOA1, APOA4, APOB, HSPG2, RBP2, RBP4, TTR]	[ABCA4, AGRN, AIPL1, AKR1B10, AKR1C1, AKR1C3, AKR1C4, APOA1, APOA2, APOA4, APOB, APOC2, APOC3, APOE, ARID4A, ARRB1, ASIC2, BCMO1, BMP1, C1D, CABP4, CALM1, CALM2, CALM3, CDS1, CHEK2, CLPS, CNGA1, CNGA2, CNGA3, CNGA4, CNGB1, CNGB3, DHRS3, E2F1, FNTA, FNTB, GNAT1, GNAT2, GNB1, GNB5, GNGT1, GNGT2, GPC1, GPC2, GPC3, GPC4, GPC5, GPC6, GRK1, GUCA1A, GUCA1B, GUCA1C, GUCY2D, GUCY2F, HSPG2, KDM5A, LCP1, LD…	FALSE
GO:0022617	GO_BiologicalProcess_20.03.2014_19h52	extracellular matrix disassembly	[4, 5]	[Group26, Group50]	7	5.46875	0.000135743	0.000272506	{Group26=3.408505659518113E-8, Group50=5.513701068202961E-11}	{Group26=7.511336545975101E-8, Group50=2.2625187141936288E-10}	[A2M, ADAM9, CEL, HSPG2, LAMA3, LAMB1, PLG]	[A2M, ACAN, ADAM10, ADAM15, ADAM17, ADAM8, ADAM9, ADAMTS4, ADAMTS5, BCAN, BMP1, BSG, CAPN1, CAPNS1, CASP3, CD44, CDH1, CEL, CMA1, COL10A1, COL11A1, COL11A2, COL12A1, COL13A1, COL14A1, COL15A1, COL16A1, COL17A1, COL18A1, COL19A1, COL1A1, COL1A2, COL23A1, COL25A1, COL26A1, COL2A1, COL3A1, COL4A1, COL4A2, COL4A3, COL4A4, COL4A5, COL4A6, COL5A1, COL5A2, COL5A3, COL6A1, COL6A2, COL6A3, COL6A5, COL6A6,…	TRUE
GO:0010951	GO_BiologicalProcess_20.03.2014_19h52	negative regulation of endopeptidase activity	[7, 8]	[Group12, Group13, Group33, Group91, Group94]	8	4.5977	0.000151542	0.000301953	{Group12=2.9518672463611537E-10, Group13=9.371048733801019E-12, Group33=2.9136971451935906E-17, Group91=1.2425176621412128E-17, Group94=2.3165093823533574E-10}	{Group12=1.097725632240554E-9, Group13=4.848499127488353E-11, Group33=4.953285146829104E-16, Group91=3.696490044870108E-16, Group94=8.892406983872565E-10}	[A2M, AGXT, CSTB, ITIH3, SERPINC1, SERPINF2, SERPING1, SPP2]	[A2M, ADORA2A, AGT, AGXT, AKT1, AMBP, ANXA8, ANXA8L1, ANXA8L2, APP, AQP1, AVP, BCL2L12, BIRC5, BIRC6, BIRC7, BST2, CAST, CD27, CD3EAP, CD44, CDKN2D, COL4A3, CR1, CRYAA, CRYAB, CSNK2A1, CSNK2A2, CST1, CST2, CST3, CST5, CST6, CST7, CST8, CSTA, CSTB, DDX3X, DHCR24, DNAJA3, DNAJB6, DPEP1, ERC2, FABP1, FETUB, FNIP1, FURIN, GAS6, GNPDA1, GPI, GPX1, HERPUD1, HGF, IFI16, IFI6, IFNAR1, IGBP1, IL24, IL6, I…	FALSE
GO:0031406	GO_MolecularFunction_20.03.2014_19h52	carboxylic acid binding	[4]	[Group103, Group51, Group55, Group7]	9	4.05405	0.000152761	0.000302127	{Group103=9.025977078750514E-7, Group51=3.594260903344648E-5, Group55=5.101580550839013E-6, Group7=1.577675495306217E-5}	{Group103=1.3770400927837323E-6, Group51=4.193304387235423E-5, Group55=6.821214444380253E-6, Group7=1.976246146751998E-5}	[AGXT, FABP2, PAH, PCK1, PROC, PTGDS, SEPP1, TAT, TDO2]	[AARS, ACACB, ACOX1, ADH5, ADIPOQ, AGRN, AGXT, AKR1C1, AKR1C2, ALAS2, ALB, ALKBH3, ALOX5AP, ANXA13, ANXA9, APOC1, ATAT1, AXL, CAD, CBS, CD300A, CEP104, CPNE1, CPNE6, CPS1, CRABP1, CRABP2, CTDSP2, CYP21A2, CYP26A1, CYP26B1, CYP26C1, CYP27B1, DBH, DDAH1, DDAH2, DDC, DFFB, DPEP1, DPYS, EGLN1, EGLN2, EGLN3, FABP1, FABP2, FABP3, FABP4, FABP5, FABP5P1, FCHO2, FFAR4, FMO3, FOLR1, FOLR2, FOLR3, FOLR4, FT…	FALSE
GO:0043177	GO_MolecularFunction_20.03.2014_19h52	organic acid binding	[3]	[Group103, Group51, Group55, Group7]	9	4.03587	0.000158008	0.000310207	{Group103=9.025977078750514E-7, Group51=3.594260903344648E-5, Group55=5.101580550839013E-6, Group7=1.577675495306217E-5}	{Group103=1.3770400927837323E-6, Group51=4.193304387235423E-5, Group55=6.821214444380253E-6, Group7=1.976246146751998E-5}	[AGXT, FABP2, PAH, PCK1, PROC, PTGDS, SEPP1, TAT, TDO2]	[AARS, ACACB, ACOX1, ADH5, ADIPOQ, AGRN, AGXT, AKR1C1, AKR1C2, ALAS2, ALB, ALKBH3, ALOX5AP, ANXA13, ANXA9, APOC1, ATAT1, AXL, CAD, CBS, CD300A, CEP104, CPNE1, CPNE6, CPS1, CRABP1, CRABP2, CTDSP2, CYP21A2, CYP26A1, CYP26B1, CYP26C1, CYP27B1, DBH, DDAH1, DDAH2, DDC, DFFB, DPEP1, DPYS, EGLN1, EGLN2, EGLN3, FABP1, FABP2, FABP3, FABP4, FABP5, FABP5P1, FCHO2, FFAR4, FMO3, FOLR1, FOLR2, FOLR3, FOLR4, FT…	FALSE
GO:0010466	GO_BiologicalProcess_20.03.2014_19h52	negative regulation of peptidase activity	[6, 7]	[Group12, Group13, Group33, Group91, Group94]	8	4.54545	0.000163929	0.000319482	{Group12=2.9518672463611537E-10, Group13=9.371048733801019E-12, Group33=2.9136971451935906E-17, Group91=1.2425176621412128E-17, Group94=2.3165093823533574E-10}	{Group12=1.097725632240554E-9, Group13=4.848499127488353E-11, Group33=4.953285146829104E-16, Group91=3.696490044870108E-16, Group94=8.892406983872565E-10}	[A2M, AGXT, CSTB, ITIH3, SERPINC1, SERPINF2, SERPING1, SPP2]	[A2M, ADORA2A, AGT, AGXT, AKT1, AMBP, ANXA8, ANXA8L1, ANXA8L2, APP, AQP1, AVP, BCL2L12, BIRC5, BIRC6, BIRC7, BST2, CAST, CD27, CD3EAP, CD44, CDKN2D, COL4A3, CR1, CRYAA, CRYAB, CSNK2A1, CSNK2A2, CST1, CST2, CST3, CST5, CST6, CST7, CST8, CSTA, CSTB, DDX3X, DHCR24, DNAJA3, DNAJB6, DPEP1, ECM1, EPPIN, ERC2, FABP1, FETUB, FNIP1, FURIN, GAS6, GNPDA1, GPI, GPX1, HERPUD1, HGF, IFI16, IFI6, IFNAR1, IGBP1,…	FALSE
GO:0034381	GO_BiologicalProcess_20.03.2014_19h52	plasma lipoprotein particle clearance	[3, 4]	[Group0, Group114, Group14, Group17, Group18, Group23, Group28, Group37, Group38, Group39, Group93, Group96, Group99]	4	12.5	0.00016874	0.000326475	{Group0=1.8983841089670912E-6, Group114=2.8625076707871104E-9, Group14=2.2171933469986448E-8, Group17=1.0573908458678195E-11, Group18=6.513272017967774E-12, Group23=1.4901654353744897E-7, Group28=6.287571212629198E-8, Group37=1.3099820132034076E-9, Group38=1.5138211302517838E-7, Group39=1.2080486598483373E-9, Group93=1.0967273986865992E-13, Group96=1.7073378449508468E-7, Group99=2.459217509736223…	{Group0=2.721779626109444E-6, Group114=8.734318277529901E-9, Group14=5.073961697939206E-8, Group17=5.2428962774279383E-11, Group18=3.523088046082569E-11, Group23=2.770776356399442E-7, Group28=1.290036162591163E-7, Group37=4.213185393816365E-9, Group38=2.771457146153266E-7, Group39=3.993271958943115E-9, Group93=8.156910027731581E-13, Group96=3.0783818719568295E-7, Group99=4.2412591834581236E-7}	[APOA1, APOB, APOM, HMOX1]	[ADIPOQ, APOA1, APOA2, APOB, APOC1, APOC2, APOC3, APOE, APOM, CD36, CNPY2, CSK, DGAT2, EHD1, FGF21, GPIHBP1, GPLD1, HMOX1, HNRNPK, LDLR, LDLRAP1, LIPC, LIPG, LMF1, LPAL2, LRP6, LRPAP1, MSR1, MYLIP, PCSK9, SCARB1, VLDLR]	TRUE
GO:0002714	GO_BiologicalProcess_20.03.2014_19h52	positive regulation of B cell mediated immunity	[6, 7, 8]	[Group107, Group108, Group109, Group110, Group5, Group60]	3	23.0769	0.000177085	0.000340157	{Group107=4.649026499976566E-13, Group108=2.0745910859852002E-12, Group109=3.8009508172186895E-17, Group110=4.18881685948475E-9, Group5=2.6050898190618083E-6, Group60=1.064028460999001E-11}	{Group107=3.0735230749845075E-12, Group108=1.1756016153916136E-11, Group109=5.6539143406128E-16, Group110=1.1592307122760122E-8, Group5=3.6471257466865314E-6, Group60=5.064775474355244E-11}	[C3, HPX, PTPRC]	[C3, CD226, FCER1A, FCER1G, FCER2, GIMAP5, HPX, LTA, NOD2, PTPRC, PVRL2, TNF, TNFSF4]	FALSE
GO:0002891	GO_BiologicalProcess_20.03.2014_19h52	positive regulation of immunoglobulin mediated immune response	[7, 8, 9]	[Group107, Group108, Group109, Group110, Group5, Group60]	3	23.0769	0.000177085	0.000340157	{Group107=4.649026499976566E-13, Group108=2.0745910859852002E-12, Group109=3.8009508172186895E-17, Group110=4.18881685948475E-9, Group5=2.6050898190618083E-6, Group60=1.064028460999001E-11}	{Group107=3.0735230749845075E-12, Group108=1.1756016153916136E-11, Group109=5.6539143406128E-16, Group110=1.1592307122760122E-8, Group5=3.6471257466865314E-6, Group60=5.064775474355244E-11}	[C3, HPX, PTPRC]	[C3, CD226, FCER1A, FCER1G, FCER2, GIMAP5, HPX, LTA, NOD2, PTPRC, PVRL2, TNF, TNFSF4]	FALSE
GO:0030299	GO_BiologicalProcess_20.03.2014_19h52	intestinal cholesterol absorption	[5, 6, 7, 8]	[Group114, Group14, Group17, Group18, Group25, Group28, Group37, Group38, Group56, Group59, Group74, Group99]	3	23.0769	0.000177085	0.000340157	{Group114=2.8625076707871104E-9, Group14=2.2171933469986448E-8, Group17=1.0573908458678195E-11, Group18=6.513272017967774E-12, Group25=4.779317821362065E-7, Group28=6.287571212629198E-8, Group37=1.3099820132034076E-9, Group38=1.5138211302517838E-7, Group56=2.442515292198339E-4, Group59=4.0662938274529314E-7, Group74=9.054581434712658E-8, Group99=2.459217509736223E-7}	{Group114=8.734318277529901E-9, Group14=5.073961697939206E-8, Group17=5.2428962774279383E-11, Group18=3.523088046082569E-11, Group25=7.685659739757915E-7, Group28=1.290036162591163E-7, Group37=4.213185393816365E-9, Group38=2.771457146153266E-7, Group56=2.691289997885207E-4, Group59=6.628615965299984E-7, Group74=1.7378954689206552E-7, Group99=4.2412591834581236E-7}	[APOA1, APOA4, CEL]	[ABCG5, ABCG8, AKR1C1, APOA1, APOA2, APOA4, CEL, LDLR, LEP, LPAL2, NPC1L1, PNLIP, SOAT2]	TRUE
GO:0006000	GO_BiologicalProcess_20.03.2014_19h52	fructose metabolic process	[6, 7]	[Group62, Group65]	3	23.0769	0.000177085	0.000340157	{Group62=9.203805073598407E-9, Group65=2.1950968171692962E-8}	{Group62=2.3809843559961096E-8, Group65=5.1218925733950247E-8}	[ALDOB, FBP1, PFKFB4]	[ALDOA, ALDOB, ALDOC, FBP1, FBP2, KHK, KHSRP, PCNXL4, PFKFB1, PFKFB2, PFKFB3, PFKFB4, SORD]	FALSE
GO:0046460	GO_BiologicalProcess_20.03.2014_19h52	neutral lipid biosynthetic process	[4, 5, 6]	[Group118, Group20]	5	8.33333	0.000179865	0.000343029	{Group118=3.7170684194437425E-7, Group20=4.511138847813569E-11}	{Group118=6.143488082136185E-7, Group20=1.9172340103207667E-10}	[ANG, C3, GCK, GPD1, PCK1]	[ACACA, ACLY, ACSL1, ACSL4, ACSL5, ACSL6, AGPAT1, AGPAT2, AGPAT3, AGPAT4, AGPAT5, AGPAT6, AGPAT9, ANG, C3, CNEP1R1, CTDNEP1, DGAT1, DGAT2, ELOVL1, ELOVL2, ELOVL3, ELOVL4, ELOVL5, ELOVL6, ELOVL7, FASN, FBXW7, FITM2, GCK, GK, GPAM, GPAT2, GPD1, GPD1L, GPLD1, HSD17B12, LCLAT1, LCP1, LDLR, LPCAT1, LPCAT4, LPIN1, LPIN2, LPL, MBOAT2, MOGAT1, MOGAT2, MOGAT3, NR1H2, NR1H3, PCK1, PLCE1, PNPLA3, SCARB1, SI…	FALSE
GO:0046463	GO_BiologicalProcess_20.03.2014_19h52	acylglycerol biosynthetic process	[5, 6, 7]	[Group118, Group20]	5	8.33333	0.000179865	0.000343029	{Group118=3.7170684194437425E-7, Group20=4.511138847813569E-11}	{Group118=6.143488082136185E-7, Group20=1.9172340103207667E-10}	[ANG, C3, GCK, GPD1, PCK1]	[ACACA, ACLY, ACSL1, ACSL4, ACSL5, ACSL6, AGPAT1, AGPAT2, AGPAT3, AGPAT4, AGPAT5, AGPAT6, AGPAT9, ANG, C3, CNEP1R1, CTDNEP1, DGAT1, DGAT2, ELOVL1, ELOVL2, ELOVL3, ELOVL4, ELOVL5, ELOVL6, ELOVL7, FASN, FBXW7, FITM2, GCK, GK, GPAM, GPAT2, GPD1, GPD1L, GPLD1, HSD17B12, LCLAT1, LCP1, LDLR, LPCAT1, LPCAT4, LPIN1, LPIN2, LPL, MBOAT2, MOGAT1, MOGAT2, MOGAT3, NR1H2, NR1H3, PCK1, PLCE1, PNPLA3, SCARB1, SI…	FALSE
GO:0009583	GO_BiologicalProcess_20.03.2014_19h52	detection of light stimulus	[4, 5]	[Group114, Group17, Group18, Group25, Group28, Group37, Group99]	7	5.07246	0.000216297	0.000409584	{Group114=2.8625076707871104E-9, Group17=1.0573908458678195E-11, Group18=6.513272017967774E-12, Group25=4.779317821362065E-7, Group28=6.287571212629198E-8, Group37=1.3099820132034076E-9, Group99=2.459217509736223E-7}	{Group114=8.734318277529901E-9, Group17=5.2428962774279383E-11, Group18=3.523088046082569E-11, Group25=7.685659739757915E-7, Group28=1.290036162591163E-7, Group37=4.213185393816365E-9, Group99=4.2412591834581236E-7}	[APOA1, APOA4, APOB, HSPG2, RBP2, RBP4, TTR]	[ABCA4, AGRN, AIPL1, AKR1B10, AKR1C1, AKR1C3, AKR1C4, APOA1, APOA2, APOA4, APOB, APOC2, APOC3, APOE, ARID4A, ARRB1, ASIC2, BCMO1, BEST1, BMP1, C1D, CABP4, CACNA1F, CACNB4, CALM1, CALM2, CALM3, CDS1, CHEK2, CLPS, CNGA1, CNGA2, CNGA3, CNGA4, CNGB1, CNGB3, DHRS3, E2F1, ELOVL4, EYS, FECH, FNTA, FNTB, GJA10, GJA9, GNAT1, GNAT2, GNB1, GNB5, GNGT1, GNGT2, GPC1, GPC2, GPC3, GPC4, GPC5, GPC6, GRK1, GRM6, …	FALSE
GO:0002922	GO_BiologicalProcess_20.03.2014_19h52	positive regulation of humoral immune response	[4, 5, 6]	[Group107, Group108, Group109, Group110, Group5, Group60]	3	21.4286	0.000223932	0.000418112	{Group107=4.649026499976566E-13, Group108=2.0745910859852002E-12, Group109=3.8009508172186895E-17, Group110=4.18881685948475E-9, Group5=2.6050898190618083E-6, Group60=1.064028460999001E-11}	{Group107=3.0735230749845075E-12, Group108=1.1756016153916136E-11, Group109=5.6539143406128E-16, Group110=1.1592307122760122E-8, Group5=3.6471257466865314E-6, Group60=5.064775474355244E-11}	[C3, HPX, PTPRC]	[C3, C6, CCR7, FCER2, GIMAP5, HPX, IRG1, LTA, NOD2, PSMA7, PTPRC, TNF, ZP3, ZP4]	FALSE
GO:0034433	GO_BiologicalProcess_20.03.2014_19h52	steroid esterification	[5, 6]	[Group114, Group14, Group17, Group18, Group25, Group28, Group37, Group38, Group59, Group74, Group85, Group99]	3	21.4286	0.000223932	0.000418112	{Group114=2.8625076707871104E-9, Group14=2.2171933469986448E-8, Group17=1.0573908458678195E-11, Group18=6.513272017967774E-12, Group25=4.779317821362065E-7, Group28=6.287571212629198E-8, Group37=1.3099820132034076E-9, Group38=1.5138211302517838E-7, Group59=4.0662938274529314E-7, Group74=9.054581434712658E-8, Group85=1.2747324091297923E-4, Group99=2.459217509736223E-7}	{Group114=8.734318277529901E-9, Group14=5.073961697939206E-8, Group17=5.2428962774279383E-11, Group18=3.523088046082569E-11, Group25=7.685659739757915E-7, Group28=1.290036162591163E-7, Group37=4.213185393816365E-9, Group38=2.771457146153266E-7, Group59=6.628615965299984E-7, Group74=1.7378954689206552E-7, Group85=1.444696730347098E-4, Group99=4.2412591834581236E-7}	[AGXT, APOA1, APOA4]	[ABCG1, AGT, AGTR1, AGXT, APOA1, APOA2, APOA4, APOC1, APOE, LAMTOR1, LCAT, LPAL2, SOAT1, SOAT2]	FALSE
GO:0034434	GO_BiologicalProcess_20.03.2014_19h52	sterol esterification	[6, 7]	[Group114, Group14, Group17, Group18, Group25, Group28, Group37, Group38, Group59, Group74, Group85, Group99]	3	21.4286	0.000223932	0.000418112	{Group114=2.8625076707871104E-9, Group14=2.2171933469986448E-8, Group17=1.0573908458678195E-11, Group18=6.513272017967774E-12, Group25=4.779317821362065E-7, Group28=6.287571212629198E-8, Group37=1.3099820132034076E-9, Group38=1.5138211302517838E-7, Group59=4.0662938274529314E-7, Group74=9.054581434712658E-8, Group85=1.2747324091297923E-4, Group99=2.459217509736223E-7}	{Group114=8.734318277529901E-9, Group14=5.073961697939206E-8, Group17=5.2428962774279383E-11, Group18=3.523088046082569E-11, Group25=7.685659739757915E-7, Group28=1.290036162591163E-7, Group37=4.213185393816365E-9, Group38=2.771457146153266E-7, Group59=6.628615965299984E-7, Group74=1.7378954689206552E-7, Group85=1.444696730347098E-4, Group99=4.2412591834581236E-7}	[AGXT, APOA1, APOA4]	[ABCG1, AGT, AGTR1, AGXT, APOA1, APOA2, APOA4, APOC1, APOE, LAMTOR1, LCAT, LPAL2, SOAT1, SOAT2]	FALSE
GO:0034435	GO_BiologicalProcess_20.03.2014_19h52	cholesterol esterification	[7, 8]	[Group114, Group14, Group17, Group18, Group25, Group28, Group37, Group38, Group59, Group74, Group85, Group99]	3	21.4286	0.000223932	0.000418112	{Group114=2.8625076707871104E-9, Group14=2.2171933469986448E-8, Group17=1.0573908458678195E-11, Group18=6.513272017967774E-12, Group25=4.779317821362065E-7, Group28=6.287571212629198E-8, Group37=1.3099820132034076E-9, Group38=1.5138211302517838E-7, Group59=4.0662938274529314E-7, Group74=9.054581434712658E-8, Group85=1.2747324091297923E-4, Group99=2.459217509736223E-7}	{Group114=8.734318277529901E-9, Group14=5.073961697939206E-8, Group17=5.2428962774279383E-11, Group18=3.523088046082569E-11, Group25=7.685659739757915E-7, Group28=1.290036162591163E-7, Group37=4.213185393816365E-9, Group38=2.771457146153266E-7, Group59=6.628615965299984E-7, Group74=1.7378954689206552E-7, Group85=1.444696730347098E-4, Group99=4.2412591834581236E-7}	[AGXT, APOA1, APOA4]	[ABCG1, AGT, AGTR1, AGXT, APOA1, APOA2, APOA4, APOC1, APOE, LAMTOR1, LCAT, LPAL2, SOAT1, SOAT2]	FALSE
GO:0002706	GO_BiologicalProcess_20.03.2014_19h52	regulation of lymphocyte mediated immunity	[5, 6]	[Group101, Group107, Group108, Group110, Group32, Group48, Group60, Group84, Group88]	6	6.12245	0.000223609	0.000420448	{Group101=8.109670655131584E-6, Group107=4.649026499976566E-13, Group108=2.0745910859852002E-12, Group110=4.18881685948475E-9, Group32=1.7574913354413722E-5, Group48=5.6223057414517866E-14, Group60=1.064028460999001E-11, Group84=3.6076857213084625E-5, Group88=1.098299099720214E-6}	{Group101=1.0376890408179124E-5, Group107=3.0735230749845075E-12, Group108=1.1756016153916136E-11, Group110=1.1592307122760122E-8, Group32=2.1340966216073807E-5, Group48=4.460362554885084E-13, Group60=5.064775474355244E-11, Group84=4.16810292073502E-5, Group88=1.6337199108338185E-6}	[C3, HLA-B, HLA-F, HPX, PTPRC, RSAD2]	[ABCB9, AP1G1, ARRB2, AZGP1, B2M, BCL6, BTK, C3, CADM1, CD226, CD28, CD40, CLC, CLCF1, CR1, CRTAM, DEAF1, EXOSC3, FADD, FCER1A, FCER1G, FCER2, FOXJ1, FOXP3, GIMAP5, HFE, HLA-A, HLA-B, HLA-C, HLA-E, HLA-F, HLA-G, HLA-H, HPX, HSPD1, IFNA2, IFNB1, IFNG, IL10, IL12A, IL12B, IL12RB1, IL1B, IL2, IL20RB, IL21, IL23A, IL23R, IL27RA, IL4, IL7R, KLRK1, LAG3, LAMP1, LILRB1, LTA, MALT1, MAP3K7, MR1, NCR1, NC…	FALSE
GO:0034375	GO_BiologicalProcess_20.03.2014_19h52	high-density lipoprotein particle remodeling	[4, 5, 7]	[Group114, Group14, Group17, Group18, Group25, Group28, Group37, Group38, Group39, Group59, Group74, Group99]	3	20	0.000278117	0.000515675	{Group114=2.8625076707871104E-9, Group14=2.2171933469986448E-8, Group17=1.0573908458678195E-11, Group18=6.513272017967774E-12, Group25=4.779317821362065E-7, Group28=6.287571212629198E-8, Group37=1.3099820132034076E-9, Group38=1.5138211302517838E-7, Group39=1.2080486598483373E-9, Group59=4.0662938274529314E-7, Group74=9.054581434712658E-8, Group99=2.459217509736223E-7}	{Group114=8.734318277529901E-9, Group14=5.073961697939206E-8, Group17=5.2428962774279383E-11, Group18=3.523088046082569E-11, Group25=7.685659739757915E-7, Group28=1.290036162591163E-7, Group37=4.213185393816365E-9, Group38=2.771457146153266E-7, Group39=3.993271958943115E-9, Group59=6.628615965299984E-7, Group74=1.7378954689206552E-7, Group99=4.2412591834581236E-7}	[APOA1, APOA4, APOM]	[ABCA5, ABCG1, APOA1, APOA2, APOA4, APOC1, APOC3, APOE, APOM, CETP, LCAT, LIPC, LIPG, LPAL2, SCARB1]	FALSE
GO:0006107	GO_BiologicalProcess_20.03.2014_19h52	oxaloacetate metabolic process	[7, 8]	[Group117, Group16, Group55, Group61]	3	20	0.000278117	0.000515675	{Group117=1.6856437904972664E-8, Group16=1.1289255928361029E-7, Group55=5.101580550839013E-6, Group61=4.3460544259383916E-8}	{Group117=4.093706348350504E-8, Group16=2.1324150086904165E-7, Group55=6.821214444380253E-6, Group61=9.403281394303065E-8}	[PCK1, PCK2, PROC]	[GHR, GOLT1A, GOLT1B, GOT1, GOT2, KRT17, MDH1, MDH2, PC, PCK1, PCK2, PODXL, PROC, STAT5A, STAT5B]	FALSE
GO:0042632	GO_BiologicalProcess_20.03.2014_19h52	cholesterol homeostasis	[7]	[Group114, Group14, Group17, Group18, Group23, Group25, Group28, Group37, Group38, Group39, Group74, Group93, Group99]	5	7.46269	0.000302767	0.000557508	{Group114=2.8625076707871104E-9, Group14=2.2171933469986448E-8, Group17=1.0573908458678195E-11, Group18=6.513272017967774E-12, Group23=1.4901654353744897E-7, Group25=4.779317821362065E-7, Group28=6.287571212629198E-8, Group37=1.3099820132034076E-9, Group38=1.5138211302517838E-7, Group39=1.2080486598483373E-9, Group74=9.054581434712658E-8, Group93=1.0967273986865992E-13, Group99=2.459217509736223E…	{Group114=8.734318277529901E-9, Group14=5.073961697939206E-8, Group17=5.2428962774279383E-11, Group18=3.523088046082569E-11, Group23=2.770776356399442E-7, Group25=7.685659739757915E-7, Group28=1.290036162591163E-7, Group37=4.213185393816365E-9, Group38=2.771457146153266E-7, Group39=3.993271958943115E-9, Group74=1.7378954689206552E-7, Group93=8.156910027731581E-13, Group99=4.2412591834581236E-7}	[ABCA2, APOA1, APOA4, APOB, APOM]	[ABCA1, ABCA2, ABCG1, ABCG5, ABCG8, ACOX1, ACSM1, ACSM3, AKR1C1, ANGPTL3, APOA1, APOA2, APOA4, APOA5, APOB, APOC2, APOC3, APOE, APOM, CAV1, CAV3, CD24, CETP, CYP7A1, DGAT2, EHD1, EPHX2, FABP3, FABP4, FGFR4, G6PC, GPIHBP1, HNF4A, LAMTOR1, LCAT, LDLR, LDLRAP1, LIPC, LIPG, LPAL2, LRP5, MALL, MIA2, MTTP, MYLIP, NCOR1, NPC1, NPC2, NR1D1, NR1H2, NR1H3, NR5A2, PCSK9, PEX2, PLA2G10, PLSCR3, PTCHD2, RORA,…	FALSE
GO:0007586	GO_BiologicalProcess_20.03.2014_19h52	digestion	[3]	[Group114, Group25, Group28, Group74]	7	4.7619	0.000318273	0.000582047	{Group114=2.8625076707871104E-9, Group25=4.779317821362065E-7, Group28=6.287571212629198E-8, Group74=9.054581434712658E-8}	{Group114=8.734318277529901E-9, Group25=7.685659739757915E-7, Group28=1.290036162591163E-7, Group74=1.7378954689206552E-7}	[APOA1, APOA4, CEL, FABP2, MGAM, RBP4, SST]	[ABCG5, ABCG8, ACE, ACE2, ACO1, ADM2, ADRA2A, ADRB1, AKR1B10, AKR1C1, AKR1C2, AKR1D1, AMY1A, AMY1B, AMY1C, AMY2A, AMY2B, APOA1, APOA2, APOA4, AQP1, AQP5, ARX, CAPN9, CCKAR, CCKBR, CEL, CELA3A, CHIA, CHRM1, CHRM3, CHRM5, CLPS, CLPSL1, CLPSL2, COPA, CRH, CTRB1, CTRB2, CTRL, CTSE, CYP27B1, CYP39A1, DHX15, DRD3, ENPEP, FABP1, FABP2, FGF10, FLNB, GALR1, GALR2, GCNT3, GHRL, GHSR, GKN1, HRH2, HTR3A, IRE…	FALSE
GO:0055088	GO_BiologicalProcess_20.03.2014_19h52	lipid homeostasis	[5]	[Group114, Group14, Group17, Group18, Group28, Group37, Group38, Group39, Group74, Group99]	6	5.71429	0.000325104	0.000586506	{Group114=2.8625076707871104E-9, Group14=2.2171933469986448E-8, Group17=1.0573908458678195E-11, Group18=6.513272017967774E-12, Group28=6.287571212629198E-8, Group37=1.3099820132034076E-9, Group38=1.5138211302517838E-7, Group39=1.2080486598483373E-9, Group74=9.054581434712658E-8, Group99=2.459217509736223E-7}	{Group114=8.734318277529901E-9, Group14=5.073961697939206E-8, Group17=5.2428962774279383E-11, Group18=3.523088046082569E-11, Group28=1.290036162591163E-7, Group37=4.213185393816365E-9, Group38=2.771457146153266E-7, Group39=3.993271958943115E-9, Group74=1.7378954689206552E-7, Group99=4.2412591834581236E-7}	[ABCA2, APOA1, APOA4, APOB, APOM, NR1D2]	[ABCA1, ABCA12, ABCA2, ABCG1, ABCG5, ABCG8, ACACA, ACOX1, ACSM1, ACSM2A, ACSM3, ADRB1, AKR1C1, ANGPTL3, ANGPTL4, APOA1, APOA2, APOA4, APOA5, APOB, APOC2, APOC3, APOC4, APOE, APOM, ASGR2, C19orf80, C1QTNF1, C1QTNF3, CAV1, CAV3, CD24, CETP, COL4A3BP, CYP7A1, DGAT1, DGAT2, EHD1, EPHX2, FABP3, FABP4, FBXW7, FGFR4, FITM2, G6PC, GCKR, GIP, GNAI2, GOLT1A, GOLT1B, GOT1, GPAM, GPIHBP1, HNF4A, INS, IRS2, L…	FALSE
GO:0033344	GO_BiologicalProcess_20.03.2014_19h52	cholesterol efflux	[6, 7, 8]	[Group114, Group116, Group14, Group17, Group18, Group23, Group25, Group28, Group37, Group38, Group39, Group59, Group74, Group93, Group99]	4	10.5263	0.000332499	0.000587929	{Group114=2.8625076707871104E-9, Group116=1.5792750066012726E-5, Group14=2.2171933469986448E-8, Group17=1.0573908458678195E-11, Group18=6.513272017967774E-12, Group23=1.4901654353744897E-7, Group25=4.779317821362065E-7, Group28=6.287571212629198E-8, Group37=1.3099820132034076E-9, Group38=1.5138211302517838E-7, Group39=1.2080486598483373E-9, Group59=4.0662938274529314E-7, Group74=9.054581434712658…	{Group114=8.734318277529901E-9, Group116=1.9576429769328273E-5, Group14=5.073961697939206E-8, Group17=5.2428962774279383E-11, Group18=3.523088046082569E-11, Group23=2.770776356399442E-7, Group25=7.685659739757915E-7, Group28=1.290036162591163E-7, Group37=4.213185393816365E-9, Group38=2.771457146153266E-7, Group39=3.993271958943115E-9, Group59=6.628615965299984E-7, Group74=1.7378954689206552E-7, G…	[APOA1, APOA4, APOB, APOM]	[ABCA1, ABCA5, ABCG1, ABCG4, ABCG5, ABCG8, ADIPOQ, APOA1, APOA2, APOA4, APOB, APOC1, APOC2, APOC3, APOE, APOF, APOM, C1D, CETP, EGF, LAMTOR1, LPAL2, LRP1, NFKBIA, NPC1, NPC2, NR1H2, NR1H3, PLA2G10, PON1, PTCH1, SCARB1, SHH, SIRT1, SOAT1, SOAT2, SREBF2, STX12]	FALSE
GO:0005539	GO_MolecularFunction_20.03.2014_19h52	glycosaminoglycan binding	[3]	[Group6]	8	4.10256	0.00032883	0.000589245	{Group6=3.288295591627743E-4}	{Group6=3.5573379582154674E-4}	[ANG, APOB, CEL, CFH, CXCL11, PTPRC, SEPP1, SERPINC1]	[AAMP, ABI3BP, ACAN, ADAMTS1, ADAMTS3, ADAMTS8, ADAMTSL5, AGRN, ANG, AOC1, APLP1, APLP2, APOA5, APOB, APOE, APOH, APP, AZU1, BCAN, BGN, BMP4, BMP7, C1QBP, C6orf15, C6orf25, CCDC80, CCL15, CCL2, CCL23, CCL7, CCL8, CD44, CECR1, CEL, CFH, CHODL, CHRD, CLEC3B, COL13A1, COL25A1, COL5A1, COL5A3, COMP, CRISPLD2, CTGF, CTSG, CXCL10, CXCL11, CXCL13, CXCL6, CYR61, DCN, DPYSL3, ECM2, EGFLAM, ELANE, EMR2, EN…	FALSE
GO:0055092	GO_BiologicalProcess_20.03.2014_19h52	sterol homeostasis	[6]	[Group114, Group14, Group17, Group18, Group23, Group25, Group28, Group37, Group38, Group39, Group74, Group93, Group99]	5	7.35294	0.000324505	0.000589408	{Group114=2.8625076707871104E-9, Group14=2.2171933469986448E-8, Group17=1.0573908458678195E-11, Group18=6.513272017967774E-12, Group23=1.4901654353744897E-7, Group25=4.779317821362065E-7, Group28=6.287571212629198E-8, Group37=1.3099820132034076E-9, Group38=1.5138211302517838E-7, Group39=1.2080486598483373E-9, Group74=9.054581434712658E-8, Group93=1.0967273986865992E-13, Group99=2.459217509736223E…	{Group114=8.734318277529901E-9, Group14=5.073961697939206E-8, Group17=5.2428962774279383E-11, Group18=3.523088046082569E-11, Group23=2.770776356399442E-7, Group25=7.685659739757915E-7, Group28=1.290036162591163E-7, Group37=4.213185393816365E-9, Group38=2.771457146153266E-7, Group39=3.993271958943115E-9, Group74=1.7378954689206552E-7, Group93=8.156910027731581E-13, Group99=4.2412591834581236E-7}	[ABCA2, APOA1, APOA4, APOB, APOM]	[ABCA1, ABCA2, ABCG1, ABCG5, ABCG8, ACOX1, ACSM1, ACSM3, AKR1C1, ANGPTL3, APOA1, APOA2, APOA4, APOA5, APOB, APOC2, APOC3, APOE, APOM, CAV1, CAV3, CD24, CETP, CYP7A1, DGAT2, EHD1, EPHX2, FABP3, FABP4, FGFR4, G6PC, GPIHBP1, HNF4A, LAMTOR1, LCAT, LDLR, LDLRAP1, LIPC, LIPG, LPAL2, LRP5, MALL, MIA2, MTTP, MYLIP, NCOR1, NPC1, NPC2, NR1D1, NR1H2, NR1H3, NR5A2, NUS1, PCSK9, PEX2, PLA2G10, PLSCR3, PTCHD2,…	FALSE
GO:0051048	GO_BiologicalProcess_20.03.2014_19h52	negative regulation of secretion	[3, 4, 5, 6, 7]	[Group0, Group60, Group70, Group71, Group72, Group8, Group96]	7	4.72973	0.000331649	0.000590334	{Group0=1.8983841089670912E-6, Group60=1.064028460999001E-11, Group70=3.844615867183602E-11, Group71=1.4301944496267332E-6, Group72=1.7516240805377377E-7, Group8=2.5168990496619133E-6, Group96=1.7073378449508468E-7}	{Group0=2.721779626109444E-6, Group60=5.064775474355244E-11, Group70=1.6944788451661062E-10, Group71=2.0755260915314786E-6, Group72=3.111093516178967E-7, Group8=3.565606987021044E-6, Group96=3.0783818719568295E-7}	[APOA1, C5, GCK, HMOX1, IL11, RGCC, RSAD2]	[ABR, ACSL4, ACVR1C, ADA, ADIPOQ, ADORA1, ADRA2A, ADRA2B, ADRA2C, AGTR2, ANXA1, APOA1, APOA2, ASIC1, AVPR2, BCR, BMP8A, BTN2A2, C1QTNF3, C5, C5AR2, CARTPT, CCM2, CCR2, CD300A, CD34, CD74, CIDEA, CNR1, CRH, CRHBP, CRHR1, CYP4F2, DPH3, DRD2, DRD3, DRD4, EDN1, EGF, ERBB3, F2R, F2RL1, FAM3D, FFAR4, FGF23, FKBP1B, FOXF1, FOXP3, GAS6, GCK, GHRL, GHSR, GPNMB, GRM7, HADH, HADHA, HMGCR, HMOX1, HRH3, HTR1B…	TRUE
GO:0020037	GO_MolecularFunction_20.03.2014_19h52	heme binding	[4]	[Group112]	7	4.72973	0.000331649	0.000590334	{Group112=1.7708827176581695E-7}	{Group112=3.0990447559017965E-7}	[CYP24A1, CYP2J2, CYP3A4, FADS2, HMOX1, MB, TDO2]	[ABCB6, ADGB, AMBP, BACH1, BRIP1, CAT, CBS, CCNI, COX1, CYB5A, CYB5B, CYB5D1, CYB5D2, CYB5R4, CYBA, CYBB, CYC1, CYCS, CYGB, CYP11A1, CYP11B1, CYP11B2, CYP17A1, CYP19A1, CYP1A1, CYP1A2, CYP1B1, CYP20A1, CYP21A2, CYP24A1, CYP26A1, CYP26B1, CYP26C1, CYP27A1, CYP27B1, CYP27C1, CYP2A13, CYP2A6, CYP2A7, CYP2B6, CYP2C18, CYP2C19, CYP2C8, CYP2C9, CYP2D6, CYP2E1, CYP2F1, CYP2G1P, CYP2J2, CYP2R1, CYP2S1, C…	FALSE
GO:0017127	GO_MolecularFunction_20.03.2014_19h52	cholesterol transporter activity	[5]	[Group114, Group116, Group14, Group17, Group18, Group23, Group25, Group28, Group37, Group38, Group39, Group59, Group74, Group93, Group99]	3	18.75	0.000340099	0.000597412	{Group114=2.8625076707871104E-9, Group116=1.5792750066012726E-5, Group14=2.2171933469986448E-8, Group17=1.0573908458678195E-11, Group18=6.513272017967774E-12, Group23=1.4901654353744897E-7, Group25=4.779317821362065E-7, Group28=6.287571212629198E-8, Group37=1.3099820132034076E-9, Group38=1.5138211302517838E-7, Group39=1.2080486598483373E-9, Group59=4.0662938274529314E-7, Group74=9.054581434712658…	{Group114=8.734318277529901E-9, Group116=1.9576429769328273E-5, Group14=5.073961697939206E-8, Group17=5.2428962774279383E-11, Group18=3.523088046082569E-11, Group23=2.770776356399442E-7, Group25=7.685659739757915E-7, Group28=1.290036162591163E-7, Group37=4.213185393816365E-9, Group38=2.771457146153266E-7, Group39=3.993271958943115E-9, Group59=6.628615965299984E-7, Group74=1.7378954689206552E-7, G…	[APOA1, APOA4, APOB]	[ABCA1, ABCG1, ABCG4, ABCG5, ABCG8, APOA1, APOA2, APOA4, APOB, APOE, CETP, FAM58A, GUCY2C, LPAL2, STAR, STARD3]	FALSE
GO:0051258	GO_BiologicalProcess_20.03.2014_19h52	protein polymerization	[6, 7]	[Group115, Group79, Group82, Group89]	8	4.0404	0.000364247	0.000635647	{Group115=3.288348780621796E-9, Group79=6.755773412785171E-7, Group82=2.5438151717950157E-13, Group89=2.7956656591197207E-6}	{Group115=9.544231826682774E-9, Group79=1.044074072884981E-6, Group82=1.780670620256511E-12, Group89=3.868421086456358E-6}	[ANG, CRP, FGA, FGB, FGG, PRF1, PROC, RNASE1]	[ABI2, ACTR3, ADD1, ADD2, AIF1, ALOX15, ANG, AP1AR, APC, ARF1, ARF1P1, ARF6, ARFGEF1, ARHGAP6, ARHGEF7, ARL2, ARL4D, ARL6, ARPC1A, ARPC1B, ARPC2, ARPC3, ARPC4, ARPC4-TTLL3, ARPC5, ARPC5L, AVIL, BAG4, BAIAP2L1, BRK1, C15orf38, CAPG, CAPZA1, CAPZA2, CAPZA3, CAPZB, CASQ2, CATIP, CAV3, CCL11, CCL21, CCL24, CCL26, CCR7, CDC42EP2, CDC42EP5, CDKN1B, CENPJ, CLIP1, CLIP3, COBL, CORO1A, CORO1B, CRP, CSF3, …	TRUE
GO:0048771	GO_BiologicalProcess_20.03.2014_19h52	tissue remodeling	[3]	[None]	7	4.63576	0.000374503	0.0006493	{None=NaN}	{None=NaN}	[AGXT, ARG1, CEL, PLG, RNASE1, SPP2, TNFRSF11B]	[ACD, ACE, ACP5, ACVR2B, ACVRL1, ADAM8, ADRA1B, ADRB2, AGT, AGTR2, AGXT, ANXA1, ARG1, ATG5, ATP7A, AXL, B4GALT1, BAK1, BAX, BGLAP, BGN, BMPR2, BSX, BTF3P11, CA2, CALCA, CARTPT, CAV1, CBS, CCR2, CCR5, CD38, CEL, CSF1R, CSK, CSPG4, CST3, CTHRC1, CTNNB1, CTSK, CXXC1, CYP27B1, DBH, DCSTAMP, DLL4, EFNA2, EFNA4, ELF3, ELN, ENPP1, EPAS1, EPHA2, F2R, FGF10, FGF8, FLT4, FOXC1, FOXC2, FOXS1, FRZB, FSHB, FS…	TRUE
GO:0015248	GO_MolecularFunction_20.03.2014_19h52	sterol transporter activity	[4]	[Group114, Group116, Group14, Group17, Group18, Group23, Group25, Group28, Group37, Group38, Group39, Group59, Group74, Group93, Group99]	3	17.6471	0.000410327	0.000706821	{Group114=2.8625076707871104E-9, Group116=1.5792750066012726E-5, Group14=2.2171933469986448E-8, Group17=1.0573908458678195E-11, Group18=6.513272017967774E-12, Group23=1.4901654353744897E-7, Group25=4.779317821362065E-7, Group28=6.287571212629198E-8, Group37=1.3099820132034076E-9, Group38=1.5138211302517838E-7, Group39=1.2080486598483373E-9, Group59=4.0662938274529314E-7, Group74=9.054581434712658…	{Group114=8.734318277529901E-9, Group116=1.9576429769328273E-5, Group14=5.073961697939206E-8, Group17=5.2428962774279383E-11, Group18=3.523088046082569E-11, Group23=2.770776356399442E-7, Group25=7.685659739757915E-7, Group28=1.290036162591163E-7, Group37=4.213185393816365E-9, Group38=2.771457146153266E-7, Group39=3.993271958943115E-9, Group59=6.628615965299984E-7, Group74=1.7378954689206552E-7, G…	[APOA1, APOA4, APOB]	[ABCA1, ABCG1, ABCG4, ABCG5, ABCG8, APOA1, APOA2, APOA4, APOB, APOE, CETP, FAM58A, GUCY2C, LPAL2, NPC1, STAR, STARD3]	FALSE
GO:0043691	GO_BiologicalProcess_20.03.2014_19h52	reverse cholesterol transport	[6, 7, 8]	[Group114, Group14, Group17, Group18, Group25, Group28, Group37, Group38, Group39, Group59, Group74, Group99]	3	17.6471	0.000410327	0.000706821	{Group114=2.8625076707871104E-9, Group14=2.2171933469986448E-8, Group17=1.0573908458678195E-11, Group18=6.513272017967774E-12, Group25=4.779317821362065E-7, Group28=6.287571212629198E-8, Group37=1.3099820132034076E-9, Group38=1.5138211302517838E-7, Group39=1.2080486598483373E-9, Group59=4.0662938274529314E-7, Group74=9.054581434712658E-8, Group99=2.459217509736223E-7}	{Group114=8.734318277529901E-9, Group14=5.073961697939206E-8, Group17=5.2428962774279383E-11, Group18=3.523088046082569E-11, Group25=7.685659739757915E-7, Group28=1.290036162591163E-7, Group37=4.213185393816365E-9, Group38=2.771457146153266E-7, Group39=3.993271958943115E-9, Group59=6.628615965299984E-7, Group74=1.7378954689206552E-7, Group99=4.2412591834581236E-7}	[APOA1, APOA4, APOM]	[ABCA1, ABCA5, ABCG1, APOA1, APOA2, APOA4, APOC2, APOC3, APOE, APOM, CETP, CLU, LCAT, LIPC, LIPG, LPAL2, SCARB1]	FALSE
GO:0002685	GO_BiologicalProcess_20.03.2014_19h52	regulation of leukocyte migration	[3, 4, 5, 6, 7]	[Group100, Group40, Group45, Group58, Group75]	6	5.45455	0.000417419	0.000714429	{Group100=3.6160958016879545E-10, Group40=2.7100803754335683E-7, Group45=7.924280778209145E-8, Group58=1.8136206996627684E-5, Group75=2.1080140088476156E-14}	{Group100=1.3039860618208077E-9, Group40=4.607136638237066E-7, Group45=1.545884282962112E-7, Group58=2.180008719796661E-5, Group75=1.7918119075204733E-13}	[C5, CCL19, HMOX1, IL8, OLFM4, SEPP1]	[ADA, ADAM10, ADAM17, ADAM8, ADORA1, ADORA3, AIF1, APOD, BDKRB1, BMP5, C1QBP, C3AR1, C5, C5AR2, CALR, CAMK1D, CCL19, CCL2, CCL21, CCL24, CCL3, CCL4, CCL5, CCL7, CCR1, CCR2, CCR5, CCR7, CD300A, CD74, CMKLR1, CREB3, CREB3L4, CXCL10, CXCL12, CXCL13, CXCR2, CXCR3, ECM1, EDN1, EDN2, EDN3, EDNRA, EHHADH, F2RL1, F7, FADD, FIGF, GAS6, GCSAM, GREM1, HMOX1, HOXA7, ICAM1, IL23A, IL33, IL6, IL6R, IL8, ITGA2,…	TRUE
GO:0002711	GO_BiologicalProcess_20.03.2014_19h52	positive regulation of T cell mediated immunity	[6, 7, 8]	[Group101, Group107, Group108, Group32, Group63, Group84]	4	9.7561	0.000446952	0.000760104	{Group101=8.109670655131584E-6, Group107=4.649026499976566E-13, Group108=2.0745910859852002E-12, Group32=1.7574913354413722E-5, Group63=3.055936644996623E-5, Group84=3.6076857213084625E-5}	{Group101=1.0376890408179124E-5, Group107=3.0735230749845075E-12, Group108=1.1756016153916136E-11, Group32=2.1340966216073807E-5, Group63=3.600559017372259E-5, Group84=4.16810292073502E-5}	[HLA-B, HLA-F, PTPRC, RSAD2]	[ABCB9, AZGP1, B2M, FADD, FOXP3, HFE, HLA-A, HLA-B, HLA-C, HLA-E, HLA-F, HLA-G, HLA-H, HSPD1, IL12A, IL12B, IL12RB1, IL1B, IL23A, IL23R, MALT1, MAP3K7, MR1, PNKD, PRKCZ, PTPRC, PVR, PVRL2, RSAD2, SASH3, SEC14L2, SEC14L3, TANK, TAP1, TAP2, TNFSF4, TRAF2, TRAF6, XCL1, ZBTB1, ZP3]	FALSE
GO:0048029	GO_MolecularFunction_20.03.2014_19h52	monosaccharide binding	[3]	[Group15, Group52, Group53, Group62, Group65]	5	6.84931	0.000451437	0.000762872	{Group15=6.870275646838659E-9, Group52=7.126530358272715E-8, Group53=7.119571453563856E-6, Group62=9.203805073598407E-9, Group65=2.1950968171692962E-8}	{Group15=1.8168062266084453E-8, Group52=1.4134285210574218E-7, Group53=9.413655588601099E-6, Group62=2.3809843559961096E-8, Group65=5.1218925733950247E-8}	[ALDOB, FBP1, GCK, SEPP1, UGP2]	[ACR, ALDOA, ALDOB, ALKBH3, BSG, CD207, CD209, CLEC17A, CLEC4M, CLN5, COLEC10, COLEC11, COLEC12, DBH, DPM1, EGLN1, EGLN2, EGLN3, ENG, FBP1, FUCA1, FUCA2, FUOM, G6PD, GALK1, GCK, GNPDA1, GNPNAT1, GPI, GYG1, GYS1, HK2, HOOK2, IGF2R, KCNA5, KIF2A, LEPRE1, LEPREL1, LEPREL2, LGALS9, LMAN1, LMAN2L, M6PR, MANBA, MAP4K2, MBL2, MRC1, MYCBP2, OGFOD1, OGFOD2, OGFOD3, P4HA1, P4HA2, P4HA3, P4HTM, PAM, PFKL, P…	FALSE
GO:1901606	GO_BiologicalProcess_20.03.2014_19h52	alpha-amino acid catabolic process	[5, 6, 7, 8, 9]	[Group103, Group51, Group7, Group80]	6	5.35714	0.000459605	0.00077179	{Group103=9.025977078750514E-7, Group51=3.594260903344648E-5, Group7=1.577675495306217E-5, Group80=6.349600376426467E-7}	{Group103=1.3770400927837323E-6, Group51=4.193304387235423E-5, Group7=1.976246146751998E-5, Group80=9.942137431509863E-7}	[AGXT, ARG1, HPD, PAH, TAT, TDO2]	[AADAT, AASS, ACAD8, ACMSD, ADSL, AFMID, AGXT, AGXT2, ALDH1L1, ALDH1L2, ALDH4A1, ALDH6A1, ALDH7A1, AMDHD1, AMT, AOC1, ARG1, ASL, ASPA, ASRGL1, ATAT1, AUH, BCAT2, CAD, CBS, CCBL1, CCBL2, CDO1, COASY, CPS1, CYP21A2, DAO, DDAH1, DDAH2, DDO, DFFB, DLD, DLST, DMGDH, DPAGT1, DTD1, DTD2, F8W1H4_HUMAN, FAH, FAM206A, FAM3A, FANCA, FTCD, GAD1, GAD2, GCAT, GCDH, GCSH, GLDC, GLS, GLS2, GLUD1, GLUD2, GLUL, GO…	FALSE
GO:0051917	GO_BiologicalProcess_20.03.2014_19h52	regulation of fibrinolysis	[2, 3, 6, 7, 8, 9]	[Group102, Group105, Group24, Group49, Group56, Group83]	3	16.6667	0.000489232	0.000816406	{Group102=7.563331515771677E-15, Group105=7.780577013358311E-6, Group24=5.862546098237275E-10, Group49=6.858624519715642E-10, Group56=2.442515292198339E-4, Group83=3.726636090532173E-6}	{Group102=7.500303753140245E-14, Group105=1.0064007223800424E-5, Group24=2.0518911343830463E-9, Group49=2.3319323367033183E-9, Group56=2.691289997885207E-4, Group83=5.097352813486535E-6}	[CEL, PLG, SERPINF2]	[APOH, CEL, CPB2, F11, F12, F2, FAP, GLMN, HRG, KLKB1, NRG1, PLG, SERPINE1, SERPINF2, THBD, THBS1, USF1, ZNF160]	FALSE
GO:0044241	GO_BiologicalProcess_20.03.2014_19h52	lipid digestion	[4]	[Group114, Group14, Group17, Group18, Group25, Group28, Group37, Group38, Group56, Group59, Group74, Group99]	3	16.6667	0.000489232	0.000816406	{Group114=2.8625076707871104E-9, Group14=2.2171933469986448E-8, Group17=1.0573908458678195E-11, Group18=6.513272017967774E-12, Group25=4.779317821362065E-7, Group28=6.287571212629198E-8, Group37=1.3099820132034076E-9, Group38=1.5138211302517838E-7, Group56=2.442515292198339E-4, Group59=4.0662938274529314E-7, Group74=9.054581434712658E-8, Group99=2.459217509736223E-7}	{Group114=8.734318277529901E-9, Group14=5.073961697939206E-8, Group17=5.2428962774279383E-11, Group18=3.523088046082569E-11, Group25=7.685659739757915E-7, Group28=1.290036162591163E-7, Group37=4.213185393816365E-9, Group38=2.771457146153266E-7, Group56=2.691289997885207E-4, Group59=6.628615965299984E-7, Group74=1.7378954689206552E-7, Group99=4.2412591834581236E-7}	[APOA1, APOA4, CEL]	[ABCG5, ABCG8, AKR1C1, APOA1, APOA2, APOA4, ARX, CEL, CLPS, LDLR, LEP, LPAL2, NPC1L1, PLA2G1B, PNLIP, PNLIPRP2, SOAT2, UBA2]	FALSE
GO:0019841	GO_MolecularFunction_20.03.2014_19h52	retinol binding	[4, 5]	[Group22]	3	16.6667	0.000489232	0.000816406	{Group22=0.003068686239241103}	{Group22=0.003121142414270866}	[C8G, RBP2, RBP4]	[ADH4, ADH7, ARID4A, C8G, CRABP1, CRABP2, E2F1, KDM5A, LRAT, POLR2D, RBP1, RBP2, RBP3, RBP4, RBP5, RBP7, RIMBP2, RLBP1]	TRUE
GO:0071285	GO_BiologicalProcess_20.03.2014_19h52	cellular response to lithium ion	[6]	[Group92]	3	16.6667	0.000489232	0.000816406	{Group92=9.822469303103408E-13}	{Group92=5.844369235346528E-12}	[CEBPA, NFATC3, TDO2]	[CALR, CDH1, CDKN1B, CEBPA, FABP4, FAS, FASN, FZR1, ID2, LIG4, MYOG, NFATC3, NFATC4, PPARG, SHH, TDO2, TPH2, XRCC4]	FALSE
GO:0044724	GO_BiologicalProcess_20.03.2014_19h52	single-organism carbohydrate catabolic process	[4, 5]	[Group11, Group19, Group53, Group61, Group62, Group65, Group95]	7	4.40252	0.000510772	0.000847057	{Group11=2.274230160299848E-8, Group19=3.4015233758111138E-9, Group53=7.119571453563856E-6, Group61=4.3460544259383916E-8, Group62=9.203805073598407E-9, Group65=2.1950968171692962E-8, Group95=2.7215517040408705E-7}	{Group11=5.106290359918526E-8, Group19=9.637649564798157E-9, Group53=9.413655588601099E-6, Group61=9.403281394303065E-8, Group62=2.3809843559961096E-8, Group65=5.1218925733950247E-8, Group95=4.561473982829065E-7}	[ALDOB, DDIT4, FBP1, GAPDH, GCK, LDHB, PFKFB4]	[ABHD10, ADPGK, ADRA1B, ADRB1, AGL, AKR1A1, ALDOA, ALDOB, ALDOC, ARNT, BAD, BPGM, CALM1, CALM2, CALM3, CPS1, CTBS, CYP21A2, DDIT4, DDR2, DHDH, DHTKD1, ECD, EGFL7, ENO1, ENO2, ENO3, ENO4, ENTPD5, FBP1, FUT1, FUT10, FUT2, FUT4, FUT5, FUT6, FUT7, FUT8, FUT9, G6PC, G6PD, GAA, GALE, GALK1, GALK2, GALT, GAPDH, GAPDHS, GCK, GK, GK2, GK3P, GK5, GLB1, GLYR1, GM2A, GNPDA1, GPD2, GPI, GYG1, GYG2, H6PD, HDAC…	FALSE
GO:0046906	GO_MolecularFunction_20.03.2014_19h52	tetrapyrrole binding	[3]	[Group112]	7	4.40252	0.000510772	0.000847057	{Group112=1.7708827176581695E-7}	{Group112=3.0990447559017965E-7}	[CYP24A1, CYP2J2, CYP3A4, FADS2, HMOX1, MB, TDO2]	[ABCB6, ADGB, AMBP, BACH1, BRIP1, CAT, CBS, CCNI, CD320, COX1, CUBN, CYB5A, CYB5B, CYB5D1, CYB5D2, CYB5R4, CYBA, CYBB, CYC1, CYCS, CYGB, CYP11A1, CYP11B1, CYP11B2, CYP17A1, CYP19A1, CYP1A1, CYP1A2, CYP1B1, CYP20A1, CYP21A2, CYP24A1, CYP26A1, CYP26B1, CYP26C1, CYP27A1, CYP27B1, CYP27C1, CYP2A13, CYP2A6, CYP2A7, CYP2B6, CYP2C18, CYP2C19, CYP2C8, CYP2C9, CYP2D6, CYP2E1, CYP2F1, CYP2G1P, CYP2J2, CYP2…	FALSE
GO:0005501	GO_MolecularFunction_20.03.2014_19h52	retinoid binding	[4]	[Group22]	4	9.30232	0.00053731	0.000885566	{Group22=0.003068686239241103}	{Group22=0.003121142414270866}	[C8G, PTGDS, RBP2, RBP4]	[ADH4, ADH7, ALDH1A2, ARID4A, C8G, CRABP1, CRABP2, CYP26A1, CYP26B1, CYP26C1, E2F1, IGF2R, KDM5A, LCN12, LRAT, NR2F1, NR2F2, OPN4, POLR2D, PTGDS, RARA, RBP1, RBP2, RBP3, RBP4, RBP5, RBP7, RHO, RIMBP2, RLBP1, SERPINA5, UGT1A1, UGT1A10, UGT1A3, UGT1A4, UGT1A6, UGT1A7, UGT1A8, UGT1A9, UGT2B15, UGT2B17, UGT2B4, UGT2B7]	FALSE
GO:0019840	GO_MolecularFunction_20.03.2014_19h52	isoprenoid binding	[3]	[Group22]	4	9.30232	0.00053731	0.000885566	{Group22=0.003068686239241103}	{Group22=0.003121142414270866}	[C8G, PTGDS, RBP2, RBP4]	[ADH4, ADH7, ALDH1A2, ARID4A, C8G, CRABP1, CRABP2, CYP26A1, CYP26B1, CYP26C1, E2F1, IGF2R, KDM5A, LCN12, LRAT, NR2F1, NR2F2, OPN4, POLR2D, PTGDS, RARA, RBP1, RBP2, RBP3, RBP4, RBP5, RBP7, RHO, RIMBP2, RLBP1, SERPINA5, UGT1A1, UGT1A10, UGT1A3, UGT1A4, UGT1A6, UGT1A7, UGT1A8, UGT1A9, UGT2B15, UGT2B17, UGT2B4, UGT2B7]	FALSE
GO:0007159	GO_BiologicalProcess_20.03.2014_19h52	leukocyte cell-cell adhesion	[4, 5]	[Group1, Group43, Group58, Group9]	4	9.09091	0.000587037	0.000961588	{Group1=1.0146942543846113E-6, Group43=2.463363438483051E-4, Group58=1.8136206996627684E-5, Group9=7.028663045315787E-8}	{Group1=1.5284634971109968E-6, Group43=2.6893600842154406E-4, Group58=2.180008719796661E-5, Group9=1.417645597275557E-7}	[APOA4, PTPRC, SEPP1, VCAM1]	[APOA4, BMP7, CALCA, CCL5, CD209, CD40LG, CD44, CERCAM, CHST4, CLEC4M, EZR, FERMT3, GCNT1, GOLPH3, HAS2, ICAM1, IL1B, ITGA4, ITGA5, ITGAL, ITGAM, ITGB1, ITGB2, L1CAM, LEP, MSN, OLR1, PODXL2, PTPRC, ROCK1, S100A8, S100A9, SELE, SELP, SELPLG, SEMA4D, SEPP1, STK10, SYK, TNF, TNIP1, TSTA3, VCAM1, ZAP70]	TRUE
GO:0006805	GO_BiologicalProcess_20.03.2014_19h52	xenobiotic metabolic process	[3, 5]	[Group112]	7	4.19162	0.000683929	0.00111347	{Group112=1.7708827176581695E-7}	{Group112=3.0990447559017965E-7}	[CYP24A1, CYP2J2, CYP3A4, GGCT, GSTO1, SULT1C4, UGP2]	[ACSL1, ACSM1, ACSM2B, ACSS1, ACSS2, ADH1A, ADH1B, ADH1C, ADH4, ADH6, ADH7, AHCY, AHR, AIP, AKR1C1, ALDH1A1, ALDH2, AS3MT, AURKAIP1, BPNT1, CNDP2, COMT, CRYZ, CYP11A1, CYP11B1, CYP11B2, CYP17A1, CYP19A1, CYP1A1, CYP1A2, CYP1B1, CYP21A2, CYP24A1, CYP26A1, CYP26B1, CYP26C1, CYP27A1, CYP27B1, CYP2A13, CYP2A6, CYP2B6, CYP2C18, CYP2C19, CYP2C8, CYP2C9, CYP2D6, CYP2E1, CYP2F1, CYP2J2, CYP2R1, CYP2S1, C…	FALSE
GO:0006958	GO_BiologicalProcess_20.03.2014_19h52	complement activation, classical pathway	[4, 5, 6, 7, 8]	[Group106, Group109, Group29, Group73, Group91]	7	4.16667	0.000708495	0.00114647	{Group106=4.333526409560795E-18, Group109=3.8009508172186895E-17, Group29=2.7886502905858505E-17, Group73=6.291539567553961E-19, Group91=1.2425176621412128E-17}	{Group106=1.7189654757924487E-16, Group109=5.6539143406128E-16, Group29=5.530823076328603E-16, Group73=3.743466042694607E-17, Group91=3.696490044870108E-16}	[C3, C5, C7, C8G, C9, CRP, SERPING1]	[AKR1C1, C1QA, C1QB, C1QBP, C1QC, C1R, C1RL, C1S, C2, C3, C4A, C4B, C4BPA, C4BPB, C5, C6, C7, C8A, C8B, C8G, C9, CD46, CD55, CFI, CLU, CR1, CR2, CRP, CSRP1, CXCL10, HNRNPC, HV101_HUMAN, HV102_HUMAN, HV104_HUMAN, HV105_HUMAN, HV106_HUMAN, HV107_HUMAN, HV201_HUMAN, HV202_HUMAN, HV203_HUMAN, HV204_HUMAN, HV205_HUMAN, HV206_HUMAN, HV207_HUMAN, HV208_HUMAN, HV209_HUMAN, HV301_HUMAN, HV302_HUMAN, HV303…	FALSE
GO:0071466	GO_BiologicalProcess_20.03.2014_19h52	cellular response to xenobiotic stimulus	[4]	[Group112]	7	4.16667	0.000708495	0.00114647	{Group112=1.7708827176581695E-7}	{Group112=3.0990447559017965E-7}	[CYP24A1, CYP2J2, CYP3A4, GGCT, GSTO1, SULT1C4, UGP2]	[ACSL1, ACSM1, ACSM2B, ACSS1, ACSS2, ADH1A, ADH1B, ADH1C, ADH4, ADH6, ADH7, AHCY, AHR, AIP, AKR1C1, ALDH1A1, ALDH2, APOBEC3A, AS3MT, AURKAIP1, BPNT1, CNDP2, COMT, CRYZ, CYP11A1, CYP11B1, CYP11B2, CYP17A1, CYP19A1, CYP1A1, CYP1A2, CYP1B1, CYP21A2, CYP24A1, CYP26A1, CYP26B1, CYP26C1, CYP27A1, CYP27B1, CYP2A13, CYP2A6, CYP2B6, CYP2C18, CYP2C19, CYP2C8, CYP2C9, CYP2D6, CYP2E1, CYP2F1, CYP2J2, CYP2R1,…	FALSE
GO:0034637	GO_BiologicalProcess_20.03.2014_19h52	cellular carbohydrate biosynthetic process	[3, 4, 5, 6]	[Group15, Group19, Group20, Group41, Group47, Group52, Group53]	5	6.17284	0.000727998	0.00117094	{Group15=6.870275646838659E-9, Group19=3.4015233758111138E-9, Group20=4.511138847813569E-11, Group41=1.2339977954996805E-8, Group47=6.194441092266791E-11, Group52=7.126530358272715E-8, Group53=7.119571453563856E-6}	{Group15=1.8168062266084453E-8, Group19=9.637649564798157E-9, Group20=1.9172340103207667E-10, Group41=3.059286201342958E-8, Group47=2.457128299932494E-10, Group52=1.4134285210574218E-7, Group53=9.413655588601099E-6}	[GCK, PCK1, PPP1R3G, UBB, UGP2]	[ACADM, AGL, AKT1, AKT2, ALG1, B3GNT1, B3GNT2, B3GNT8, B3GNTL1, B4GALT1, C1QTNF2, CERCAM, CMAS, COLGALT1, COLGALT2, CSGALNACT1, CSGALNACT2, DYRK2, ENPP1, EPM2A, EXT1, EXT2, GBE1, GCK, GFPT1, GNE, GOLT1A, GOLT1B, GOT1, GRB10, GSK3A, GSK3B, GYG1, GYG2, GYS1, GYS2, HAS1, HAS2, HAS3, IGF1, IGF2, IMPA1, IMPA2, IMPAD1, INPP5K, INS, INSR, IRS1, IRS2, ISYNA1, LALBA, LEP, MAP4K2, MAT2B, MTOR, NANS, NHLRC1…	FALSE
GO:0006073	GO_BiologicalProcess_20.03.2014_19h52	cellular glucan metabolic process	[5, 6]	[Group15, Group41, Group52, Group53]	5	6.17284	0.000727998	0.00117094	{Group15=6.870275646838659E-9, Group41=1.2339977954996805E-8, Group52=7.126530358272715E-8, Group53=7.119571453563856E-6}	{Group15=1.8168062266084453E-8, Group41=3.059286201342958E-8, Group52=1.4134285210574218E-7, Group53=9.413655588601099E-6}	[GCK, MGAM, PPP1R3G, UBB, UGP2]	[ACADM, ADRA1B, ADRB1, AGL, AKT1, AKT2, C1QTNF2, CALM1, CALM2, CALM3, CPS1, CYP21A2, DYRK2, ENPP1, EPM2A, G6PC, GAA, GBE1, GCGR, GCK, GFPT1, GNMT, GRB10, GSK3A, GSK3B, GYG1, GYG2, GYS1, GYS2, IGF1, IGF2, IL6ST, INPP5K, INS, INSR, IRS1, IRS2, MAP4K2, MGAM, MTOR, NHLRC1, PASK, PCDH12, PGM1, PGM2, PGM5, PHKA1, PHKA2, PHKB, PHKG1, PHKG2, PHLDA2, PPP1CA, PPP1CB, PPP1CC, PPP1R1A, PPP1R2, PPP1R2P1, PPP1…	FALSE
GO:0044042	GO_BiologicalProcess_20.03.2014_19h52	glucan metabolic process	[5]	[Group15, Group41, Group52, Group53]	5	6.17284	0.000727998	0.00117094	{Group15=6.870275646838659E-9, Group41=1.2339977954996805E-8, Group52=7.126530358272715E-8, Group53=7.119571453563856E-6}	{Group15=1.8168062266084453E-8, Group41=3.059286201342958E-8, Group52=1.4134285210574218E-7, Group53=9.413655588601099E-6}	[GCK, MGAM, PPP1R3G, UBB, UGP2]	[ACADM, ADRA1B, ADRB1, AGL, AKT1, AKT2, C1QTNF2, CALM1, CALM2, CALM3, CPS1, CYP21A2, DYRK2, ENPP1, EPM2A, G6PC, GAA, GBE1, GCGR, GCK, GFPT1, GNMT, GRB10, GSK3A, GSK3B, GYG1, GYG2, GYS1, GYS2, IGF1, IGF2, IL6ST, INPP5K, INS, INSR, IRS1, IRS2, MAP4K2, MGAM, MTOR, NHLRC1, PASK, PCDH12, PGM1, PGM2, PGM5, PHKA1, PHKA2, PHKB, PHKG1, PHKG2, PHLDA2, PPP1CA, PPP1CB, PPP1CC, PPP1R1A, PPP1R2, PPP1R2P1, PPP1…	FALSE
GO:0097529	GO_BiologicalProcess_20.03.2014_19h52	myeloid leukocyte migration	[3, 5, 6, 7]	[Group100, Group40, Group45, Group68, Group69, Group70, Group75, Group76, Group87]	6	4.87805	0.000754441	0.0012062	{Group100=3.6160958016879545E-10, Group40=2.7100803754335683E-7, Group45=7.924280778209145E-8, Group68=1.3573195984593467E-6, Group69=5.707969597713496E-9, Group70=3.844615867183602E-11, Group75=2.1080140088476156E-14, Group76=4.923587020969817E-8, Group87=3.506662901505648E-16}	{Group100=1.3039860618208077E-9, Group40=4.607136638237066E-7, Group45=1.545884282962112E-7, Group68=1.9940868174896575E-6, Group69=1.543746323017968E-8, Group70=1.6944788451661062E-10, Group75=1.7918119075204733E-13, Group76=1.0279067640270319E-7, Group87=4.172928852791721E-15}	[C5, CCL19, EDNRB, IL8, RNASE1, SAA1]	[ADAM8, AIF1, AMICA1, ARHGEF5, AZU1, C1QBP, C3AR1, C5, C5AR1, C5AR2, CALCA, CAMK1D, CCL11, CCL13, CCL19, CCL2, CCL21, CCL23, CCL24, CCL3, CCL5, CCL7, CCR1, CCR2, CCR5, CCR7, CD300A, CD74, CKLF, CLSTN1, CMKLR1, CREB3, CREB3L4, CSF3R, CX3CL1, CX3CR1, CXADR, CXCL12, CXCL3, CXCR2, CXXC1, DHX34, DHX8, EDN1, EDN2, EDN3, EDNRA, EDNRB, EHHADH, EMR2, EPX, FCER1G, FIGF, FLT1, GREM1, HRH1, IFNG, IL1B, IL23A…	TRUE
GO:0034612	GO_BiologicalProcess_20.03.2014_19h52	response to tumor necrosis factor	[5]	[Group17]	6	4.87805	0.000754441	0.0012062	{Group17=1.0573908458678195E-11}	{Group17=5.2428962774279383E-11}	[ADAM9, APOA1, APOB, GPD1, IL8, VCAM1]	[ADAM10, ADAM9, ADAMTS12, ADAMTS13, ADAMTS7, ADIPOQ, AFF3, AIM2, ANKRD1, APOA1, APOB, ARHGEF2, BAG4, CACTIN, CAMP, CARD14, CASP3, CASP8, CCL2, CCL3, CCL5, CD14, CD58, CDIP1, CHAMP1, CHI3L1, CHUK, CIB1, COMMD7, CRHBP, CXCL16, CYBA, CYP11A1, DAB2IP, DCSTAMP, EDA2R, EDN1, ENDOG, EP300, F2RL1, GAS6, GATA3, GBA, GCH1, GPD1, GPER1, GSS, GSTP1, HAS2, HIPK1, HYAL1, HYAL2, HYAL3, ICAM1, IGBP1, IKBKB, IL18…	FALSE
GO:0009410	GO_BiologicalProcess_20.03.2014_19h52	response to xenobiotic stimulus	[3]	[Group112]	7	4.09357	0.000786412	0.00124244	{Group112=1.7708827176581695E-7}	{Group112=3.0990447559017965E-7}	[CYP24A1, CYP2J2, CYP3A4, GGCT, GSTO1, SULT1C4, UGP2]	[ACSL1, ACSM1, ACSM2B, ACSS1, ACSS2, ADH1A, ADH1B, ADH1C, ADH4, ADH6, ADH7, AHCY, AHR, AIP, AKR1C1, ALDH1A1, ALDH2, APOBEC3A, AS3MT, AURKAIP1, BPNT1, CNDP2, COMT, CRYZ, CYP11A1, CYP11B1, CYP11B2, CYP17A1, CYP19A1, CYP1A1, CYP1A2, CYP1B1, CYP21A2, CYP24A1, CYP26A1, CYP26B1, CYP26C1, CYP27A1, CYP27B1, CYP2A13, CYP2A6, CYP2B6, CYP2C18, CYP2C19, CYP2C8, CYP2C9, CYP2D6, CYP2E1, CYP2F1, CYP2J2, CYP2R1,…	FALSE
GO:0050704	GO_BiologicalProcess_20.03.2014_19h52	regulation of interleukin-1 secretion	[5, 6, 7, 8, 9, 10]	[Group100, Group33, Group37, Group38, Group59, Group68, Group69, Group70, Group71, Group8, Group93]	3	14.2857	0.000782159	0.00124307	{Group100=3.6160958016879545E-10, Group33=2.9136971451935906E-17, Group37=1.3099820132034076E-9, Group38=1.5138211302517838E-7, Group59=4.0662938274529314E-7, Group68=1.3573195984593467E-6, Group69=5.707969597713496E-9, Group70=3.844615867183602E-11, Group71=1.4301944496267332E-6, Group8=2.5168990496619133E-6, Group93=1.0967273986865992E-13}	{Group100=1.3039860618208077E-9, Group33=4.953285146829104E-16, Group37=4.213185393816365E-9, Group38=2.771457146153266E-7, Group59=6.628615965299984E-7, Group68=1.9940868174896575E-6, Group69=1.543746323017968E-8, Group70=1.6944788451661062E-10, Group71=2.0755260915314786E-6, Group8=3.565606987021044E-6, Group93=8.156910027731581E-13}	[APOA1, CCL19, SAA1]	[AIM2, APOA1, CARD8, CASP1, CCL19, CCL3, CCR7, GAS6, IFNG, NLRP1, NLRP12, NLRP2, NLRP3, NOD2, P2RX7, PANX1, PYCARD, PYDC1, SAA1, TRIM16, WNT5A]	TRUE
GO:0046685	GO_BiologicalProcess_20.03.2014_19h52	response to arsenic-containing substance	[3]	[None]	3	14.2857	0.000782159	0.00124307	{None=NaN}	{None=NaN}	[GSTO1, HMOX1, TNFRSF11B]	[ABCC2, BTF3P11, CDKN1A, CPEB2, CPOX, CYP1A1, DDX3X, FECH, GCLC, GSTO1, GSTO2, HMOX1, MKNK2, PAK3, PPIF, PTEN, RBM4, RNF4, SRRT, TNFRSF11B, UROS]	TRUE
GO:0016705	GO_MolecularFunction_20.03.2014_19h52	oxidoreductase activity, acting on paired donors, with incorporation or reduction of molecular oxygen	[3]	[Group112]	7	4.02299	0.000870957	0.00136791	{Group112=1.7708827176581695E-7}	{Group112=3.0990447559017965E-7}	[CYP24A1, CYP2J2, CYP3A4, FADS2, HMOX1, PAH, TDO2]	[AGMO, AKR1C1, AKR1C2, AKR1C3, ALKBH1, ALKBH2, ALKBH3, ALKBH4, ALKBH5, ALKBH6, ALKBH8, ASPH, BBOX1, C14orf169, CH25H, CMAHP, COQ6, CYP11A1, CYP11B1, CYP11B2, CYP17A1, CYP19A1, CYP1A1, CYP1A2, CYP1B1, CYP20A1, CYP21A2, CYP24A1, CYP26A1, CYP26B1, CYP26C1, CYP27A1, CYP27B1, CYP27C1, CYP2A13, CYP2A6, CYP2A7, CYP2B6, CYP2C18, CYP2C19, CYP2C8, CYP2C9, CYP2D6, CYP2E1, CYP2F1, CYP2G1P, CYP2J2, CYP2R1, CY…	FALSE
GO:0008009	GO_MolecularFunction_20.03.2014_19h52	chemokine activity	[5, 6]	[Group100, Group40, Group45, Group70, Group78, Group87]	4	8.16327	0.000885637	0.00138284	{Group100=3.6160958016879545E-10, Group40=2.7100803754335683E-7, Group45=7.924280778209145E-8, Group70=3.844615867183602E-11, Group78=1.1957162875378062E-8, Group87=3.506662901505648E-16}	{Group100=1.3039860618208077E-9, Group40=4.607136638237066E-7, Group45=1.545884282962112E-7, Group70=1.6944788451661062E-10, Group78=3.027451876957424E-8, Group87=4.172928852791721E-15}	[C5, CCL19, CXCL11, IL8]	[C5, CCL1, CCL11, CCL13, CCL14, CCL15, CCL16, CCL17, CCL18, CCL19, CCL2, CCL20, CCL21, CCL22, CCL23, CCL24, CCL25, CCL26, CCL27, CCL28, CCL3, CCL3L1, CCL4, CCL4L1, CCL5, CCL7, CCL8, CKLF, CX3CL1, CXCL1, CXCL10, CXCL11, CXCL12, CXCL13, CXCL14, CXCL16, CXCL2, CXCL3, CXCL5, CXCL6, CXCL9, ENC1, IL8, KLF5, PF4, PF4V1, PPBP, XCL1, XCL2]	FALSE
GO:0048246	GO_BiologicalProcess_20.03.2014_19h52	macrophage chemotaxis	[4, 6, 7, 8]	[Group100, Group70, Group87]	3	13.6364	0.000899855	0.00139687	{Group100=3.6160958016879545E-10, Group70=3.844615867183602E-11, Group87=3.506662901505648E-16}	{Group100=1.3039860618208077E-9, Group70=1.6944788451661062E-10, Group87=4.172928852791721E-15}	[C5, EDNRB, SAA1]	[AZU1, C3AR1, C5, CCL2, CCL3, CCL5, CKLF, CMKLR1, CX3CL1, CX3CR1, EDN2, EDNRB, KLF5, LGALS3, MYO9B, NUP85, PTK2B, PTPRJ, RARRES2, SAA1, SFTPD, THBS1]	FALSE
GO:0007597	GO_BiologicalProcess_20.03.2014_19h52	blood coagulation, intrinsic pathway	[3, 4, 5, 6, 7]	[Group106, Group12, Group13, Group33, Group94]	3	13.6364	0.000899855	0.00139687	{Group106=4.333526409560795E-18, Group12=2.9518672463611537E-10, Group13=9.371048733801019E-12, Group33=2.9136971451935906E-17, Group94=2.3165093823533574E-10}	{Group106=1.7189654757924487E-16, Group12=1.097725632240554E-9, Group13=4.848499127488353E-11, Group33=4.953285146829104E-16, Group94=8.892406983872565E-10}	[A2M, SERPINC1, SERPING1]	[A2M, APOH, C1QBP, F10, F11, F12, F2, F8, F9, FAM110A, GP1BA, GP1BB, GP5, GP9, KLKB1, KNG1, PCID2, PRCP, SERPINC1, SERPING1, VWF, ZNF160]	FALSE
GO:0005978	GO_BiologicalProcess_20.03.2014_19h52	glycogen biosynthetic process	[5, 6, 7, 8, 9]	[Group11, Group15, Group41, Group52, Group53, Group65]	4	8	0.000956138	0.00147566	{Group11=2.274230160299848E-8, Group15=6.870275646838659E-9, Group41=1.2339977954996805E-8, Group52=7.126530358272715E-8, Group53=7.119571453563856E-6, Group65=2.1950968171692962E-8}	{Group11=5.106290359918526E-8, Group15=1.8168062266084453E-8, Group41=3.059286201342958E-8, Group52=1.4134285210574218E-7, Group53=9.413655588601099E-6, Group65=5.1218925733950247E-8}	[GCK, PPP1R3G, UBB, UGP2]	[ACADM, AGL, AKT1, AKT2, C1QTNF2, DYRK2, ENPP1, EPM2A, GBE1, GCK, GFPT1, GRB10, GSK3A, GSK3B, GYG1, GYG2, GYS1, GYS2, IGF1, IGF2, INPP5K, INS, INSR, IRS1, IRS2, MAP4K2, MTOR, NHLRC1, PASK, PGM1, PGM2, PGM5, PHKG1, PHKG2, PPP1CA, PPP1R3B, PPP1R3C, PPP1R3D, PPP1R3F, PPP1R3G, PRKAG3, PTH, RPS27A, SORBS1, STK39, UBA52, UBB, UBC, UGP2, VIMP]	FALSE
GO:0009250	GO_BiologicalProcess_20.03.2014_19h52	glucan biosynthetic process	[5, 6, 7, 8]	[Group11, Group15, Group41, Group52, Group53, Group65]	4	8	0.000956138	0.00147566	{Group11=2.274230160299848E-8, Group15=6.870275646838659E-9, Group41=1.2339977954996805E-8, Group52=7.126530358272715E-8, Group53=7.119571453563856E-6, Group65=2.1950968171692962E-8}	{Group11=5.106290359918526E-8, Group15=1.8168062266084453E-8, Group41=3.059286201342958E-8, Group52=1.4134285210574218E-7, Group53=9.413655588601099E-6, Group65=5.1218925733950247E-8}	[GCK, PPP1R3G, UBB, UGP2]	[ACADM, AGL, AKT1, AKT2, C1QTNF2, DYRK2, ENPP1, EPM2A, GBE1, GCK, GFPT1, GRB10, GSK3A, GSK3B, GYG1, GYG2, GYS1, GYS2, IGF1, IGF2, INPP5K, INS, INSR, IRS1, IRS2, MAP4K2, MTOR, NHLRC1, PASK, PGM1, PGM2, PGM5, PHKG1, PHKG2, PPP1CA, PPP1R3B, PPP1R3C, PPP1R3D, PPP1R3F, PPP1R3G, PRKAG3, PTH, RPS27A, SORBS1, STK39, UBA52, UBB, UBC, UGP2, VIMP]	FALSE
GO:0030145	GO_MolecularFunction_20.03.2014_19h52	manganese ion binding	[6]	[None]	4	8	0.000956138	0.00147566	{None=NaN}	{None=NaN}	[ARG1, CXCR4, PCK1, PRUNE]	[ABL1, ABL2, ADCY10, ARG1, ATP2C1, B4GALT1, B4GALT7, CDIPT, CXCR4, DCP2, DYRK2, ENDOU, FEN1, GALNT1, GALNT2, GALNT3, GLUL, HMGCL, IDI1, LAP3, LONP1, ME1, MPPE1, MRE11A, MTPAP, NPEPL1, NUDT16, NUDT7, PAPOLA, PCDHB16, PCK1, PEPD, PIM1, PPEF1, PPEF2, PPM1A, PPM1B, PPM1M, PPM1N, PRIMPOL, PRUNE, SLC11A2, SLC24A2, SLC24A4, SOD2, TDP2, TINAGL1, WRN, XPNPEP1, XPNPEP3]	TRUE
GO:0006706	GO_BiologicalProcess_20.03.2014_19h52	steroid catabolic process	[5]	[Group112, Group119]	3	13.0435	0.00102821	0.00157776	{Group112=1.7708827176581695E-7, Group119=3.288295591627743E-4}	{Group112=3.0990447559017965E-7, Group119=3.5573379582154674E-4}	[CEL, CYP24A1, CYP3A4]	[AKR1D1, APOE, CEL, CYP1A2, CYP24A1, CYP27B1, CYP39A1, CYP3A4, CYP46A1, CYP7A1, FGF23, HSD17B11, HSD17B14, HSD17B6, MT3, SCARB1, SCARF1, SNX17, STS, SULT2A1, TRERF1, UGT2B4, YWHAH]	TRUE
GO:0050892	GO_BiologicalProcess_20.03.2014_19h52	intestinal absorption	[5]	[Group114, Group14, Group17, Group18, Group25, Group28, Group37, Group38, Group56, Group59, Group74, Group99]	3	12.5	0.00116757	0.00178138	{Group114=2.8625076707871104E-9, Group14=2.2171933469986448E-8, Group17=1.0573908458678195E-11, Group18=6.513272017967774E-12, Group25=4.779317821362065E-7, Group28=6.287571212629198E-8, Group37=1.3099820132034076E-9, Group38=1.5138211302517838E-7, Group56=2.442515292198339E-4, Group59=4.0662938274529314E-7, Group74=9.054581434712658E-8, Group99=2.459217509736223E-7}	{Group114=8.734318277529901E-9, Group14=5.073961697939206E-8, Group17=5.2428962774279383E-11, Group18=3.523088046082569E-11, Group25=7.685659739757915E-7, Group28=1.290036162591163E-7, Group37=4.213185393816365E-9, Group38=2.771457146153266E-7, Group56=2.691289997885207E-4, Group59=6.628615965299984E-7, Group74=1.7378954689206552E-7, Group99=4.2412591834581236E-7}	[APOA1, APOA4, CEL]	[ABCG5, ABCG8, ACO1, ADRA2A, AKR1C1, APOA1, APOA2, APOA4, CEL, CYP27B1, FABP1, GCNT3, IREB2, LDLR, LEP, LPAL2, MOGAT2, NPC1L1, PNLIP, RSC1A1, SLC26A6, SLC5A1, SOAT2, VDR]	FALSE
GO:0051287	GO_MolecularFunction_20.03.2014_19h52	NAD binding	[4, 5]	[Group21]	4	7.54717	0.00119124	0.00180716	{Group21=2.6634653323526253E-5}	{Group21=3.169523745499624E-5}	[GAPDH, GPD1, HSD11B2, LDHB]	[ADH4, ADH7, ALDH1A3, ALDH9A1, AOX1, BDH2, CELSR1, CRYL1, CRYZ, CTBP1, CTBP2, CYB5R3, GAPDH, GAPDHS, GLUD1, GPD1, GPD1L, GRHPR, HADH, HADHA, HADHB, HIBADH, HPGD, HSD11B2, IDH1, IDH2, IDH3A, IDH3B, IDH3G, LDHB, MDH1, ME1, ME2, ME3, NDUFS2, NDUFV1, NNT, PARP1, PCDHB11, PCDHB16, PCDHGA5, PHGDH, QDPR, SIRT1, SIRT2, SIRT3, SIRT4, SIRT5, SIRT6, SIRT7, SORD, UGDH, UXS1]	FALSE
GO:0044236	GO_BiologicalProcess_20.03.2014_19h52	multicellular organismal metabolic process	[3]	[Group105, Group35, Group46, Group56, Group74, Group81, Group83]	6	4.44444	0.00122387	0.00184618	{Group105=7.780577013358311E-6, Group35=5.270711450473605E-4, Group46=1.7355479466371783E-5, Group56=2.442515292198339E-4, Group74=9.054581434712658E-8, Group81=1.727286336463814E-4, Group83=3.726636090532173E-6}	{Group105=1.0064007223800424E-5, Group35=5.550572235454503E-4, Group46=2.1291773778332393E-5, Group56=2.691289997885207E-4, Group74=1.7378954689206552E-7, Group81=1.9210006919550827E-4, Group83=5.097352813486535E-6}	[ADAM9, APOA4, ARG1, CEL, RGCC, SERPINF2]	[ACACA, ACE, ACE2, ADAM10, ADAM15, ADAM17, ADAM9, ADAMTS14, ADAMTS2, ADAMTS3, ADRB1, ADRB2, ADRB3, AKR1C3, AMELX, APOA4, ARG1, ARRDC3, BMP4, BMP8A, CEL, CIITA, CLIC5, COL10A1, COL11A1, COL11A2, COL12A1, COL13A1, COL14A1, COL15A1, COL16A1, COL17A1, COL18A1, COL19A1, COL1A1, COL1A2, COL23A1, COL25A1, COL26A1, COL2A1, COL3A1, COL4A1, COL4A2, COL4A3, COL4A4, COL4A5, COL4A6, COL5A1, COL5A2, COL5A3, CO…	TRUE
GO:0005319	GO_MolecularFunction_20.03.2014_19h52	lipid transporter activity	[3]	[Group114, Group14, Group17, Group18, Group23, Group25, Group28, Group37, Group38, Group39, Group74, Group93, Group99]	5	5.49451	0.00123191	0.00184786	{Group114=2.8625076707871104E-9, Group14=2.2171933469986448E-8, Group17=1.0573908458678195E-11, Group18=6.513272017967774E-12, Group23=1.4901654353744897E-7, Group25=4.779317821362065E-7, Group28=6.287571212629198E-8, Group37=1.3099820132034076E-9, Group38=1.5138211302517838E-7, Group39=1.2080486598483373E-9, Group74=9.054581434712658E-8, Group93=1.0967273986865992E-13, Group99=2.459217509736223E…	{Group114=8.734318277529901E-9, Group14=5.073961697939206E-8, Group17=5.2428962774279383E-11, Group18=3.523088046082569E-11, Group23=2.770776356399442E-7, Group25=7.685659739757915E-7, Group28=1.290036162591163E-7, Group37=4.213185393816365E-9, Group38=2.771457146153266E-7, Group39=3.993271958943115E-9, Group74=1.7378954689206552E-7, Group93=8.156910027731581E-13, Group99=4.2412591834581236E-7}	[APOA1, APOA4, APOB, APOM, RBP4]	[ABCA1, ABCA4, ABCA7, ABCB11, ABCD1, ABCG1, ABCG4, ABCG5, ABCG8, AKR1C4, APOA1, APOA2, APOA4, APOB, APOC4, APOD, APOE, APOF, APOL2, APOL3, APOM, ATP10A, ATP10B, ATP10D, ATP11A, ATP11B, ATP11C, ATP8A1, ATP8A2, ATP8B1, ATP8B2, ATP8B3, ATP8B4, ATP9A, ATP9B, CETP, CFHR4, COL4A3BP, CTDSP2, FABP1, FABP3, FAM58A, GLTP, GLTPD1, GLTPD2, GM2A, GUCY2C, LOC388210, LPAL2, MTTP, NPC1, PCTP, PITPNA, PITPNC1, PI…	FALSE
GO:0002709	GO_BiologicalProcess_20.03.2014_19h52	regulation of T cell mediated immunity	[6, 7]	[Group101, Group107, Group108, Group32, Group63, Group84]	4	7.40741	0.00127784	0.00190606	{Group101=8.109670655131584E-6, Group107=4.649026499976566E-13, Group108=2.0745910859852002E-12, Group32=1.7574913354413722E-5, Group63=3.055936644996623E-5, Group84=3.6076857213084625E-5}	{Group101=1.0376890408179124E-5, Group107=3.0735230749845075E-12, Group108=1.1756016153916136E-11, Group32=2.1340966216073807E-5, Group63=3.600559017372259E-5, Group84=4.16810292073502E-5}	[HLA-B, HLA-F, PTPRC, RSAD2]	[ABCB9, AZGP1, B2M, CLC, CLCF1, DEAF1, FADD, FOXP3, HFE, HLA-A, HLA-B, HLA-C, HLA-E, HLA-F, HLA-G, HLA-H, HSPD1, IFNA2, IFNB1, IL12A, IL12B, IL12RB1, IL1B, IL20RB, IL23A, IL23R, IL7R, LILRB1, MALT1, MAP3K7, MR1, NOD2, PNKD, PPP3CB, PRKCZ, PTPRC, PVR, PVRL2, RIPK3, RSAD2, SASH3, SEC14L2, SEC14L3, SPN, TANK, TAP1, TAP2, TNFSF4, TRAF2, TRAF6, TRPM4, XCL1, ZBTB1, ZP3]	FALSE
GO:0005811	GO_CellularComponent_20.03.2014_19h52	lipid particle	[4, 5, 6, 7]	[None]	4	7.40741	0.00127784	0.00190606	{None=NaN}	{None=NaN}	[GAPDH, GIMAP2, GIMAP7, RSAD2]	[ABHD5, ACSL3, ACSL4, AIFM2, ALOX15, ANXA2, ATG2A, ATG2B, BCAP31, CAV1, CAV2, CIDEA, CIDEB, CIDEC, CKAP4, CYB5R3, DFFA, DGAT2, EHD1, FABP4, FAF2, G0S2, GAPDH, GIMAP2, GIMAP7, HILPDA, HSD17B11, IRAK1, KATNA1, LIPE, LMLN, LPCAT1, LPCAT2, LSS, METTL7A, NSDHL, PITPNM1, PLIN1, PLIN2, PLIN3, PLIN4, PLIN5, PNPLA2, PRPF19, RAB5C, RAP1B, REPIN1, RSAD2, SCCPDH, SIGMAR1, SPG20, STARD13, TRAF6, VCP]	TRUE
GO:0050701	GO_BiologicalProcess_20.03.2014_19h52	interleukin-1 secretion	[5, 6, 7, 8, 9]	[Group100, Group33, Group37, Group38, Group59, Group68, Group69, Group70, Group71, Group8, Group93]	3	12	0.00131829	0.00195547	{Group100=3.6160958016879545E-10, Group33=2.9136971451935906E-17, Group37=1.3099820132034076E-9, Group38=1.5138211302517838E-7, Group59=4.0662938274529314E-7, Group68=1.3573195984593467E-6, Group69=5.707969597713496E-9, Group70=3.844615867183602E-11, Group71=1.4301944496267332E-6, Group8=2.5168990496619133E-6, Group93=1.0967273986865992E-13}	{Group100=1.3039860618208077E-9, Group33=4.953285146829104E-16, Group37=4.213185393816365E-9, Group38=2.771457146153266E-7, Group59=6.628615965299984E-7, Group68=1.9940868174896575E-6, Group69=1.543746323017968E-8, Group70=1.6944788451661062E-10, Group71=2.0755260915314786E-6, Group8=3.565606987021044E-6, Group93=8.156910027731581E-13}	[APOA1, CCL19, SAA1]	[ABCA1, AIM2, APOA1, CARD8, CASP1, CCL19, CCL3, CCR7, F2RL1, GAS6, IFNG, NLRC4, NLRP1, NLRP12, NLRP2, NLRP3, NOD2, P2RX7, PANX1, PYCARD, PYDC1, S100A13, SAA1, TRIM16, WNT5A]	FALSE
GO:0009063	GO_BiologicalProcess_20.03.2014_19h52	cellular amino acid catabolic process	[4, 5, 6, 7, 8]	[Group103, Group51, Group7, Group80]	6	4.34783	0.00137015	0.00199908	{Group103=9.025977078750514E-7, Group51=3.594260903344648E-5, Group7=1.577675495306217E-5, Group80=6.349600376426467E-7}	{Group103=1.3770400927837323E-6, Group51=4.193304387235423E-5, Group7=1.976246146751998E-5, Group80=9.942137431509863E-7}	[AGXT, ARG1, HPD, PAH, TAT, TDO2]	[AADAT, AASS, ABAT, ABHD12, ACAD8, ACADSB, ACAT1, ACMSD, ADSL, AFMID, AGXT, AGXT2, ALDH1L1, ALDH1L2, ALDH4A1, ALDH5A1, ALDH6A1, ALDH7A1, AMDHD1, AMT, AOC1, ARG1, ASL, ASPA, ASRGL1, ATAT1, AUH, BCAT1, BCAT2, BCKDHA, BCKDHB, BCKDK, CAD, CBS, CCBL1, CCBL2, CDO1, COASY, CPS1, CSAD, CTH, CYP21A2, DAO, DBT, DDAH1, DDAH2, DDO, DFFB, DIO2, DLD, DLST, DMGDH, DPAGT1, DTD1, DTD2, ENOSF1, ETHE1, F8W1H4_HUMAN…	FALSE
GO:0003014	GO_BiologicalProcess_20.03.2014_19h52	renal system process	[4]	[Group111, Group4, Group44, Group67]	5	5.37634	0.00135758	0.00200262	{Group111=7.568601468755687E-4, Group4=3.3966487291793395E-4, Group44=7.701494038541584E-6, Group67=3.416355238346121E-4}	{Group111=7.900557673525673E-4, Group4=3.6414522411922645E-4, Group44=1.0071184511938994E-5, Group67=3.6298774407427534E-4}	[AGXT, AQP3, EDNRB, HSD11B2, SERPINF2]	[ADIPOQ, ADORA1, ADORA2A, ADRA1A, ADRA1D, ADRB1, AGT, AGTR1, AGTR2, AGXT, AKR1C3, AQP1, AQP2, AQP3, AQP4, AQP7, AVP, AVPR1A, AVPR2, BCL2, BMP4, BTC, CACNA1C, CD34, CHRNA3, CHRNB2, CHRNB4, CORIN, CYBA, CYP11B2, CYP4A11, CYP4F12, CYP4F2, DRD2, DRD3, EDN1, EDNRA, EDNRB, F2R, F2RL1, FAS, FASN, GAS6, GJA1, GJA5, HAS2, HBB, HNF1A, HSD11B2, HYAL2, IFNAR1, IGHA1, IGHA2, IGJ, INPP5K, KCNJ1, KCNMA1, KCTD11…	TRUE
GO:0051238	GO_BiologicalProcess_20.03.2014_19h52	sequestering of metal ion	[3, 4]	[Group120, Group43, Group45, Group63, Group78]	5	5.37634	0.00135758	0.00200262	{Group120=4.3896517862182907E-8, Group43=2.463363438483051E-4, Group45=7.924280778209145E-8, Group63=3.055936644996623E-5, Group78=1.1957162875378062E-8}	{Group120=9.328010045713867E-8, Group43=2.6893600842154406E-4, Group45=1.545884282962112E-7, Group63=3.600559017372259E-5, Group78=3.027451876957424E-8}	[CCL19, CXCL11, FTH1, GSTO1, PTPRC]	[AKAP6, ANK2, AP3D1, ASPH, ATP7B, BAX, BBC3, BDKRB1, CACNA1C, CALM1, CALM2, CALM3, CALR, CAMK2D, CAPN3, CASQ1, CASQ2, CCL19, CCL21, CCL3, CCR5, CCR7, CEMIP, CHERP, CLIC2, CXCL10, CXCL11, CXCL9, CXCR3, DDIT3, DHRS7C, DIAPH1, DMD, DRD1, DRD2, EDNRA, ERO1L, F2, F2R, F2RL3, FGF13, FGF2, FKBP1A, FKBP1B, FTH1, GPER1, GSTM2, GSTO1, HRC, HSP90B1, HTR2A, HTR2B, HTR2C, IBTK, IL13, ITPR1, LACRT, LCK, LYN, M…	FALSE
GO:0032024	GO_BiologicalProcess_20.03.2014_19h52	positive regulation of insulin secretion	[5, 6, 7, 8, 9, 10, 11, 12]	[Group47, Group61, Group76]	4	7.27273	0.00136876	0.00200801	{Group47=6.194441092266791E-11, Group61=4.3460544259383916E-8, Group76=4.923587020969817E-8}	{Group47=2.457128299932494E-10, Group61=9.403281394303065E-8, Group76=1.0279067640270319E-7}	[GCK, OXCT1, PCK2, RBP4]	[AACS, ARRB1, BAD, BLK, C1QTNF1, CAPN10, CASR, CD38, CRH, DOC2B, FAM132A, GCG, GCK, GHRL, GIP, GIPR, GLUD1, GLUL, GNAI2, GPER1, GPLD1, HIF1A, HLA-DRB1, IRS2, ISL1, JAK2, MAP4K2, MCU, MGEA5, MYRIP, NKX6-1, NNAT, NR0B2, OXCT1, PCK2, PDHX, PDX1, PFKFB2, PFKM, PHPT1, PLA2G6, POLR2D, PPARD, PPP3CB, PRKCE, PSMD9, RBP4, SERP1, SLC30A8, SOX4, SRI, TCF7L2, TMEM27, TRH, UCN3]	FALSE
GO:0016763	GO_MolecularFunction_20.03.2014_19h52	transferase activity, transferring pentosyl groups	[4]	[None]	4	7.27273	0.00136876	0.00200801	{None=NaN}	{None=NaN}	[PARP11, PARP3, PNP, UPP2]	[APRT, ART1, ART3, ART4, ART5, COASY, DFFB, DNPH1, F2Z2F3_HUMAN, GXYLT1, GXYLT2, HPRT1, MTAP, NAMPT, NAMPTL, NAPRT1, PARP1, PARP10, PARP11, PARP12, PARP14, PARP15, PARP16, PARP2, PARP3, PARP4, PARP6, PARP8, PARP9, PNP, POGLUT1, PPAT, PPY, PRTFDC1, QPRT, QTRT1, QTRTD1, SIRT1, SIRT2, SIRT3, SIRT4, SIRT5, SIRT6, TIPARP, TNKS, TNKS2, TSPAN32, TYMP, UMPS, UPP1, UPP2, XXYLT1, XYLT1, XYLT2, ZC3HAV1]	TRUE
GO:0072378	GO_BiologicalProcess_20.03.2014_19h52	blood coagulation, fibrin clot formation	[3, 4, 5, 6]	[Group106, Group12, Group13, Group33, Group94]	3	11.5385	0.00148071	0.00214864	{Group106=4.333526409560795E-18, Group12=2.9518672463611537E-10, Group13=9.371048733801019E-12, Group33=2.9136971451935906E-17, Group94=2.3165093823533574E-10}	{Group106=1.7189654757924487E-16, Group12=1.097725632240554E-9, Group13=4.848499127488353E-11, Group33=4.953285146829104E-16, Group94=8.892406983872565E-10}	[A2M, SERPINC1, SERPING1]	[A2M, APOH, C1QBP, CNTN1, F10, F11, F12, F2, F3, F7, F8, F9, FAM110A, GP1BA, GP1BB, GP5, GP9, KLKB1, KNG1, PCID2, PRCP, SERPINC1, SERPING1, TFPI, VWF, ZNF160]	FALSE
GO:0003071	GO_BiologicalProcess_20.03.2014_19h52	renal system process involved in regulation of systemic arterial blood pressure	[5, 8]	[Group111, Group67]	3	11.5385	0.00148071	0.00214864	{Group111=7.568601468755687E-4, Group67=3.416355238346121E-4}	{Group111=7.900557673525673E-4, Group67=3.6298774407427534E-4}	[AGXT, HSD11B2, SERPINF2]	[ADORA1, ADRB1, AGT, AGTR1, AGTR2, AGXT, CYBA, CYP11B2, CYP4A11, CYP4F12, CYP4F2, F2R, F2RL1, GAS6, GJA1, GJA5, HSD11B2, KCTD11, PCSK5, PDGFB, PTPRO, PTPRU, REN, SERPINF2, UTS2, UTS2R]	TRUE
GO:0050707	GO_BiologicalProcess_20.03.2014_19h52	regulation of cytokine secretion	[4, 5, 6, 7, 8, 9]	[Group100, Group24, Group38, Group45, Group68, Group69, Group70, Group71, Group72, Group76, Group8, Group87, Group93]	5	5.20833	0.0015635	0.00225651	{Group100=3.6160958016879545E-10, Group24=5.862546098237275E-10, Group38=1.5138211302517838E-7, Group45=7.924280778209145E-8, Group68=1.3573195984593467E-6, Group69=5.707969597713496E-9, Group70=3.844615867183602E-11, Group71=1.4301944496267332E-6, Group72=1.7516240805377377E-7, Group76=4.923587020969817E-8, Group8=2.5168990496619133E-6, Group87=3.506662901505648E-16, Group93=1.0967273986865992E-…	{Group100=1.3039860618208077E-9, Group24=2.0518911343830463E-9, Group38=2.771457146153266E-7, Group45=1.545884282962112E-7, Group68=1.9940868174896575E-6, Group69=1.543746323017968E-8, Group70=1.6944788451661062E-10, Group71=2.0755260915314786E-6, Group72=3.111093516178967E-7, Group76=1.0279067640270319E-7, Group8=3.565606987021044E-6, Group87=4.172928852791721E-15, Group93=8.156910027731581E-13}	[APOA1, C5, CCL19, RGCC, SAA1]	[AGTR2, AIM2, ALOX15B, AMH, APOA1, APOA2, ATG5, BTN2A2, C1QTNF3, C5, C5AR2, CADM1, CARD8, CASP1, CCL19, CCL3, CCR7, CD14, CD2, CD274, CD34, CD58, CHIA, CIDEA, CLEC4E, CLEC5A, CLEC6A, CLEC9A, CRTAM, CSF1R, F2R, F2RL1, FFAR4, FGR, FOXP3, GAS6, GATA3, GLMN, GPAM, H0Y858_HUMAN, HLA-DRB1, HTR2B, HYAL2, IFNA2, IFNG, IL10, IL1A, IL1RL1, IL26, IL33, IL4R, IL6, INS, IRF3, LGR4, LILRB1, LPAL2, LRRC32, LYN,…	FALSE
GO:0046916	GO_BiologicalProcess_20.03.2014_19h52	cellular transition metal ion homeostasis	[8, 9]	[Group120]	5	5.15464	0.00163698	0.00234986	{Group120=4.3896517862182907E-8}	{Group120=9.328010045713867E-8}	[ABCG2, FTH1, HMOX1, HPX, TF]	[ABCB6, ABCB7, ABCG2, ACO1, ALAS2, AP3D1, APLP2, APP, ARF1, ARF1P1, ATOX1, ATP2C1, ATP6V0A1, ATP6V0A2, ATP6V0A4, ATP6V0B, ATP6V0C, ATP6V0D1, ATP6V0D2, ATP6V0E1, ATP6V0E2, ATP6V1A, ATP6V1B1, ATP6V1B2, ATP6V1C1, ATP6V1C2, ATP6V1D, ATP6V1E1, ATP6V1E2, ATP6V1F, ATP6V1G1, ATP6V1G2, ATP6V1G3, ATP6V1H, ATP7A, ATP7B, CP, CYBRD1, F3, FLVCR1, FTH1, FTH1P19, FTHL17, FTL, FTMT, FXN, GDF2, HAMP, HEPH, HFE, HI…	FALSE
GO:0001916	GO_BiologicalProcess_20.03.2014_19h52	positive regulation of T cell mediated cytotoxicity	[3, 4, 5, 6, 7, 8, 9]	[Group101, Group107, Group108, Group32, Group84, Group88]	3	11.1111	0.00165515	0.00236323	{Group101=8.109670655131584E-6, Group107=4.649026499976566E-13, Group108=2.0745910859852002E-12, Group32=1.7574913354413722E-5, Group84=3.6076857213084625E-5, Group88=1.098299099720214E-6}	{Group101=1.0376890408179124E-5, Group107=3.0735230749845075E-12, Group108=1.1756016153916136E-11, Group32=2.1340966216073807E-5, Group84=4.16810292073502E-5, Group88=1.6337199108338185E-6}	[HLA-B, HLA-F, PTPRC]	[ABCB9, AZGP1, B2M, FADD, HFE, HLA-A, HLA-B, HLA-C, HLA-E, HLA-F, HLA-G, HLA-H, IL12A, IL12B, IL12RB1, IL23A, IL23R, MR1, PNKD, PTPRC, PVR, PVRL2, SEC14L2, SEC14L3, TAP1, TAP2, XCL1]	FALSE
GO:0006110	GO_BiologicalProcess_20.03.2014_19h52	regulation of glycolysis	[4, 5, 6, 7, 8, 9, 10]	[Group11, Group52, Group53, Group62, Group65]	3	11.1111	0.00165515	0.00236323	{Group11=2.274230160299848E-8, Group52=7.126530358272715E-8, Group53=7.119571453563856E-6, Group62=9.203805073598407E-9, Group65=2.1950968171692962E-8}	{Group11=5.106290359918526E-8, Group52=1.4134285210574218E-7, Group53=9.413655588601099E-6, Group62=2.3809843559961096E-8, Group65=5.1218925733950247E-8}	[DDIT4, FBP1, GCK]	[ARNT, DDIT4, ECD, ENTPD5, FBP1, GAPDHS, GCK, HDAC4, HIF1A, IER3, IGF1, INS, INSR, MAP4K2, MIA3, MLXIPL, NCOR1, OGT, PGAM1, PGAM4, PPARA, PPARGC1A, PRKAA1, PRKAA2, PRKAG1, PRKAG2, SHFM1]	FALSE
GO:0045940	GO_BiologicalProcess_20.03.2014_19h52	positive regulation of steroid metabolic process	[4, 5, 6, 7]	[Group114, Group14, Group17, Group18, Group25, Group28, Group37, Group38, Group59, Group74, Group85, Group99]	3	11.1111	0.00165515	0.00236323	{Group114=2.8625076707871104E-9, Group14=2.2171933469986448E-8, Group17=1.0573908458678195E-11, Group18=6.513272017967774E-12, Group25=4.779317821362065E-7, Group28=6.287571212629198E-8, Group37=1.3099820132034076E-9, Group38=1.5138211302517838E-7, Group59=4.0662938274529314E-7, Group74=9.054581434712658E-8, Group85=1.2747324091297923E-4, Group99=2.459217509736223E-7}	{Group114=8.734318277529901E-9, Group14=5.073961697939206E-8, Group17=5.2428962774279383E-11, Group18=3.523088046082569E-11, Group25=7.685659739757915E-7, Group28=1.290036162591163E-7, Group37=4.213185393816365E-9, Group38=2.771457146153266E-7, Group59=6.628615965299984E-7, Group74=1.7378954689206552E-7, Group85=1.444696730347098E-4, Group99=4.2412591834581236E-7}	[AGXT, APOA1, APOA4]	[ABCG1, AGT, AGTR1, AGXT, APOA1, APOA2, APOA4, APOC1, APOE, BMP6, CTDSP2, CYP17A1, FGF1, IFNG, IGF1R, IGF2, LDLRAP1, LPAL2, NR1D1, POR, PRKAA1, SCP2, SREBF1, SYCP2, TNF, VDAC2, WNT4]	FALSE
GO:0019915	GO_BiologicalProcess_20.03.2014_19h52	lipid storage	[3, 4]	[Group114, Group17, Group18, Group23, Group37, Group39, Group93, Group98]	4	6.89655	0.00166847	0.00236959	{Group114=2.8625076707871104E-9, Group17=1.0573908458678195E-11, Group18=6.513272017967774E-12, Group23=1.4901654353744897E-7, Group37=1.3099820132034076E-9, Group39=1.2080486598483373E-9, Group93=1.0967273986865992E-13, Group98=1.515421372759011E-4}	{Group114=8.734318277529901E-9, Group17=5.2428962774279383E-11, Group18=3.523088046082569E-11, Group23=2.770776356399442E-7, Group37=4.213185393816365E-9, Group39=3.993271958943115E-9, Group93=8.156910027731581E-13, Group98=1.7012749373426631E-4}	[APOA1, APOB, C3, CRP]	[ABCA1, ABCG1, ABHD5, ACVR1C, ALKBH7, ANGPTL3, APOA1, APOB, APOC4, B4GALNT1, BSCL2, C3, CAV1, CD36, CIDEA, CRP, CSRP1, DGAT1, DGAT2, EHD1, ENPP1, FBXW7, FITM1, FITM2, FTO, GM2A, HEXA, HEXB, HILPDA, IL1B, IL6, ITGAV, ITGB3, LCP1, LPL, MEST, MSR1, NFKB1, NFKBIA, NR1H2, NR1H3, NRIP1, OSBPL11, OSBPL8, PLA2G10, PLIN2, PNPLA2, PPARA, PPARG, PPIAP10, PTPN2, SCARB1, SOAT1, SREBF2, STAT5A, STAT5B, TNF, ZC…	TRUE
GO:0019432	GO_BiologicalProcess_20.03.2014_19h52	triglyceride biosynthetic process	[6, 7, 8]	[Group118, Group20, Group41, Group61]	4	6.89655	0.00166847	0.00236959	{Group118=3.7170684194437425E-7, Group20=4.511138847813569E-11, Group41=1.2339977954996805E-8, Group61=4.3460544259383916E-8}	{Group118=6.143488082136185E-7, Group20=1.9172340103207667E-10, Group41=3.059286201342958E-8, Group61=9.403281394303065E-8}	[C3, GCK, GPD1, PCK1]	[ACACA, ACLY, ACSL1, ACSL4, ACSL5, ACSL6, AGPAT1, AGPAT2, AGPAT3, AGPAT4, AGPAT5, AGPAT6, AGPAT9, C3, CNEP1R1, CTDNEP1, DGAT1, DGAT2, ELOVL1, ELOVL2, ELOVL3, ELOVL4, ELOVL5, ELOVL6, ELOVL7, FASN, FBXW7, FITM2, GCK, GK, GPAM, GPAT2, GPD1, GPD1L, GPLD1, HSD17B12, LCLAT1, LCP1, LDLR, LPCAT1, LPCAT4, LPIN1, LPIN2, LPL, MBOAT2, MOGAT1, MOGAT2, MOGAT3, NR1H2, NR1H3, PCK1, PNPLA3, SCARB1, SIK1, SLC25A1,…	FALSE
GO:0010226	GO_BiologicalProcess_20.03.2014_19h52	response to lithium ion	[5]	[Group92]	3	10.7143	0.00184192	0.00260208	{Group92=9.822469303103408E-13}	{Group92=5.844369235346528E-12}	[CEBPA, NFATC3, TDO2]	[ACTA1, ADCY1, AQP2, ASCL1, CALR, CDH1, CDKN1B, CEBPA, FABP4, FAS, FASN, FZR1, GSK3B, ID2, IGFBP2, LIG4, MYOG, NFATC3, NFATC4, PKLR, PPARG, PTGS2, PTK2B, SHH, TDO2, TFAP2B, TPH2, XRCC4]	FALSE
GO:0048873	GO_BiologicalProcess_20.03.2014_19h52	homeostasis of number of cells within a tissue	[5, 6]	[None]	3	10.7143	0.00184192	0.00260208	{None=NaN}	{None=NaN}	[CEL, CFH, RPA1]	[ADD1, BAX, BCL2, CD7, CEL, CFH, COL14A1, CORO1A, CSF1, F2R, FH, GATA2, GIGYF2, IL20RB, IL7, ILDR2, KLHL10, LDLR, LIPA, POLR1A, PRDM14, PRDX5, RPA1, SASH3, SCGB1D1, SOX9, TEX15, VPS54]	TRUE
GO:0071356	GO_BiologicalProcess_20.03.2014_19h52	cellular response to tumor necrosis factor	[6]	[Group17, Group18, Group23, Group39, Group93]	5	4.9505	0.00195648	0.00274936	{Group17=1.0573908458678195E-11, Group18=6.513272017967774E-12, Group23=1.4901654353744897E-7, Group39=1.2080486598483373E-9, Group93=1.0967273986865992E-13}	{Group17=5.2428962774279383E-11, Group18=3.523088046082569E-11, Group23=2.770776356399442E-7, Group39=3.993271958943115E-9, Group93=8.156910027731581E-13}	[APOA1, APOB, GPD1, IL8, VCAM1]	[ADAMTS12, ADAMTS7, ADIPOQ, AIM2, ANKRD1, APOA1, APOB, ARHGEF2, BAG4, CACTIN, CAMP, CARD14, CCL2, CCL3, CCL5, CD58, CDIP1, CHAMP1, CHI3L1, CHUK, CIB1, COMMD7, CRHBP, CYBA, CYP11A1, DAB2IP, DCSTAMP, EDA2R, EDN1, F2RL1, GAS6, GATA3, GBA, GPD1, GPER1, GSTP1, HAS2, HIPK1, HYAL1, HYAL2, HYAL3, ICAM1, IKBKB, IL18BP, IL8, INPP5K, IRG1, JAK2, KCNJ11, KLF2, KRT18, KRT8, LCN2, MAPK9, NFE2L2, NKX3-1, NPNT, …	FALSE
GO:0042379	GO_MolecularFunction_20.03.2014_19h52	chemokine receptor binding	[5]	[Group100, Group40, Group45, Group70, Group78, Group87]	4	6.55738	0.00201099	0.00281117	{Group100=3.6160958016879545E-10, Group40=2.7100803754335683E-7, Group45=7.924280778209145E-8, Group70=3.844615867183602E-11, Group78=1.1957162875378062E-8, Group87=3.506662901505648E-16}	{Group100=1.3039860618208077E-9, Group40=4.607136638237066E-7, Group45=1.545884282962112E-7, Group70=1.6944788451661062E-10, Group78=3.027451876957424E-8, Group87=4.172928852791721E-15}	[C5, CCL19, CXCL11, IL8]	[C5, CCL1, CCL11, CCL13, CCL14, CCL15, CCL16, CCL17, CCL18, CCL19, CCL2, CCL20, CCL21, CCL22, CCL23, CCL24, CCL25, CCL26, CCL27, CCL28, CCL3, CCL3L1, CCL4, CCL4L1, CCL5, CCL7, CCL8, CCR2, CCRL2, CKLF, CREB3, CREB3L4, CX3CL1, CXCL1, CXCL10, CXCL11, CXCL12, CXCL13, CXCL14, CXCL16, CXCL2, CXCL3, CXCL5, CXCL6, CXCL9, ENC1, IL8, ITCH, JAK1, KLF5, PF4, PF4V1, PPBP, S100A11P1, S100A14, STAT1, STAT3, TFF…	FALSE
GO:0010906	GO_BiologicalProcess_20.03.2014_19h52	regulation of glucose metabolic process	[5, 6, 7, 8]	[Group11, Group15, Group19, Group47, Group52, Group53, Group62]	5	4.90196	0.002043	0.00282632	{Group11=2.274230160299848E-8, Group15=6.870275646838659E-9, Group19=3.4015233758111138E-9, Group47=6.194441092266791E-11, Group52=7.126530358272715E-8, Group53=7.119571453563856E-6, Group62=9.203805073598407E-9}	{Group11=5.106290359918526E-8, Group15=1.8168062266084453E-8, Group19=9.637649564798157E-9, Group47=2.457128299932494E-10, Group52=1.4134285210574218E-7, Group53=9.413655588601099E-6, Group62=2.3809843559961096E-8}	[DDIT4, FBP1, GCK, PDK2, PPP1R3G]	[ACADM, ACN9, ADIPOQ, ADRA1B, AKT1, AKT2, ARNT, ARPP19, BAD, C1QTNF1, C1QTNF2, C1QTNF3, CLK2, COX11, COX11P1, DDIT4, DUSP12, DYRK2, ECD, ENPP1, ENTPD5, FAM132A, FBP1, FOXA2, FOXO1, GAPDHS, GCGR, GCK, GCKR, GFPT1, GNMT, GPLD1, GRB10, GSK3A, GSK3B, HDAC4, HIF1A, IER3, IGF1, IGF2, IGFBP3, IGFBP4, IGFBP5, IL6, INPP5K, INS, INSR, IRS1, IRS2, LEP, MAP4K2, MAP4K5, MIA3, MLXIPL, MLYCD, MTOR, NCOR1, NKX1-…	FALSE
GO:0071556	GO_CellularComponent_20.03.2014_19h52	integral component of lumenal side of endoplasmic reticulum membrane	[4, 5, 6, 7, 8, 9, 10, 11, 12]	[Group101, Group108, Group27, Group32, Group84, Group88]	3	10.3448	0.00204132	0.00283871	{Group101=8.109670655131584E-6, Group108=2.0745910859852002E-12, Group27=2.085397945277648E-9, Group32=1.7574913354413722E-5, Group84=3.6076857213084625E-5, Group88=1.098299099720214E-6}	{Group101=1.0376890408179124E-5, Group108=1.1756016153916136E-11, Group27=6.5305883023168446E-9, Group32=2.1340966216073807E-5, Group84=4.16810292073502E-5, Group88=1.6337199108338185E-6}	[HLA-B, HLA-DPB1, HLA-F]	[BCAP31, CALR, CANX, CD74, HLA-A, HLA-B, HLA-C, HLA-DPA1, HLA-DPB1, HLA-DQA1, HLA-DQA2, HLA-DQB1, HLA-DQB2, HLA-DRA, HLA-DRB1, HLA-DRB3, HLA-DRB4, HLA-DRB5, HLA-E, HLA-F, HLA-G, HM13, PKD2, PRKD2, SPPL2A, SPPL2B, SPPL2C, SPPL3, TAPBP]	FALSE
GO:0098553	GO_CellularComponent_20.03.2014_19h52	lumenal side of endoplasmic reticulum membrane	[3, 4, 5, 6, 7, 8, 9, 10]	[Group101, Group108, Group27, Group32, Group84, Group88]	3	10.3448	0.00204132	0.00283871	{Group101=8.109670655131584E-6, Group108=2.0745910859852002E-12, Group27=2.085397945277648E-9, Group32=1.7574913354413722E-5, Group84=3.6076857213084625E-5, Group88=1.098299099720214E-6}	{Group101=1.0376890408179124E-5, Group108=1.1756016153916136E-11, Group27=6.5305883023168446E-9, Group32=2.1340966216073807E-5, Group84=4.16810292073502E-5, Group88=1.6337199108338185E-6}	[HLA-B, HLA-DPB1, HLA-F]	[BCAP31, CALR, CANX, CD74, HLA-A, HLA-B, HLA-C, HLA-DPA1, HLA-DPB1, HLA-DQA1, HLA-DQA2, HLA-DQB1, HLA-DQB2, HLA-DRA, HLA-DRB1, HLA-DRB3, HLA-DRB4, HLA-DRB5, HLA-E, HLA-F, HLA-G, HM13, PKD2, PRKD2, SPPL2A, SPPL2B, SPPL2C, SPPL3, TAPBP]	FALSE
GO:0098576	GO_CellularComponent_20.03.2014_19h52	lumenal side of membrane	[2, 3, 4]	[Group101, Group108, Group27, Group32, Group84, Group88]	3	10.3448	0.00204132	0.00283871	{Group101=8.109670655131584E-6, Group108=2.0745910859852002E-12, Group27=2.085397945277648E-9, Group32=1.7574913354413722E-5, Group84=3.6076857213084625E-5, Group88=1.098299099720214E-6}	{Group101=1.0376890408179124E-5, Group108=1.1756016153916136E-11, Group27=6.5305883023168446E-9, Group32=2.1340966216073807E-5, Group84=4.16810292073502E-5, Group88=1.6337199108338185E-6}	[HLA-B, HLA-DPB1, HLA-F]	[BCAP31, CALR, CANX, CD74, HLA-A, HLA-B, HLA-C, HLA-DPA1, HLA-DPB1, HLA-DQA1, HLA-DQA2, HLA-DQB1, HLA-DQB2, HLA-DRA, HLA-DRB1, HLA-DRB3, HLA-DRB4, HLA-DRB5, HLA-E, HLA-F, HLA-G, HM13, PKD2, PRKD2, SPPL2A, SPPL2B, SPPL2C, SPPL3, TAPBP]	FALSE
GO:0016769	GO_MolecularFunction_20.03.2014_19h52	transferase activity, transferring nitrogenous groups	[3]	[Group103]	3	10.3448	0.00204132	0.00283871	{Group103=9.025977078750514E-7}	{Group103=1.3770400927837323E-6}	[AGXT, GAPDH, TAT]	[AADAT, ABAT, AGXT, AGXT2, AMT, ATAT1, BCAT1, BCAT2, CCBL1, CCBL2, DPAGT1, ETNPPL, GAPDH, GATM, GFPT1, GFPT2, GOLT1A, GOLT1B, GOT1, GOT1L1, GOT2, GPT, GPT2, OAT, PHYKPL, PSAT1, SPTLC3, TAT, TBC1D25]	FALSE
GO:0031670	GO_BiologicalProcess_20.03.2014_19h52	cellular response to nutrient	[4, 5, 6]	[None]	3	10.3448	0.00204132	0.00283871	{None=NaN}	{None=NaN}	[CYP24A1, HMOX1, PDK2]	[BGLAP, CASR, CDKN2B, CHMP1A, CYP24A1, CYP27B1, FOXA2, GAS6, HMOX1, IL15, ITGB1, LEP, MBD4, MDM2, MED1, NCOA1, NR1H4, PDK2, RRP8, SFRP1, SNAI2, SNW1, SRF, TNC, TNNC1, TRIM24, USF1, USF2, VDR]	TRUE
GO:0004497	GO_MolecularFunction_20.03.2014_19h52	monooxygenase activity	[3]	[Group112, Group119, Group7]	5	4.80769	0.00222438	0.00306139	{Group112=1.7708827176581695E-7, Group119=3.288295591627743E-4, Group7=1.577675495306217E-5}	{Group112=3.0990447559017965E-7, Group119=3.5573379582154674E-4, Group7=1.976246146751998E-5}	[CYP24A1, CYP2J2, CYP3A4, PAH, TDO2]	[AGMO, AKR1C1, AKR1C2, AKR1C3, BCMO1, CH25H, CMAHP, COQ6, CYP11A1, CYP11B1, CYP11B2, CYP17A1, CYP19A1, CYP1A1, CYP1A2, CYP1B1, CYP20A1, CYP21A2, CYP24A1, CYP26A1, CYP26B1, CYP26C1, CYP27A1, CYP27B1, CYP27C1, CYP2A13, CYP2A6, CYP2A7, CYP2B6, CYP2C18, CYP2C19, CYP2C8, CYP2C9, CYP2D6, CYP2E1, CYP2F1, CYP2J2, CYP2R1, CYP2S1, CYP2U1, CYP2W1, CYP39A1, CYP3A4, CYP3A43, CYP3A5, CYP3A7, CYP46A1, CYP4A11, …	FALSE
GO:0043648	GO_BiologicalProcess_20.03.2014_19h52	dicarboxylic acid metabolic process	[6, 7]	[Group117, Group16, Group51, Group55]	5	4.80769	0.00222438	0.00306139	{Group117=1.6856437904972664E-8, Group16=1.1289255928361029E-7, Group51=3.594260903344648E-5, Group55=5.101580550839013E-6}	{Group117=4.093706348350504E-8, Group16=2.1324150086904165E-7, Group51=4.193304387235423E-5, Group55=6.821214444380253E-6}	[CFH, PCK1, PCK2, PROC, TAT]	[AADAT, ACMSD, ACOT4, ACOT8, ACSF3, ADHFE1, ADSS, ADSSL1, ALDH18A1, ALDH1L1, ALDH1L2, ALDH4A1, ALDH5A1, AMDHD1, ASPA, ATAT1, ATCAY, ATIC, CCBL2, CD34, CELSR1, CFH, CMPK1, CYP11A1, CYP17A1, D2HGDH, DDO, DHFR, FAM58A, FH, FOLR1, FPGS, FTCD, GAD1, GAD2, GCLC, GCLM, GGT1, GHR, GLS, GLS2, GLUD1, GLUD2, GLUL, GOLT1A, GOLT1B, GOT1, GOT2, GPT2, GRHPR, GUCY2C, HAAO, HAL, HOGA1, HTT, IDH1, IDH2, IDH3B, KMO…	FALSE
GO:0044264	GO_BiologicalProcess_20.03.2014_19h52	cellular polysaccharide metabolic process	[4, 5]	[Group15, Group41, Group52, Group53]	5	4.80769	0.00222438	0.00306139	{Group15=6.870275646838659E-9, Group41=1.2339977954996805E-8, Group52=7.126530358272715E-8, Group53=7.119571453563856E-6}	{Group15=1.8168062266084453E-8, Group41=3.059286201342958E-8, Group52=1.4134285210574218E-7, Group53=9.413655588601099E-6}	[GCK, MGAM, PPP1R3G, UBB, UGP2]	[ACADM, ADRA1B, ADRB1, AGL, AKT1, AKT2, ALG1, AOAH, B3GNT1, B3GNT2, B3GNT8, B3GNTL1, C1QTNF2, CALM1, CALM2, CALM3, CERCAM, CMAS, COLGALT1, COLGALT2, CPS1, CSGALNACT1, CSGALNACT2, CYP21A2, DYRK2, ENPP1, EPM2A, EXT1, EXT2, G6PC, GAA, GAL3ST3, GBE1, GCGR, GCK, GFPT1, GNE, GNMT, GRB10, GSK3A, GSK3B, GYG1, GYG2, GYS1, GYS2, HAS1, HAS2, HAS3, IGF1, IGF2, IL6ST, INPP5K, INS, INSR, IRS1, IRS2, MANBA, MAP…	FALSE
GO:0042611	GO_CellularComponent_20.03.2014_19h52	MHC protein complex	[3, 4, 5, 6]	[Group101, Group108, Group27, Group32, Group84, Group88]	3	10	0.00225365	0.00308577	{Group101=8.109670655131584E-6, Group108=2.0745910859852002E-12, Group27=2.085397945277648E-9, Group32=1.7574913354413722E-5, Group84=3.6076857213084625E-5, Group88=1.098299099720214E-6}	{Group101=1.0376890408179124E-5, Group108=1.1756016153916136E-11, Group27=6.5305883023168446E-9, Group32=2.1340966216073807E-5, Group84=4.16810292073502E-5, Group88=1.6337199108338185E-6}	[HLA-B, HLA-DPB1, HLA-F]	[AZGP1, B2M, CD74, E7ENX8_HUMAN, F6UB75_HUMAN, HFE, HLA-A, HLA-B, HLA-C, HLA-DMA, HLA-DMB, HLA-DOA, HLA-DOB, HLA-DPA1, HLA-DPB1, HLA-DQA1, HLA-DQA2, HLA-DQB1, HLA-DQB2, HLA-DRA, HLA-DRB1, HLA-DRB3, HLA-DRB4, HLA-DRB5, HLA-E, HLA-F, HLA-G, HLA-H, MR1, PNKD]	FALSE
GO:0006111	GO_BiologicalProcess_20.03.2014_19h52	regulation of gluconeogenesis	[5, 6, 7, 8, 9]	[Group11, Group52, Group53, Group61, Group65]	3	10	0.00225365	0.00308577	{Group11=2.274230160299848E-8, Group52=7.126530358272715E-8, Group53=7.119571453563856E-6, Group61=4.3460544259383916E-8, Group65=2.1950968171692962E-8}	{Group11=5.106290359918526E-8, Group52=1.4134285210574218E-7, Group53=9.413655588601099E-6, Group61=9.403281394303065E-8, Group65=5.1218925733950247E-8}	[FBP1, GCK, PDK2]	[ACADM, ACN9, ADIPOQ, ARPP19, C1QTNF3, CLK2, FAM132A, FBP1, FOXO1, GCK, GNMT, IL6, INS, LEP, MAP4K2, NR1D1, NR3C1, OGT, PDK2, PPARGC1A, PTPN2, RANBP2, SIK1, SLC35B4, SMEK1, SMEK2, SOGA1, STK11, TELO2, VIMP]	FALSE
GO:0051952	GO_BiologicalProcess_20.03.2014_19h52	regulation of amine transport	[4, 5, 6]	[Group14]	4	6.25	0.00239927	0.0032684	{Group14=2.2171933469986448E-8}	{Group14=5.073961697939206E-8}	[AGXT, ARG1, C5, GCK]	[ADORA1, ADORA2A, ADRA2A, ADRA2B, ADRA2C, ADRBK1, AGT, AGTR2, AGXT, ARG1, AVP, AVPR1A, C5, CACNA1A, CARTPT, CHRFAM7A, CHRNA3, CHRNA4, CHRNA6, CHRNA7, CHRNB2, CNR1, CRH, CRHR1, CXCL12, DPYSL2, DRD1, DRD2, DRD3, DRD4, DTNBP1, GCK, GDNF, GRIK1, GRM7, HRH3, HTR1B, HTR2A, HTR6, IFNAR1, IL1RN, LEP, MAP4K2, NAT8L, NLRP3, NPY2R, NPY5R, OXT, OXTR, P2RY1, P2RY12, PCDHA4, PCDHA@, PINK1, RAB3B, SEPT2, SEPT6,…	FALSE
GO:0031348	GO_BiologicalProcess_20.03.2014_19h52	negative regulation of defense response	[3, 4, 5, 6]	[Group12, Group13, Group33, Group38, Group42, Group69, Group73, Group86, Group93, Group94]	5	4.71698	0.00241722	0.00327614	{Group12=2.9518672463611537E-10, Group13=9.371048733801019E-12, Group33=2.9136971451935906E-17, Group38=1.5138211302517838E-7, Group42=7.644678731326697E-13, Group69=5.707969597713496E-9, Group73=6.291539567553961E-19, Group86=3.7163910980551284E-11, Group93=1.0967273986865992E-13, Group94=2.3165093823533574E-10}	{Group12=1.097725632240554E-9, Group13=4.848499127488353E-11, Group33=4.953285146829104E-16, Group38=2.771457146153266E-7, Group42=4.787982994883563E-12, Group69=1.543746323017968E-8, Group73=3.743466042694607E-17, Group86=1.700963617956001E-10, Group93=8.156910027731581E-13, Group94=8.892406983872565E-10}	[A2M, APOA1, SAA1, SERPINC1, SERPING1]	[A2M, ABR, ACP5, ADA, ADCYAP1, ADIPOQ, ADORA1, ADORA2A, ANXA1, AOAH, APOA1, APOE, ARRB2, BCR, C1QBP, C1QTNF3, CALCRL, CD276, CHRFAM7A, CHRNA7, CNR2, CR1, DEAF1, DHX58, DUSP10, EIF2AK2, ELANE, FAM132A, FEM1A, FEM1C, FFAR4, FOXF1, FOXP3, GATA3, GBA, GHRL, GHSR, GPER1, GPX1, GPX2, GSTP1, HLA-DRB1, HLA-E, IER3, IFI16, IFIT1, IL10, IL12B, IL2, IL20RB, IL22RA2, IL2RA, IL4, INS, IRAK3, IRF3, IRG1, ISL1,…	FALSE
GO:0001914	GO_BiologicalProcess_20.03.2014_19h52	regulation of T cell mediated cytotoxicity	[3, 4, 5, 6, 7, 8]	[Group101, Group107, Group108, Group32, Group84, Group88]	3	9.67742	0.00247919	0.00334315	{Group101=8.109670655131584E-6, Group107=4.649026499976566E-13, Group108=2.0745910859852002E-12, Group32=1.7574913354413722E-5, Group84=3.6076857213084625E-5, Group88=1.098299099720214E-6}	{Group101=1.0376890408179124E-5, Group107=3.0735230749845075E-12, Group108=1.1756016153916136E-11, Group32=2.1340966216073807E-5, Group84=4.16810292073502E-5, Group88=1.6337199108338185E-6}	[HLA-B, HLA-F, PTPRC]	[ABCB9, AZGP1, B2M, FADD, HFE, HLA-A, HLA-B, HLA-C, HLA-E, HLA-F, HLA-G, HLA-H, IL12A, IL12B, IL12RB1, IL23A, IL23R, IL7R, LILRB1, MR1, PNKD, PPP3CB, PTPRC, PVR, PVRL2, RIPK3, SEC14L2, SEC14L3, TAP1, TAP2, XCL1]	FALSE
GO:0002698	GO_BiologicalProcess_20.03.2014_19h52	negative regulation of immune effector process	[3, 4, 5]	[Group13, Group33, Group94]	4	6.15385	0.00253938	0.00340711	{Group13=9.371048733801019E-12, Group33=2.9136971451935906E-17, Group94=2.3165093823533574E-10}	{Group13=4.848499127488353E-11, Group33=4.953285146829104E-16, Group94=8.892406983872565E-10}	[A2M, HMOX1, PTPRC, SERPING1]	[A2M, ABR, ARRB2, BCL6, BCR, BST2, C1QBP, CCR2, CD300A, CD46, CD55, CD59, CR1, DEAF1, DUSP10, EIF2AK2, FER, FOXF1, FOXJ1, FOXP3, HLA-E, HLX, HMOX1, IFIT1, IFNA2, IFNB1, IFNL1, IL20RB, IL2RA, IL4, IL4R, IL7R, INS, IRAK3, IRF3, ITCH, JAK3, LGALS3, LILRB1, MASP1, MUL1, NDFIP1, NOD2, PCBP2, PGLYRP1, PGLYRP2, PGLYRP3, PGLYRP4, PPM1B, PPP3CB, PTPN6, PTPRC, RC3H1, RPS19, SERPING1, SOCS5, SPN, TARBP2, TG…	FALSE
GO:0090277	GO_BiologicalProcess_20.03.2014_19h52	positive regulation of peptide hormone secretion	[4, 5, 6, 7, 8, 9, 10, 11]	[Group47, Group61, Group76]	4	6.15385	0.00253938	0.00340711	{Group47=6.194441092266791E-11, Group61=4.3460544259383916E-8, Group76=4.923587020969817E-8}	{Group47=2.457128299932494E-10, Group61=9.403281394303065E-8, Group76=1.0279067640270319E-7}	[GCK, OXCT1, PCK2, RBP4]	[AACS, ADCYAP1, APLN, ARRB1, BAD, BLK, C1QTNF1, CAPN10, CASR, CD38, CRH, DOC2B, DRD2, FAM132A, GCG, GCK, GHRH, GHRHR, GHRL, GIP, GIPR, GLUD1, GLUL, GNAI2, GPER1, GPLD1, HIF1A, HLA-DRB1, INS, IRS2, ISL1, JAK2, KISS1, MAP4K2, MCU, MGEA5, MYRIP, NKX6-1, NNAT, NR0B2, OXCT1, PCK2, PDHX, PDX1, PFKFB2, PFKM, PHPT1, PLA2G6, POLR2D, PPARD, PPP3CB, PRKCE, PSMD9, RAB8B, RASL10B, RBP4, SERP1, SLC30A8, SOX4, …	FALSE
GO:0050715	GO_BiologicalProcess_20.03.2014_19h52	positive regulation of cytokine secretion	[4, 5, 6, 7, 8, 9, 10]	[Group100, Group45, Group68, Group69, Group70, Group71, Group76, Group8, Group87]	4	6.06061	0.00268501	0.00358449	{Group100=3.6160958016879545E-10, Group45=7.924280778209145E-8, Group68=1.3573195984593467E-6, Group69=5.707969597713496E-9, Group70=3.844615867183602E-11, Group71=1.4301944496267332E-6, Group76=4.923587020969817E-8, Group8=2.5168990496619133E-6, Group87=3.506662901505648E-16}	{Group100=1.3039860618208077E-9, Group45=1.545884282962112E-7, Group68=1.9940868174896575E-6, Group69=1.543746323017968E-8, Group70=1.6944788451661062E-10, Group71=2.0755260915314786E-6, Group76=1.0279067640270319E-7, Group8=3.565606987021044E-6, Group87=4.172928852791721E-15}	[C5, CCL19, RGCC, SAA1]	[AGTR2, AIM2, ALOX15B, AMH, C1QTNF3, C5, CADM1, CARD8, CASP1, CCL19, CCL3, CD14, CD2, CD274, CD34, CD58, CHIA, CLEC4E, CLEC5A, CLEC6A, CLEC9A, CRTAM, CSF1R, F2R, F2RL1, FGR, GATA3, GLMN, HTR2B, HYAL2, IFNG, IL10, IL1A, IL1RL1, IL26, IL33, IL4R, INS, IRF3, MIF, NDUFA2, NLRP1, NLRP10, NLRP12, NLRP2, NLRP3, NOD2, P2RX7, PANX1, PRKCZ, PTGER4, PYCARD, PYDC1, RGCC, S100A8, S100A9, SAA1, SCAMP5, SYK, TL…	FALSE
GO:0044275	GO_BiologicalProcess_20.03.2014_19h52	cellular carbohydrate catabolic process	[4, 5]	[Group11, Group52, Group53, Group62, Group65]	4	6.06061	0.00268501	0.00358449	{Group11=2.274230160299848E-8, Group52=7.126530358272715E-8, Group53=7.119571453563856E-6, Group62=9.203805073598407E-9, Group65=2.1950968171692962E-8}	{Group11=5.106290359918526E-8, Group52=1.4134285210574218E-7, Group53=9.413655588601099E-6, Group62=2.3809843559961096E-8, Group65=5.1218925733950247E-8}	[DDIT4, FBP1, GCK, MGAM]	[ABHD10, ADRA1B, ADRB1, AGL, ARNT, CALM1, CALM2, CALM3, CPS1, CYP21A2, DDIT4, ECD, ENTPD5, FBP1, G6PC, GAA, GALK2, GAPDHS, GCK, GK, GK2, GK3P, GK5, GPD2, GSK3A, GYG1, GYG2, HDAC4, HIF1A, IDNK, IER3, IGF1, INS, INSR, MANBA, MAP4K2, MGAM, MIA3, MIOX, MLXIPL, NCOR1, OGT, PGAM1, PGAM4, PGM1, PGM2, PHKA1, PHKA2, PHKB, PHKG1, PHKG2, PPARA, PPARGC1A, PPP1CA, PPP1R3B, PPP1R3D, PRKAA1, PRKAA2, PRKAG1, PRK…	FALSE
GO:0050777	GO_BiologicalProcess_20.03.2014_19h52	negative regulation of immune response	[3, 4, 5]	[Group13, Group33, Group94]	4	6.06061	0.00268501	0.00358449	{Group13=9.371048733801019E-12, Group33=2.9136971451935906E-17, Group94=2.3165093823533574E-10}	{Group13=4.848499127488353E-11, Group33=4.953285146829104E-16, Group94=8.892406983872565E-10}	[A2M, OLFM4, PTPRC, SERPING1]	[A2M, ADCYAP1, ALOX15, AMBP, ARRB2, BCL6, CCR2, CD46, CD55, CD59, COL3A1, CR1, CTLA4, DEAF1, DHX58, DUSP10, FOXJ1, FOXP3, GPX1, GPX2, HLA-DRB1, HLA-E, IFI16, IFNA2, IFNB1, IFNL1, IL10, IL12B, IL1RL1, IL20RB, IL27RA, IL2RA, IL33, IL7R, INPP5D, INS, IRAK3, IRG1, LILRB1, LYN, MASP1, MUL1, NDFIP1, NLRP6, NLRX1, NOD2, OLFM4, PPP3CB, PSMB4, PTPN6, PTPRC, RC3H1, RPS19, SAMSN1, SERPING1, SPINK5, SPN, STA…	FALSE
GO:0042542	GO_BiologicalProcess_20.03.2014_19h52	response to hydrogen peroxide	[4, 5]	[Group104, Group46, Group56]	5	4.58716	0.00272889	0.003607	{Group104=5.367736169698565E-7, Group46=1.7355479466371783E-5, Group56=2.442515292198339E-4}	{Group104=8.516808055921725E-7, Group46=2.1291773778332393E-5, Group56=2.691289997885207E-4}	[ADAM9, APOA4, ARG1, HMOX1, MB]	[ADA, ADAM9, ANXA1, APEX1, APOA4, APTX, AQP1, ARG1, AXL, BAD, BAK1, BCL2, BNIP3, CAT, CDK1, COL1A1, CRYAA, CRYAB, CYP11A1, DLC1, DUOX1, DUOX2, DUSP1, DUSP12, ECT2, EP300, EPX, ETS1, FABP1, FAM58A, FKBP1B, FOSL1, FXN, GLRX2, GLYAT, GNAO1, GPX1, GPX3, GPX4, GUCY2C, HBA1, HBB, HDAC6, HGF, HMOX1, HP, HPR, IL18BP, IL6, JUN, KLF2, KLF4, KRT89P, LCK, LCN2, LIG1, LPO, LRIG1, MAP3K5, MAPK7, MB, MDM2, MET,…	FALSE
GO:0045123	GO_BiologicalProcess_20.03.2014_19h52	cellular extravasation	[3, 5, 6, 7]	[Group1, Group40, Group58]	3	9.375	0.0027182	0.00361074	{Group1=1.0146942543846113E-6, Group40=2.7100803754335683E-7, Group58=1.8136206996627684E-5}	{Group1=1.5284634971109968E-6, Group40=4.607136638237066E-7, Group58=2.180008719796661E-5}	[OLFM4, SEPP1, VCAM1]	[ADAM8, AMICA1, AZU1, CCL2, CCR2, CHST4, CLSTN1, CX3CL1, FADD, FER, GCNT1, GOLPH3, ICAM1, ITGA1, ITGAM, LEP, OLFM4, PECAM1, PIK3CD, PIK3CG, PLCB1, PLVAP, PODXL2, PTGER4, RIPK3, ROCK1, SELE, SELP, SELPLG, SEPP1, TNF, VCAM1]	TRUE
GO:0010677	GO_BiologicalProcess_20.03.2014_19h52	negative regulation of cellular carbohydrate metabolic process	[4, 5, 6, 7]	[Group11, Group52, Group53, Group62, Group65]	3	9.375	0.0027182	0.00361074	{Group11=2.274230160299848E-8, Group52=7.126530358272715E-8, Group53=7.119571453563856E-6, Group62=9.203805073598407E-9, Group65=2.1950968171692962E-8}	{Group11=5.106290359918526E-8, Group52=1.4134285210574218E-7, Group53=9.413655588601099E-6, Group62=2.3809843559961096E-8, Group65=5.1218925733950247E-8}	[DDIT4, FBP1, GCK]	[ADIPOQ, ADRA1B, C1QTNF3, CLK2, DDIT4, ENPP1, FAM132A, FBP1, GCK, GFPT1, GRB10, GSK3A, GSK3B, HDAC4, IER3, IL6, INPP5K, INS, MAP4K2, PASK, PLEK, PPARA, PPARGC1A, SIK1, SOGA1, STK39, TELO2, UGT1A1, UGT1A7, UGT1A8, UGT1A9, VIMP]	FALSE
GO:0010743	GO_BiologicalProcess_20.03.2014_19h52	regulation of macrophage derived foam cell differentiation	[4, 5, 6, 7]	[Group18, Group23, Group98, Group99]	3	9.375	0.0027182	0.00361074	{Group18=6.513272017967774E-12, Group23=1.4901654353744897E-7, Group98=1.515421372759011E-4, Group99=2.459217509736223E-7}	{Group18=3.523088046082569E-11, Group23=2.770776356399442E-7, Group98=1.7012749373426631E-4, Group99=4.2412591834581236E-7}	[AGXT, APOB, CRP]	[ABCA1, ABCA5, ABCG1, ADIPOQ, AGT, AGTR1, AGXT, ALOX15B, APOB, CD36, CETP, CRP, CSF1, CSF2, CSRP1, ITGAV, ITGB3, LCP1, LPL, MAPK9, MSR1, NFKB1, NFKBIA, NR1H2, NR1H3, PF4, PLA2G10, PLA2G2A, PPARA, PPARG, PPIAP10, PRKCH]	FALSE
GO:0001935	GO_BiologicalProcess_20.03.2014_19h52	endothelial cell proliferation	[4]	[Group0, Group24, Group35, Group39, Group67, Group71, Group72, Group96]	5	4.54545	0.00283896	0.003734	{Group0=1.8983841089670912E-6, Group24=5.862546098237275E-10, Group35=5.270711450473605E-4, Group39=1.2080486598483373E-9, Group67=3.416355238346121E-4, Group71=1.4301944496267332E-6, Group72=1.7516240805377377E-7, Group96=1.7073378449508468E-7}	{Group0=2.721779626109444E-6, Group24=2.0518911343830463E-9, Group35=5.550572235454503E-4, Group39=3.993271958943115E-9, Group67=3.6298774407427534E-4, Group71=2.0755260915314786E-6, Group72=3.111093516178967E-7, Group96=3.0783818719568295E-7}	[ANG, APOA1, ARG1, HMOX1, RGCC]	[ACVRL1, AGGF1, AIMP1, AKT1, ALDH1A2, ANG, ANGPT1, ANGPT4, APOA1, APOE, APOH, ARG1, ARNT, ATP5A1, ATPIF1, BMP2, BMP4, BMP6, BMPER, BMPR2, CALCA, CAV1, CAV2, CCL11, CCL2, CCL24, CCL26, CCR3, CD34, CDH13, CNTN1, CPAMD8, CXCL12, CXCR3, CYBA, DLG1, ECM1, EGFL7, EGR3, ENG, F3, FGF13, FGF2, FGFR3, FLT4, GDF2, GHRL, HIF1A, HMGB2, HMOX1, HTR2B, ITGB1BP1, ITGB3, JUN, KDR, KRIT1, LECT1, LOXL2, MEN1, MIA3, …	FALSE
GO:0045834	GO_BiologicalProcess_20.03.2014_19h52	positive regulation of lipid metabolic process	[3, 4, 5, 6]	[Group14, Group17, Group18, Group25, Group38, Group59, Group68, Group69, Group74, Group85, Group89, Group99]	5	4.54545	0.00283896	0.003734	{Group14=2.2171933469986448E-8, Group17=1.0573908458678195E-11, Group18=6.513272017967774E-12, Group25=4.779317821362065E-7, Group38=1.5138211302517838E-7, Group59=4.0662938274529314E-7, Group68=1.3573195984593467E-6, Group69=5.707969597713496E-9, Group74=9.054581434712658E-8, Group85=1.2747324091297923E-4, Group89=2.7956656591197207E-6, Group99=2.459217509736223E-7}	{Group14=5.073961697939206E-8, Group17=5.2428962774279383E-11, Group18=3.523088046082569E-11, Group25=7.685659739757915E-7, Group38=2.771457146153266E-7, Group59=6.628615965299984E-7, Group68=1.9940868174896575E-6, Group69=1.543746323017968E-8, Group74=1.7378954689206552E-7, Group85=1.444696730347098E-4, Group89=3.868421086456358E-6, Group99=4.2412591834581236E-7}	[AGXT, APOA1, APOA4, CCL19, RNASE1]	[AADAC, ABCD2, ABCG1, ABHD5, ACSL3, ACSL6, ADIPOQ, AGT, AGTR1, AGXT, AKT1, AKT2, ANGPTL3, ANXA1, APOA1, APOA2, APOA4, APOA5, APOC1, APOC2, APOE, AVP, AVPR1A, BMP6, C1QTNF2, CCL19, CCL21, CCR7, CD81, CDC42, CNEP1R1, CPT1A, CREB1, CREBL2, CTDNEP1, CTDSP2, CYP17A1, CYR61, EPHA8, ERBB4, FABP1, FABP3, FGF1, FGF13, FGF2, FGFR3, FGR, FLT1, FLT3, GHSR, GPLD1, HTR2A, HTR2B, HTR2C, IFNAR1, IFNG, IGF1R, IGF…	FALSE
GO:0007162	GO_BiologicalProcess_20.03.2014_19h52	negative regulation of cell adhesion	[3, 4, 5]	[Group105, Group2, Group24, Group5, Group72]	5	4.5045	0.00295221	0.00386392	{Group105=7.780577013358311E-6, Group2=9.17997016026162E-4, Group24=5.862546098237275E-10, Group5=2.6050898190618083E-6, Group72=1.7516240805377377E-7}	{Group105=1.0064007223800424E-5, Group2=9.499273470183763E-4, Group24=2.0518911343830463E-9, Group5=3.6471257466865314E-6, Group72=3.111093516178967E-7}	[APOA1, LAMB1, PLG, PTPRC, RGCC]	[ACER2, ACVRL1, ADAM10, ADAM22, ADAMDEC1, ADIPOQ, ALOX12, ANGPT1, ANGPT2, AP1AR, APOA1, APOD, ARHGAP6, ARHGDIA, ARHGDIB, ARHGDIG, ATP5B, B4GALNT2, BCL6, BMP2, C1QTNF1, CASK, CBLL1, CD164, CDH1, CDH13, CDKN2A, COL1A1, DAB1, DACT2, DEAF1, DMTN, DNAAF3, DSCAM, DSCAML1, EPB41L5, EPCAM, ERBB3, FXYD5, FZD4, FZD7, FZR1, GCNT2, GTPBP4, HOXA7, HRG, IL1RN, ITGB1BP1, JAK2, JAM2, KANK1, KLF4, KNG1, LAMB1, LE…	FALSE
GO:0043470	GO_BiologicalProcess_20.03.2014_19h52	regulation of carbohydrate catabolic process	[4, 5, 6]	[Group11, Group52, Group53, Group62, Group65]	3	9.09091	0.00297095	0.00386948	{Group11=2.274230160299848E-8, Group52=7.126530358272715E-8, Group53=7.119571453563856E-6, Group62=9.203805073598407E-9, Group65=2.1950968171692962E-8}	{Group11=5.106290359918526E-8, Group52=1.4134285210574218E-7, Group53=9.413655588601099E-6, Group62=2.3809843559961096E-8, Group65=5.1218925733950247E-8}	[DDIT4, FBP1, GCK]	[ADRA1B, ARNT, DDIT4, ECD, ENTPD5, FBP1, GAPDHS, GCK, GSK3A, HDAC4, HIF1A, IER3, IGF1, INS, INSR, MAP4K2, MIA3, MLXIPL, NCOR1, OGT, PGAM1, PGAM4, PHKG2, PPARA, PPARGC1A, PPP1CA, PPP1R3B, PPP1R3D, PRKAA1, PRKAA2, PRKAG1, PRKAG2, SHFM1]	FALSE
GO:0043471	GO_BiologicalProcess_20.03.2014_19h52	regulation of cellular carbohydrate catabolic process	[4, 5, 6, 7]	[Group11, Group52, Group53, Group62, Group65]	3	9.09091	0.00297095	0.00386948	{Group11=2.274230160299848E-8, Group52=7.126530358272715E-8, Group53=7.119571453563856E-6, Group62=9.203805073598407E-9, Group65=2.1950968171692962E-8}	{Group11=5.106290359918526E-8, Group52=1.4134285210574218E-7, Group53=9.413655588601099E-6, Group62=2.3809843559961096E-8, Group65=5.1218925733950247E-8}	[DDIT4, FBP1, GCK]	[ADRA1B, ARNT, DDIT4, ECD, ENTPD5, FBP1, GAPDHS, GCK, GSK3A, HDAC4, HIF1A, IER3, IGF1, INS, INSR, MAP4K2, MIA3, MLXIPL, NCOR1, OGT, PGAM1, PGAM4, PHKG2, PPARA, PPARGC1A, PPP1CA, PPP1R3B, PPP1R3D, PRKAA1, PRKAA2, PRKAG1, PRKAG2, SHFM1]	FALSE
GO:0002793	GO_BiologicalProcess_20.03.2014_19h52	positive regulation of peptide secretion	[4, 5, 6, 7, 8, 9]	[Group47, Group61, Group76]	4	5.88235	0.00299325	0.0038796	{Group47=6.194441092266791E-11, Group61=4.3460544259383916E-8, Group76=4.923587020969817E-8}	{Group47=2.457128299932494E-10, Group61=9.403281394303065E-8, Group76=1.0279067640270319E-7}	[GCK, OXCT1, PCK2, RBP4]	[AACS, ADCYAP1, ADORA1, APLN, ARRB1, BAD, BLK, C1QTNF1, CAPN10, CASR, CD38, CRH, DOC2B, DRD2, FAM132A, GCG, GCK, GHRH, GHRHR, GHRL, GIP, GIPR, GLUD1, GLUL, GNAI2, GPER1, GPLD1, HIF1A, HLA-DRB1, INS, IRS2, ISL1, JAK2, KISS1, MAP4K2, MCU, MGEA5, MYRIP, NKX6-1, NNAT, NPY2R, NR0B2, OXCT1, PCK2, PDHX, PDX1, PFKFB2, PFKM, PHPT1, PLA2G6, POLR2D, PPARD, PPP3CB, PRKCE, PSMD9, RAB8B, RASL10B, RBP4, SERP1, …	FALSE
GO:0043467	GO_BiologicalProcess_20.03.2014_19h52	regulation of generation of precursor metabolites and energy	[4, 5]	[Group11, Group41, Group52, Group53, Group62, Group65]	4	5.7971	0.00315607	0.00407087	{Group11=2.274230160299848E-8, Group41=1.2339977954996805E-8, Group52=7.126530358272715E-8, Group53=7.119571453563856E-6, Group62=9.203805073598407E-9, Group65=2.1950968171692962E-8}	{Group11=5.106290359918526E-8, Group41=3.059286201342958E-8, Group52=1.4134285210574218E-7, Group53=9.413655588601099E-6, Group62=2.3809843559961096E-8, Group65=5.1218925733950247E-8}	[DDIT4, FBP1, GCK, PPP1R3G]	[ADRA1B, AKT1, AKT2, ARNT, ATP7A, C1QTNF2, CISD1, DDIT4, DYRK2, ECD, ENPP1, ENTPD5, FBP1, GAPDHS, GCGR, GCK, GFPT1, GRB10, GSK3A, GSK3B, HDAC4, HIF1A, HSP90B2P, IER3, IGF1, IGF2, INPP5K, INS, INSR, IRS1, IRS2, MAP4K2, MIA3, MLXIPL, MTOR, NANOS2, NCOR1, NKX1-1, NOA1, NOS2, OGT, PASK, PGAM1, PGAM4, PHKG2, PHLDA2, PNPT1, PPARA, PPARGC1A, PPIF, PPP1CA, PPP1R3B, PPP1R3D, PPP1R3F, PPP1R3G, PRDM16, PREL…	FALSE
GO:0032964	GO_BiologicalProcess_20.03.2014_19h52	collagen biosynthetic process	[4, 5, 6]	[Group0, Group105, Group24, Group35, Group56, Group81]	3	8.82353	0.00323768	0.00415606	{Group0=1.8983841089670912E-6, Group105=7.780577013358311E-6, Group24=5.862546098237275E-10, Group35=5.270711450473605E-4, Group56=2.442515292198339E-4, Group81=1.727286336463814E-4}	{Group0=2.721779626109444E-6, Group105=1.0064007223800424E-5, Group24=2.0518911343830463E-9, Group35=5.550572235454503E-4, Group56=2.691289997885207E-4, Group81=1.9210006919550827E-4}	[ARG1, RGCC, SERPINF2]	[AMELX, ARG1, BMP4, CIITA, COL1A1, COL5A1, CTGF, ENG, EP300, F2, F2R, HDAC2, IHH, IL6, IL6R, ITGA2, MKX, PDGFRB, PPARD, PRDX5, RGCC, SCXA, SCXB, SERPINB7, SERPINF2, SERPINH1, SUCO, TGFB1, TGFB3, TINAGL1, TRAM2, UCN, UTS2, WNT4]	FALSE
GO:0050873	GO_BiologicalProcess_20.03.2014_19h52	brown fat cell differentiation	[6]	[None]	3	8.82353	0.00323768	0.00415606	{None=NaN}	{None=NaN}	[CEBPA, LRG1, MB]	[ADIG, ADIPOQ, ADRB1, ADRB2, ADRB3, ALDH6A1, ARL4A, BNIP3, CEBPA, CEBPB, ERO1L, FABP4, FNDC5, INS, ITGA6, LAMA4, LAMB3, LGALS13, LRG1, LRPAP1, MB, MRAP, NUDT7, PEX11A, PLAC8, PPARG, PPARGC1A, PRDM16, PTGS2, RARRES2, RGS2, SH2B2, SLC2A4, UCP1]	TRUE
GO:0033692	GO_BiologicalProcess_20.03.2014_19h52	cellular polysaccharide biosynthetic process	[4, 5, 6, 7]	[Group11, Group15, Group41, Group52, Group53, Group65]	4	5.71429	0.00332483	0.00424751	{Group11=2.274230160299848E-8, Group15=6.870275646838659E-9, Group41=1.2339977954996805E-8, Group52=7.126530358272715E-8, Group53=7.119571453563856E-6, Group65=2.1950968171692962E-8}	{Group11=5.106290359918526E-8, Group15=1.8168062266084453E-8, Group41=3.059286201342958E-8, Group52=1.4134285210574218E-7, Group53=9.413655588601099E-6, Group65=5.1218925733950247E-8}	[GCK, PPP1R3G, UBB, UGP2]	[ACADM, AGL, AKT1, AKT2, ALG1, B3GNT1, B3GNT2, B3GNT8, B3GNTL1, C1QTNF2, CERCAM, CMAS, COLGALT1, COLGALT2, CSGALNACT1, CSGALNACT2, DYRK2, ENPP1, EPM2A, EXT1, EXT2, GBE1, GCK, GFPT1, GNE, GRB10, GSK3A, GSK3B, GYG1, GYG2, GYS1, GYS2, HAS1, HAS2, HAS3, IGF1, IGF2, INPP5K, INS, INSR, IRS1, IRS2, MAP4K2, MAT2B, MTOR, NANS, NHLRC1, PASK, PGM1, PGM2, PGM5, PHKG1, PHKG2, PPP1CA, PPP1R3B, PPP1R3C, PPP1R3D…	FALSE
GO:0015837	GO_BiologicalProcess_20.03.2014_19h52	amine transport	[3, 4, 5]	[Group14]	4	5.71429	0.00332483	0.00424751	{Group14=2.2171933469986448E-8}	{Group14=5.073961697939206E-8}	[AGXT, ARG1, C5, GCK]	[ADORA1, ADORA2A, ADRA2A, ADRA2B, ADRA2C, ADRBK1, AGT, AGTR2, AGXT, AQP7, AQP9, ARG1, AVP, AVPR1A, C5, CACNA1A, CARTPT, CHRFAM7A, CHRNA3, CHRNA4, CHRNA6, CHRNA7, CHRNB2, CNR1, CRH, CRHR1, CXCL12, DDC, DPYSL2, DRD1, DRD2, DRD3, DRD4, DTNBP1, GCK, GDNF, GRIK1, GRM7, HRH3, HTR1B, HTR2A, HTR6, IFNAR1, IL1RN, LEP, MAP4K2, NAT8L, NLRP3, NPY2R, NPY5R, OXT, OXTR, P2RY1, P2RY12, PCDHA4, PCDHA@, PINK1, RAB…	FALSE
GO:0010742	GO_BiologicalProcess_20.03.2014_19h52	macrophage derived foam cell differentiation	[6]	[Group18, Group23, Group98, Group99]	3	8.57143	0.00351865	0.00447371	{Group18=6.513272017967774E-12, Group23=1.4901654353744897E-7, Group98=1.515421372759011E-4, Group99=2.459217509736223E-7}	{Group18=3.523088046082569E-11, Group23=2.770776356399442E-7, Group98=1.7012749373426631E-4, Group99=4.2412591834581236E-7}	[AGXT, APOB, CRP]	[ABCA1, ABCA5, ABCG1, ADIPOQ, AGT, AGTR1, AGXT, ALOX15B, APOB, CD36, CETP, CRP, CSF1, CSF2, CSRP1, ITGAV, ITGB3, LCP1, LPL, MAPK9, MSR1, NFKB1, NFKBIA, NR1H2, NR1H3, PF4, PLA2G10, PLA2G2A, PPARA, PPARG, PPIAP10, PRKCH, SOAT1, SOAT2, TGFB1]	FALSE
GO:0090077	GO_BiologicalProcess_20.03.2014_19h52	foam cell differentiation	[5]	[Group18, Group23, Group98, Group99]	3	8.57143	0.00351865	0.00447371	{Group18=6.513272017967774E-12, Group23=1.4901654353744897E-7, Group98=1.515421372759011E-4, Group99=2.459217509736223E-7}	{Group18=3.523088046082569E-11, Group23=2.770776356399442E-7, Group98=1.7012749373426631E-4, Group99=4.2412591834581236E-7}	[AGXT, APOB, CRP]	[ABCA1, ABCA5, ABCG1, ADIPOQ, AGT, AGTR1, AGXT, ALOX15B, APOB, CD36, CETP, CRP, CSF1, CSF2, CSRP1, ITGAV, ITGB3, LCP1, LPL, MAPK9, MSR1, NFKB1, NFKBIA, NR1H2, NR1H3, PF4, PLA2G10, PLA2G2A, PPARA, PPARG, PPIAP10, PRKCH, SOAT1, SOAT2, TGFB1]	FALSE
GO:0005976	GO_BiologicalProcess_20.03.2014_19h52	polysaccharide metabolic process	[4]	[Group15, Group41, Group52, Group53]	5	4.2735	0.00370133	0.00468368	{Group15=6.870275646838659E-9, Group41=1.2339977954996805E-8, Group52=7.126530358272715E-8, Group53=7.119571453563856E-6}	{Group15=1.8168062266084453E-8, Group41=3.059286201342958E-8, Group52=1.4134285210574218E-7, Group53=9.413655588601099E-6}	[GCK, MGAM, PPP1R3G, UBB, UGP2]	[ACADM, ADRA1B, ADRB1, AGL, AKT1, AKT2, ALG1, AOAH, AP2A1, B3GNT1, B3GNT2, B3GNT8, B3GNTL1, C1QTNF2, CALM1, CALM2, CALM3, CERCAM, CHIA, CHIT1, CHST1, CHST7, CLTC, CMAS, COLGALT1, COLGALT2, CPS1, CSGALNACT1, CSGALNACT2, CYP21A2, DYRK2, EGF, EGFR, ENPP1, EPM2A, EXT1, EXT2, G6PC, GAA, GAL3ST3, GBE1, GCGR, GCK, GFPT1, GNE, GNMT, GRB10, GSK3A, GSK3B, GYG1, GYG2, GYS1, GYS2, HAS1, HAS2, HAS3, IGF1, IGF…	FALSE
GO:0022408	GO_BiologicalProcess_20.03.2014_19h52	negative regulation of cell-cell adhesion	[4, 5, 6]	[Group0, Group105, Group2, Group24, Group70, Group72]	3	8.33333	0.00381407	0.00480357	{Group0=1.8983841089670912E-6, Group105=7.780577013358311E-6, Group2=9.17997016026162E-4, Group24=5.862546098237275E-10, Group70=3.844615867183602E-11, Group72=1.7516240805377377E-7}	{Group0=2.721779626109444E-6, Group105=1.0064007223800424E-5, Group2=9.499273470183763E-4, Group24=2.0518911343830463E-9, Group70=1.6944788451661062E-10, Group72=3.111093516178967E-7}	[APOA1, PLG, RGCC]	[ADIPOQ, ALOX12, APOA1, B4GALNT2, BMP2, C1QTNF1, CDH1, EPB41L5, EPCAM, FXYD5, FZR1, GTPBP4, IL1RN, JAK2, KLF4, LEF1, MAD2L2, MAP2K1, MAP2K5, MAPK7, MUC22, MYADM, NF2, PLG, PODXL, PRKCD, PRKG1, PTK2, RGCC, SERPINE2, SNAI2, TGFB1, TNR, UBASH3B, WNT1, ZNF703]	FALSE
GO:0002889	GO_BiologicalProcess_20.03.2014_19h52	regulation of immunoglobulin mediated immune response	[7, 8]	[Group107, Group108, Group109, Group110, Group5, Group60]	3	8.33333	0.00381407	0.00480357	{Group107=4.649026499976566E-13, Group108=2.0745910859852002E-12, Group109=3.8009508172186895E-17, Group110=4.18881685948475E-9, Group5=2.6050898190618083E-6, Group60=1.064028460999001E-11}	{Group107=3.0735230749845075E-12, Group108=1.1756016153916136E-11, Group109=5.6539143406128E-16, Group110=1.1592307122760122E-8, Group5=3.6471257466865314E-6, Group60=5.064775474355244E-11}	[C3, HPX, PTPRC]	[BCL6, C3, CD226, CD28, CD40, CLCF1, CR1, EXOSC3, FCER1A, FCER1G, FCER2, FOXJ1, FOXP3, GIMAP5, HPX, IFNG, IL10, IL2, IL27RA, IL4, LTA, NDFIP1, NOD2, PAXIP1, PTPN6, PTPRC, PVRL2, STAT6, SUPT6H, TBX21, TGFB1, THOC1, TNF, TNFSF13, TNFSF4, XCL1]	FALSE
GO:0032371	GO_BiologicalProcess_20.03.2014_19h52	regulation of sterol transport	[5, 6, 7]	[Group114, Group14, Group17, Group18, Group25, Group28, Group37, Group38, Group59, Group74, Group99]	3	8.33333	0.00381407	0.00480357	{Group114=2.8625076707871104E-9, Group14=2.2171933469986448E-8, Group17=1.0573908458678195E-11, Group18=6.513272017967774E-12, Group25=4.779317821362065E-7, Group28=6.287571212629198E-8, Group37=1.3099820132034076E-9, Group38=1.5138211302517838E-7, Group59=4.0662938274529314E-7, Group74=9.054581434712658E-8, Group99=2.459217509736223E-7}	{Group114=8.734318277529901E-9, Group14=5.073961697939206E-8, Group17=5.2428962774279383E-11, Group18=3.523088046082569E-11, Group25=7.685659739757915E-7, Group28=1.290036162591163E-7, Group37=4.213185393816365E-9, Group38=2.771457146153266E-7, Group59=6.628615965299984E-7, Group74=1.7378954689206552E-7, Group99=4.2412591834581236E-7}	[ABCA2, APOA1, APOA4]	[ABCA1, ABCA2, ABCG1, ABCG5, ABCG8, ADIPOQ, APOA1, APOA2, APOA4, APOC1, APOC2, APOC3, APOE, C1D, CETP, CTDSP2, EGF, LAMTOR1, LEP, LIPG, LPAL2, LRP1, NFKB1, NFKBIA, NR1H2, NR1H3, PLA2G10, PON1, PPARG, PTCH1, SCP2, SHH, SIRT1, SREBF2, SYCP2, TSPO]	FALSE
GO:0032374	GO_BiologicalProcess_20.03.2014_19h52	regulation of cholesterol transport	[6, 7, 8]	[Group114, Group14, Group17, Group18, Group25, Group28, Group37, Group38, Group59, Group74, Group99]	3	8.33333	0.00381407	0.00480357	{Group114=2.8625076707871104E-9, Group14=2.2171933469986448E-8, Group17=1.0573908458678195E-11, Group18=6.513272017967774E-12, Group25=4.779317821362065E-7, Group28=6.287571212629198E-8, Group37=1.3099820132034076E-9, Group38=1.5138211302517838E-7, Group59=4.0662938274529314E-7, Group74=9.054581434712658E-8, Group99=2.459217509736223E-7}	{Group114=8.734318277529901E-9, Group14=5.073961697939206E-8, Group17=5.2428962774279383E-11, Group18=3.523088046082569E-11, Group25=7.685659739757915E-7, Group28=1.290036162591163E-7, Group37=4.213185393816365E-9, Group38=2.771457146153266E-7, Group59=6.628615965299984E-7, Group74=1.7378954689206552E-7, Group99=4.2412591834581236E-7}	[ABCA2, APOA1, APOA4]	[ABCA1, ABCA2, ABCG1, ABCG5, ABCG8, ADIPOQ, APOA1, APOA2, APOA4, APOC1, APOC2, APOC3, APOE, C1D, CETP, CTDSP2, EGF, LAMTOR1, LEP, LIPG, LPAL2, LRP1, NFKB1, NFKBIA, NR1H2, NR1H3, PLA2G10, PON1, PPARG, PTCH1, SCP2, SHH, SIRT1, SREBF2, SYCP2, TSPO]	FALSE
GO:0032587	GO_CellularComponent_20.03.2014_19h52	ruffle membrane	[4, 5, 6, 7]	[Group89]	4	5.47945	0.00386778	0.00484834	{Group89=2.7956656591197207E-6}	{Group89=3.868421086456358E-6}	[DDX58, IFIT5, PROC, RNASE1]	[ADAM17, AIF1, AIF1L, AKT2, APC, ARF4, ARHGEF2, ARHGEF4, BMX, C2CD5, CDC37, CDKL5, CFL1, CIB1, CLASP2, DDX58, DIAPH1, EMR2, EPB41L5, EPHA2, EPS8, EPS8L1, EPS8L2, EZR, FERMT1, FGD2, FGD5, FGR, IFIT5, INPP5K, ITGA5, ITGB1, KANK1, LCP1, MACF1, MRAP, MYO6, NF2, NME1, PACSIN1, PACSIN2, PDE4A, PDE9A, PDPN, PDXP, PIP5K1A, PIP5K1C, PLA2G4F, PLEK, PLEKHA1, PPP1R9B, PROC, PTPRJ, RAC1, RASGRP2, RMRP, RNASE1…	FALSE
GO:0043255	GO_BiologicalProcess_20.03.2014_19h52	regulation of carbohydrate biosynthetic process	[4, 5, 6]	[Group11, Group15, Group41, Group47, Group52, Group53, Group61, Group65]	4	5.40541	0.00406132	0.00506717	{Group11=2.274230160299848E-8, Group15=6.870275646838659E-9, Group41=1.2339977954996805E-8, Group47=6.194441092266791E-11, Group52=7.126530358272715E-8, Group53=7.119571453563856E-6, Group61=4.3460544259383916E-8, Group65=2.1950968171692962E-8}	{Group11=5.106290359918526E-8, Group15=1.8168062266084453E-8, Group41=3.059286201342958E-8, Group47=2.457128299932494E-10, Group52=1.4134285210574218E-7, Group53=9.413655588601099E-6, Group61=9.403281394303065E-8, Group65=5.1218925733950247E-8}	[FBP1, GCK, PDK2, PPP1R3G]	[ACADM, ACN9, ADCYAP1R1, ADIPOQ, AKT1, AKT2, AP2A1, ARPP19, C1QTNF2, C1QTNF3, CLK2, CLTC, DHX34, DHX8, DYRK2, EGF, ENPP1, FAM132A, FBP1, FOXO1, GCK, GFPT1, GNMT, GPER1, GRB10, GSK3A, GSK3B, HRH1, IGF1, IGF2, IL6, INPP5K, INS, INSR, IRS1, IRS2, LEP, LHCGR, MAP4K2, MAS1, MTOR, NFKB1, NR1D1, NR3C1, OGT, P2RY1, PASK, PDGFB, PDK2, PLEK, POU1F1, PPARGC1A, PPP1CA, PPP1R3B, PPP1R3D, PPP1R3F, PPP1R3G, PTH…	FALSE
GO:0051496	GO_BiologicalProcess_20.03.2014_19h52	positive regulation of stress fiber assembly	[5, 6, 7, 8, 9, 10, 11]	[Group105, Group24, Group35, Group56, Group77, Group81]	3	8.10811	0.00412418	0.00509794	{Group105=7.780577013358311E-6, Group24=5.862546098237275E-10, Group35=5.270711450473605E-4, Group56=2.442515292198339E-4, Group77=0.0018281776955762648, Group81=1.727286336463814E-4}	{Group105=1.0064007223800424E-5, Group24=2.0518911343830463E-9, Group35=5.550572235454503E-4, Group56=2.691289997885207E-4, Group77=0.0018754581532204786, Group81=1.9210006919550827E-4}	[PRF1, RGCC, SERPINF2]	[AMOT, ARHGEF10, ARHGEF10L, BAG4, CTGF, EPHA1, EVL, FHOD1, GPR65, ITGB1BP1, KISS1R, LRRC16A, MTOR, MYOC, NF2, NOX4, PAK1, PFN1, PFN2, PKN1, PPM1E, PPM1F, PRF1, RAPGEF3, RGCC, RHOA, S100A10, SDC4, SERPINF2, SFRP1, SMAD3, SORBS3, TAC1, TACR1, TPM1, WNT11, WNT4]	TRUE
GO:0002712	GO_BiologicalProcess_20.03.2014_19h52	regulation of B cell mediated immunity	[6, 7]	[Group107, Group108, Group109, Group110, Group5, Group60]	3	8.10811	0.00412418	0.00509794	{Group107=4.649026499976566E-13, Group108=2.0745910859852002E-12, Group109=3.8009508172186895E-17, Group110=4.18881685948475E-9, Group5=2.6050898190618083E-6, Group60=1.064028460999001E-11}	{Group107=3.0735230749845075E-12, Group108=1.1756016153916136E-11, Group109=5.6539143406128E-16, Group110=1.1592307122760122E-8, Group5=3.6471257466865314E-6, Group60=5.064775474355244E-11}	[C3, HPX, PTPRC]	[BCL6, BTK, C3, CD226, CD28, CD40, CLCF1, CR1, EXOSC3, FCER1A, FCER1G, FCER2, FOXJ1, FOXP3, GIMAP5, HPX, IFNG, IL10, IL2, IL27RA, IL4, LTA, NDFIP1, NOD2, PAXIP1, PTPN6, PTPRC, PVRL2, STAT6, SUPT6H, TBX21, TGFB1, THOC1, TNF, TNFSF13, TNFSF4, XCL1]	FALSE
GO:0045471	GO_BiologicalProcess_20.03.2014_19h52	response to ethanol	[5]	[Group47]	5	4.16667	0.004123	0.00512019	{Group47=6.194441092266791E-11}	{Group47=2.457128299932494E-10}	[ADCY7, CRP, OXCT1, RBP4, VCAM1]	[AACS, ABAT, ACTC1, ADCY7, ADCYAP1, ADCYAP1R1, ADH6, ADH7, ADIPOQ, APOBEC1, APOE, ARSA, ATP5G2, AVP, BAD, BAK1, BDH1, BGLAP, BIRC2, CA3, CASP8, CCL2, CCL7, CCND1, CD14, CD27, CDK1, CDO1, CHRFAM7A, CHRNA7, CHRNB2, CNR1, CRH, CRHBP, CRHR1, CRP, CSRP1, CYP2E1, DBH, DRD2, DRD3, DRD4, EGR1, EIF4EBP1, EP300, EPS8, FAM58A, FECH, FYN, G6PD, GATA3, GGH, GNRH1, GOT2, GPRIN1, GRIN1, GRIN2A, GRIN2B, GRIN3A, …	FALSE
GO:0051054	GO_BiologicalProcess_20.03.2014_19h52	positive regulation of DNA metabolic process	[4, 5, 6, 7, 8]	[Group77, Group81, Group89]	5	4.16667	0.004123	0.00512019	{Group77=0.0018281776955762648, Group81=1.727286336463814E-4, Group89=2.7956656591197207E-6}	{Group77=0.0018754581532204786, Group81=1.9210006919550827E-4, Group89=3.868421086456358E-6}	[PARP3, PRF1, PTPRC, RGCC, RNASE1]	[APBB1, APEX1, APLF, AREG, ARRB2, ATF1, BABAM1, BAX, BMP4, BMP5, BMP6, BRCA1, BRCC3, BRE, CACYBP, CALR, CD28, CD40, CDC42, CDK1, CDK2, CEBPG, CIZ1, CLCF1, CSF2, CTC1, DEPDC1B, DNA2, E2F7, E2F8, EGFR, EPO, EPX, ERCC8, EREG, EXOSC3, EYA1, EYA3, FAM175A, FGF10, FGFR4, FOXM1, GDNF, GLI1, GLI2, H2AFX, HGF, HRAS, IFNG, IGF1, IGF1R, IL2, IL3, IL4, IL6, INO80, INS, INSR, JUN, KCTD13, KITLG, M0QXG9_HUMAN,…	FALSE
GO:0042476	GO_BiologicalProcess_20.03.2014_19h52	odontogenesis	[4, 5, 6, 7]	[None]	5	4.13223	0.00427088	0.00523085	{None=NaN}	{None=NaN}	[AQP3, LAMB1, PROC, SCN5A, TNFRSF11B]	[ACVR2B, ADM, ALPL, AMBN, AMELX, AMTN, ANKRD11, APC, AQP1, AQP3, AQP5, AQP6, ASPN, AXIN2, BAX, BCL11B, BCL2L11, BCOR, BGLAP, BMP2, BMP4, BMP7, BMPR1A, BSG, BTF3P11, CA2, CD34, CHUK, COL1A1, COL1A2, CSF1, CSF3R, CTNNA1, CTNNB1, DICER1, DLX1, DLX2, DLX3, DMRT3, EDA, EDAR, EDARADD, EDN1, EDNRA, ENAM, FAM20A, FAM20C, FGF10, FGF4, FGF8, FGFR2, FOXC1, FST, GAS1, GLI2, GLI3, HAND1, HAND2, HDAC1, HDAC2, …	TRUE
GO:0007588	GO_BiologicalProcess_20.03.2014_19h52	excretion	[4]	[Group111, Group4, Group44, Group67]	4	5.33333	0.00426131	0.00524318	{Group111=7.568601468755687E-4, Group4=3.3966487291793395E-4, Group44=7.701494038541584E-6, Group67=3.416355238346121E-4}	{Group111=7.900557673525673E-4, Group4=3.6414522411922645E-4, Group44=1.0071184511938994E-5, Group67=3.6298774407427534E-4}	[AGXT, AQP3, EDNRB, HMOX1]	[ABCD1, ABCG5, ABCG8, ADORA1, ADORA2A, ADORA2B, ADRA1A, ADRA1D, AGT, AGTR1, AGTR2, AGXT, AMN, AQP2, AQP3, AQP4, AQP5, AQP6, AQP7, AQP9, ATP6V0A4, ATP6V1B1, AVP, AVPR1A, AVPR2, CACNA1C, CHRNA3, CHRNB2, CHRNB4, CLCN5, CLCNKA, CLCNKB, CLDN16, CORIN, DAB2, DRD2, DRD3, EDN1, EDNRB, GRHPR, GUCA2B, HMOX1, IFNAR1, KCNJ1, KCNK5, KCNMA1, KIRREL, KNG1, MDK, NEDD4L, NFAT5, NLRP3, NPHP1, NPHS1, NPHS2, NPPB, N…	TRUE
GO:0042158	GO_BiologicalProcess_20.03.2014_19h52	lipoprotein biosynthetic process	[5, 6]	[Group114, Group17, Group18, Group23, Group37, Group39, Group93]	4	5.33333	0.00426131	0.00524318	{Group114=2.8625076707871104E-9, Group17=1.0573908458678195E-11, Group18=6.513272017967774E-12, Group23=1.4901654353744897E-7, Group37=1.3099820132034076E-9, Group39=1.2080486598483373E-9, Group93=1.0967273986865992E-13}	{Group114=8.734318277529901E-9, Group17=5.2428962774279383E-11, Group18=3.523088046082569E-11, Group23=2.770776356399442E-7, Group37=4.213185393816365E-9, Group39=3.993271958943115E-9, Group93=8.156910027731581E-13}	[APOA1, APOB, PLAUR, ZDHHC15]	[ABCA1, ALOX12B, APOA1, APOB, APOBEC1, APOE, ATG10, ATG7, CD4, CLIP3, CWH43, DPM1, DPM2, DPM3, GOLGA7, GPAA1, HHAT, HHATL, LCAT, MAP6D1, MBOAT4, MPPE1, MTTP, NMT1, NMT2, OAS2, PGAP1, PGAP2, PGAP3, PIGA, PIGB, PIGC, PIGF, PIGG, PIGH, PIGK, PIGL, PIGM, PIGN, PIGO, PIGP, PIGQ, PIGS, PIGT, PIGU, PIGV, PIGW, PIGX, PIGY, PIGZ, PLAUR, PPM1A, PPM1B, PYURF, TRNP, WNT4, ZDHHC1, ZDHHC12, ZDHHC14, ZDHHC15, Z…	FALSE
GO:0002456	GO_BiologicalProcess_20.03.2014_19h52	T cell mediated immunity	[5]	[Group101, Group107, Group108, Group32, Group63, Group84]	4	5.26316	0.00446785	0.0054471	{Group101=8.109670655131584E-6, Group107=4.649026499976566E-13, Group108=2.0745910859852002E-12, Group32=1.7574913354413722E-5, Group63=3.055936644996623E-5, Group84=3.6076857213084625E-5}	{Group101=1.0376890408179124E-5, Group107=3.0735230749845075E-12, Group108=1.1756016153916136E-11, Group32=2.1340966216073807E-5, Group63=3.600559017372259E-5, Group84=4.16810292073502E-5}	[HLA-B, HLA-F, PTPRC, RSAD2]	[ABCB9, AZGP1, B2M, BTN3A2, BTN3A3, CADM1, CD46, CD55, CD8A, CLC, CLCF1, CRTAM, CTSC, CTSH, DEAF1, DLG1, FADD, FOXP3, GATA3, GNL1, HFE, HLA-A, HLA-B, HLA-C, HLA-E, HLA-F, HLA-G, HLA-H, HSPD1, ICAM1, IFNA2, IFNB1, IL12A, IL12B, IL12RB1, IL1B, IL20RB, IL23A, IL23R, IL4, IL7R, JAG1, LILRB1, LYST, MALT1, MAP3K7, MICA, MICB, MR1, NOD2, PNKD, PPP3CB, PRKCZ, PTPRC, PVR, PVRL2, RAB27A, RAET1E, RIPK3, RSA…	FALSE
GO:0055076	GO_BiologicalProcess_20.03.2014_19h52	transition metal ion homeostasis	[8]	[Group120]	5	4.06504	0.00457793	0.00555595	{Group120=4.3896517862182907E-8}	{Group120=9.328010045713867E-8}	[ABCG2, FTH1, HMOX1, HPX, TF]	[ABCB6, ABCB7, ABCG2, ACO1, ALAS2, AP3D1, APLP2, APP, ARF1, ARF1P1, ATOX1, ATP2C1, ATP6V0A1, ATP6V0A2, ATP6V0A4, ATP6V0B, ATP6V0C, ATP6V0D1, ATP6V0D2, ATP6V0E1, ATP6V0E2, ATP6V1A, ATP6V1B1, ATP6V1B2, ATP6V1C1, ATP6V1C2, ATP6V1D, ATP6V1E1, ATP6V1E2, ATP6V1F, ATP6V1G1, ATP6V1G2, ATP6V1G3, ATP6V1H, ATP7A, ATP7B, BDH2, BTBD9, COMMD1, CP, CUTC, CYBRD1, EPB42, F3, FBXL5, FECH, FLVCR1, FTH1, FTH1P19, FT…	FALSE
GO:0042102	GO_BiologicalProcess_20.03.2014_19h52	positive regulation of T cell proliferation	[6, 7, 8, 9]	[Group1, Group43, Group63, Group64, Group78]	4	5.1948	0.00468103	0.00565536	{Group1=1.0146942543846113E-6, Group43=2.463363438483051E-4, Group63=3.055936644996623E-5, Group64=1.2493848177074118E-5, Group78=1.1957162875378062E-8}	{Group1=1.5284634971109968E-6, Group43=2.6893600842154406E-4, Group63=3.600559017372259E-5, Group64=1.5816680139061914E-5, Group78=3.027451876957424E-8}	[CCL19, PNP, PTPRC, VCAM1]	[ADK, AIF1, BLM, C21orf33, CARD11, CCL19, CCL5, CCR2, CD1D, CD24, CD274, CD276, CD28, CD3E, CD46, CD55, CD59, CD80, CD86, CORO1A, DEAF1, DNAJA3, EBI3, EFNB1, FADD, FOXP3, GPAM, HES1, ICOSLG, IFNG, IGF1, IGF2, IGFBP2, IL12A, IL12B, IL12RB1, IL15, IL18, IL1B, IL2, IL21, IL23A, IL23R, IL2RA, IL4, IL6, IL6ST, ITGAL, LILRB2, NCK1, NCK2, NCKAP1L, PDCD1LG2, PNP, PPY, PRKCQ, PTPRC, PYCARD, RIPK2, SASH3, …	FALSE
GO:0002479	GO_BiologicalProcess_20.03.2014_19h52	antigen processing and presentation of exogenous peptide antigen via MHC class I, TAP-dependent	[6]	[Group101, Group27, Group32, Group84]	4	5.1948	0.00468103	0.00565536	{Group101=8.109670655131584E-6, Group27=2.085397945277648E-9, Group32=1.7574913354413722E-5, Group84=3.6076857213084625E-5}	{Group101=1.0376890408179124E-5, Group27=6.5305883023168446E-9, Group32=2.1340966216073807E-5, Group84=4.16810292073502E-5}	[HLA-B, HLA-F, PSMB6, UBB]	[B2M, CALR, CD207, CD36, CYBA, CYBB, FCGR1A, FCGR1B, HLA-A, HLA-B, HLA-C, HLA-E, HLA-F, HLA-G, ITGAV, ITGB5, NCF1, NCF2, NCF4, PDIA3, PSMA1, PSMA2, PSMA3, PSMA4, PSMA5, PSMA6, PSMA7, PSMA8, PSMB1, PSMB10, PSMB11, PSMB2, PSMB3, PSMB4, PSMB5, PSMB6, PSMB7, PSMB8, PSMB9, PSMC1, PSMC2, PSMC3, PSMC4, PSMC5, PSMC6, PSMD1, PSMD10, PSMD11, PSMD12, PSMD13, PSMD14, PSMD2, PSMD3, PSMD4, PSMD5, PSMD6, PSMD7,…	FALSE
GO:0000271	GO_BiologicalProcess_20.03.2014_19h52	polysaccharide biosynthetic process	[5, 6]	[Group11, Group15, Group41, Group52, Group53, Group65]	4	5.1948	0.00468103	0.00565536	{Group11=2.274230160299848E-8, Group15=6.870275646838659E-9, Group41=1.2339977954996805E-8, Group52=7.126530358272715E-8, Group53=7.119571453563856E-6, Group65=2.1950968171692962E-8}	{Group11=5.106290359918526E-8, Group15=1.8168062266084453E-8, Group41=3.059286201342958E-8, Group52=1.4134285210574218E-7, Group53=9.413655588601099E-6, Group65=5.1218925733950247E-8}	[GCK, PPP1R3G, UBB, UGP2]	[ACADM, AGL, AKT1, AKT2, ALG1, AP2A1, B3GNT1, B3GNT2, B3GNT8, B3GNTL1, C1QTNF2, CERCAM, CLTC, CMAS, COLGALT1, COLGALT2, CSGALNACT1, CSGALNACT2, DYRK2, EGF, ENPP1, EPM2A, EXT1, EXT2, GBE1, GCK, GFPT1, GNE, GRB10, GSK3A, GSK3B, GYG1, GYG2, GYS1, GYS2, HAS1, HAS2, HAS3, IGF1, IGF2, INPP5K, INS, INSR, IRS1, IRS2, MAP4K2, MAT2B, MTOR, NANS, NDST1, NFKB1, NHLRC1, PASK, PDGFB, PGM1, PGM2, PGM5, PHKG1, P…	FALSE
GO:0045912	GO_BiologicalProcess_20.03.2014_19h52	negative regulation of carbohydrate metabolic process	[3, 4, 5, 6]	[Group11, Group52, Group53, Group62, Group65]	3	7.69231	0.00478928	0.00576008	{Group11=2.274230160299848E-8, Group52=7.126530358272715E-8, Group53=7.119571453563856E-6, Group62=9.203805073598407E-9, Group65=2.1950968171692962E-8}	{Group11=5.106290359918526E-8, Group52=1.4134285210574218E-7, Group53=9.413655588601099E-6, Group62=2.3809843559961096E-8, Group65=5.1218925733950247E-8}	[DDIT4, FBP1, GCK]	[ACER2, ADIPOQ, ADRA1B, AP2A1, C1QTNF3, CLK2, CLTC, DDIT4, ENPP1, FAM132A, FBP1, GCK, GFPT1, GRB10, GSK3A, GSK3B, HDAC4, IER3, IL6, INPP5K, INS, MAP4K2, MGEA5, PASK, PLEK, PPARA, PPARGC1A, SIK1, SOGA1, STK39, TELO2, TGFB1, TINF2, TMEM59, UGT1A1, UGT1A7, UGT1A8, UGT1A9, VIMP]	FALSE
GO:0050433	GO_BiologicalProcess_20.03.2014_19h52	regulation of catecholamine secretion	[4, 5, 6, 7, 8]	[Group14]	3	7.69231	0.00478928	0.00576008	{Group14=2.2171933469986448E-8}	{Group14=5.073961697939206E-8}	[AGXT, C5, GCK]	[ADORA2A, ADRA2A, ADRA2B, ADRA2C, ADRBK1, AGT, AGTR2, AGXT, C5, CARTPT, CHRFAM7A, CHRNA4, CHRNA6, CHRNA7, CHRNB2, CNR1, CRH, CRHR1, CXCL12, DRD2, DRD3, DTNBP1, GCK, GDNF, HRH3, HTR1B, HTR2A, HTR6, MAP4K2, NPY2R, OXT, OXTR, P2RY1, P2RY12, PCDHA4, PCDHA@, PINK1, SNCA, SNCG]	FALSE
GO:0060337	GO_BiologicalProcess_20.03.2014_19h52	type I interferon signaling pathway	[6, 7]	[Group101, Group32, Group84, Group88]	4	5.12821	0.00490094	0.00586794	{Group101=8.109670655131584E-6, Group32=1.7574913354413722E-5, Group84=3.6076857213084625E-5, Group88=1.098299099720214E-6}	{Group101=1.0376890408179124E-5, Group32=2.1340966216073807E-5, Group84=4.16810292073502E-5, Group88=1.6337199108338185E-6}	[HLA-B, HLA-F, MX1, SOCS1]	[ADAR, CACTIN, CDC37, EGR1, FADD, GBP2, HLA-A, HLA-B, HLA-C, HLA-E, HLA-F, HLA-G, HSP90AB1, IFI27, IFI35, IFI6, IFIT1, IFIT2, IFIT3, IFITM1, IFITM2, IFITM3, IFNA1, IFNA10, IFNA13, IFNA14, IFNA16, IFNA17, IFNA2, IFNA21, IFNA4, IFNA5, IFNA6, IFNA7, IFNA8, IFNAR1, IFNAR2, IFNB1, IGF2BP1, IP6K2, IRF1, IRF2, IRF3, IRF4, IRF5, IRF6, IRF7, IRF8, IRF9, ISG15, ISG20, JAK1, LSM14A, MAVS, MUL1, MX1, MX2, NL…	FALSE
GO:0001913	GO_BiologicalProcess_20.03.2014_19h52	T cell mediated cytotoxicity	[2, 3, 5, 6]	[Group101, Group107, Group108, Group32, Group84, Group88]	3	7.5	0.00514467	0.00610501	{Group101=8.109670655131584E-6, Group107=4.649026499976566E-13, Group108=2.0745910859852002E-12, Group32=1.7574913354413722E-5, Group84=3.6076857213084625E-5, Group88=1.098299099720214E-6}	{Group101=1.0376890408179124E-5, Group107=3.0735230749845075E-12, Group108=1.1756016153916136E-11, Group32=2.1340966216073807E-5, Group84=4.16810292073502E-5, Group88=1.6337199108338185E-6}	[HLA-B, HLA-F, PTPRC]	[ABCB9, AZGP1, B2M, CADM1, CRTAM, CTSC, CTSH, FADD, HFE, HLA-A, HLA-B, HLA-C, HLA-E, HLA-F, HLA-G, HLA-H, IL12A, IL12B, IL12RB1, IL23A, IL23R, IL7R, LILRB1, MICA, MICB, MR1, PNKD, PPP3CB, PTPRC, PVR, PVRL2, RAB27A, RAET1E, RIPK3, SEC14L2, SEC14L3, STX11, TAP1, TAP2, XCL1]	FALSE
GO:0012507	GO_CellularComponent_20.03.2014_19h52	ER to Golgi transport vesicle membrane	[5, 6, 7, 8, 9, 10, 11]	[Group101, Group108, Group27, Group32, Group84, Group88]	3	7.5	0.00514467	0.00610501	{Group101=8.109670655131584E-6, Group108=2.0745910859852002E-12, Group27=2.085397945277648E-9, Group32=1.7574913354413722E-5, Group84=3.6076857213084625E-5, Group88=1.098299099720214E-6}	{Group101=1.0376890408179124E-5, Group108=1.1756016153916136E-11, Group27=6.5305883023168446E-9, Group32=2.1340966216073807E-5, Group84=4.16810292073502E-5, Group88=1.6337199108338185E-6}	[HLA-B, HLA-DPB1, HLA-F]	[B2M, CD74, HLA-A, HLA-B, HLA-C, HLA-DPA1, HLA-DPB1, HLA-DQA1, HLA-DQA2, HLA-DQB1, HLA-DQB2, HLA-DRA, HLA-DRB1, HLA-DRB3, HLA-DRB4, HLA-DRB5, HLA-E, HLA-F, HLA-G, LMAN1, MCFD2, SAR1B, SCAP, SEC13, SEC23A, SEC23B, SEC23IP, SEC24A, SEC24B, SEC24C, SEC24D, SEC31A, SEC31B, SH2D2A, SREBF1, SREBF2, STX17, TMED7, USO1, VMA21]	FALSE
GO:0002637	GO_BiologicalProcess_20.03.2014_19h52	regulation of immunoglobulin production	[4, 5, 6]	[Group108, Group110, Group5, Group60]	3	7.5	0.00514467	0.00610501	{Group108=2.0745910859852002E-12, Group110=4.18881685948475E-9, Group5=2.6050898190618083E-6, Group60=1.064028460999001E-11}	{Group108=1.1756016153916136E-11, Group110=1.1592307122760122E-8, Group5=3.6471257466865314E-6, Group60=5.064775474355244E-11}	[HPX, PTPRC, RBP4]	[BCL6, CD28, CD37, CD40, CD40LG, CLCF1, EXOSC3, FOXP1, FOXP3, HPX, IFNG, IL10, IL13, IL13RA1, IL2, IL27RA, IL33, IL4, IL5, IL6, MZB1, NDFIP1, PAXIP1, POLR2D, PTPRC, RBP4, SASH3, STAT6, SUPT6H, TANK, TBX21, TGFB1, THOC1, TNF, TNFRSF4, TNFSF13, TNFSF4, TRAF2, TRAF6, XCL1]	FALSE
GO:0006775	GO_BiologicalProcess_20.03.2014_19h52	fat-soluble vitamin metabolic process	[5]	[Group112, Group119]	3	7.5	0.00514467	0.00610501	{Group112=1.7708827176581695E-7, Group119=3.288295591627743E-4}	{Group112=3.0990447559017965E-7, Group119=3.5573379582154674E-4}	[CYP24A1, CYP3A4, RBP2]	[ALDH1A2, ARID4A, BCMO1, CBR1, CUBN, CYP11A1, CYP1A1, CYP24A1, CYP26A1, CYP26B1, CYP26C1, CYP27B1, CYP2R1, CYP3A4, CYP4F12, CYP4F2, FGF23, GC, GFI1, IFNG, IL1B, ISX, KDM5A, LGMN, LRAT, LRP2, NFKB1, PLTP, PPARD, RBP1, RBP2, RIMBP2, RLBP1, RPE65, SNAI1, SNAI2, TNF, TTPA, UBIAD1, VDR]	FALSE
GO:0010883	GO_BiologicalProcess_20.03.2014_19h52	regulation of lipid storage	[3, 4, 5]	[Group23, Group98]	3	7.5	0.00514467	0.00610501	{Group23=1.4901654353744897E-7, Group98=1.515421372759011E-4}	{Group23=2.770776356399442E-7, Group98=1.7012749373426631E-4}	[APOB, C3, CRP]	[ABCA1, ABCG1, ABHD5, ALKBH7, APOB, APOC4, C3, CD36, CIDEA, CRP, CSRP1, EHD1, FBXW7, FITM1, FITM2, FTO, HILPDA, IL6, ITGAV, ITGB3, LCP1, LPL, MEST, MSR1, NFKB1, NFKBIA, NR1H2, NR1H3, OSBPL11, OSBPL8, PLA2G10, PNPLA2, PPARA, PPARG, PPIAP10, PTPN2, SCARB1, SREBF2, TNF, ZC3H12A]	FALSE
GO:0071357	GO_BiologicalProcess_20.03.2014_19h52	cellular response to type I interferon	[5, 6]	[Group101, Group32, Group84, Group88]	4	5.06329	0.00512769	0.00611202	{Group101=8.109670655131584E-6, Group32=1.7574913354413722E-5, Group84=3.6076857213084625E-5, Group88=1.098299099720214E-6}	{Group101=1.0376890408179124E-5, Group32=2.1340966216073807E-5, Group84=4.16810292073502E-5, Group88=1.6337199108338185E-6}	[HLA-B, HLA-F, MX1, SOCS1]	[ADAR, CACTIN, CDC37, EGR1, FADD, GBP2, HLA-A, HLA-B, HLA-C, HLA-E, HLA-F, HLA-G, HSP90AB1, IFI27, IFI35, IFI6, IFIT1, IFIT1B, IFIT2, IFIT3, IFITM1, IFITM2, IFITM3, IFNA1, IFNA10, IFNA13, IFNA14, IFNA16, IFNA17, IFNA2, IFNA21, IFNA4, IFNA5, IFNA6, IFNA7, IFNA8, IFNAR1, IFNAR2, IFNB1, IGF2BP1, IP6K2, IRF1, IRF2, IRF3, IRF4, IRF5, IRF6, IRF7, IRF8, IRF9, ISG15, ISG20, JAK1, LSM14A, MAVS, MUL1, MX1,…	FALSE
GO:0034340	GO_BiologicalProcess_20.03.2014_19h52	response to type I interferon	[4, 5]	[Group101, Group32, Group84, Group88]	4	5	0.00536136	0.006334	{Group101=8.109670655131584E-6, Group32=1.7574913354413722E-5, Group84=3.6076857213084625E-5, Group88=1.098299099720214E-6}	{Group101=1.0376890408179124E-5, Group32=2.1340966216073807E-5, Group84=4.16810292073502E-5, Group88=1.6337199108338185E-6}	[HLA-B, HLA-F, MX1, SOCS1]	[ADAR, CACTIN, CDC37, EGR1, FADD, GBP2, HLA-A, HLA-B, HLA-C, HLA-E, HLA-F, HLA-G, HSP90AB1, IFI27, IFI35, IFI6, IFIT1, IFIT1B, IFIT2, IFIT3, IFITM1, IFITM2, IFITM3, IFNA1, IFNA10, IFNA13, IFNA14, IFNA16, IFNA17, IFNA2, IFNA21, IFNA4, IFNA5, IFNA6, IFNA7, IFNA8, IFNAR1, IFNAR2, IFNB1, IGF2BP1, IP6K2, IRF1, IRF2, IRF3, IRF4, IRF5, IRF6, IRF7, IRF8, IRF9, ISG15, ISG20, JAK1, LSM14A, MAVS, MUL1, MX1,…	FALSE
GO:0005977	GO_BiologicalProcess_20.03.2014_19h52	glycogen metabolic process	[4, 5, 6, 7]	[Group11, Group15, Group41, Group52, Group53, Group65]	4	5	0.00536136	0.006334	{Group11=2.274230160299848E-8, Group15=6.870275646838659E-9, Group41=1.2339977954996805E-8, Group52=7.126530358272715E-8, Group53=7.119571453563856E-6, Group65=2.1950968171692962E-8}	{Group11=5.106290359918526E-8, Group15=1.8168062266084453E-8, Group41=3.059286201342958E-8, Group52=1.4134285210574218E-7, Group53=9.413655588601099E-6, Group65=5.1218925733950247E-8}	[GCK, PPP1R3G, UBB, UGP2]	[ACADM, ADRA1B, ADRB1, AGL, AKT1, AKT2, C1QTNF2, CALM1, CALM2, CALM3, CPS1, CYP21A2, DYRK2, ENPP1, EPM2A, G6PC, GAA, GBE1, GCGR, GCK, GFPT1, GNMT, GRB10, GSK3A, GSK3B, GYG1, GYG2, GYS1, GYS2, IGF1, IGF2, IL6ST, INPP5K, INS, INSR, IRS1, IRS2, MAP4K2, MTOR, NHLRC1, PASK, PCDH12, PGM1, PGM2, PGM5, PHKA1, PHKA2, PHKB, PHKG1, PHKG2, PHLDA2, PPP1CA, PPP1CB, PPP1CC, PPP1R1A, PPP1R2, PPP1R2P1, PPP1R2P3, …	FALSE
GO:0022600	GO_BiologicalProcess_20.03.2014_19h52	digestive system process	[4]	[Group114, Group14, Group17, Group18, Group25, Group28, Group37, Group38, Group59, Group74]	4	5	0.00536136	0.006334	{Group114=2.8625076707871104E-9, Group14=2.2171933469986448E-8, Group17=1.0573908458678195E-11, Group18=6.513272017967774E-12, Group25=4.779317821362065E-7, Group28=6.287571212629198E-8, Group37=1.3099820132034076E-9, Group38=1.5138211302517838E-7, Group59=4.0662938274529314E-7, Group74=9.054581434712658E-8}	{Group114=8.734318277529901E-9, Group14=5.073961697939206E-8, Group17=5.2428962774279383E-11, Group18=3.523088046082569E-11, Group25=7.685659739757915E-7, Group28=1.290036162591163E-7, Group37=4.213185393816365E-9, Group38=2.771457146153266E-7, Group59=6.628615965299984E-7, Group74=1.7378954689206552E-7}	[APOA1, APOA4, CEL, RBP4]	[ABCG5, ABCG8, ACO1, ADRA2A, ADRB1, AKR1C1, APOA1, APOA2, APOA4, AQP1, AQP5, CCKBR, CEL, CHRM1, CHRM3, CHRM5, COPA, CRH, CYP27B1, DHX15, DRD3, FABP1, FGF10, FLNB, GCNT3, GHRL, GHSR, HRH2, IREB2, KCNMA1, KCNN4, KCNQ1, LDLR, LEP, LPAL2, MOGAT2, MUC13, MUC2, MUC4, MUC6, NEUROD1, NMU, NOD2, NPC1L1, NPR3, NPRL3, NR1H2, NR1H3, OPRK1, OXT, OXTR, PBLD, PNLIP, POLR2D, RBP4, RSC1A1, SCT, SERPINA3, SGK1, SL…	FALSE
GO:0051209	GO_BiologicalProcess_20.03.2014_19h52	release of sequestered calcium ion into cytosol	[3, 4, 5, 6, 7, 8, 9, 10, 11, 12, 13]	[Group43, Group45, Group63, Group78]	4	5	0.00536136	0.006334	{Group43=2.463363438483051E-4, Group45=7.924280778209145E-8, Group63=3.055936644996623E-5, Group78=1.1957162875378062E-8}	{Group43=2.6893600842154406E-4, Group45=1.545884282962112E-7, Group63=3.600559017372259E-5, Group78=3.027451876957424E-8}	[CCL19, CXCL11, GSTO1, PTPRC]	[AKAP6, ANK2, ASPH, BAX, BBC3, BDKRB1, CACNA1C, CALM1, CALM2, CALM3, CAMK2D, CAPN3, CASQ1, CASQ2, CCL19, CCL21, CCL3, CCR5, CCR7, CEMIP, CHERP, CLIC2, CXCL10, CXCL11, CXCL9, CXCR3, DDIT3, DHRS7C, DIAPH1, DMD, DRD1, DRD2, EDNRA, ERO1L, F2, F2R, F2RL3, FGF13, FGF2, FKBP1A, FKBP1B, GPER1, GSTM2, GSTO1, HRC, HTR2A, HTR2B, HTR2C, IBTK, IL13, ITPR1, LACRT, LCK, LYN, MCOLN1, MS4A1, MS4A2, PDE4D, PKD2, P…	FALSE
GO:0051282	GO_BiologicalProcess_20.03.2014_19h52	regulation of sequestering of calcium ion	[3, 4, 5, 6, 7, 10, 11]	[Group43, Group45, Group63, Group78]	4	5	0.00536136	0.006334	{Group43=2.463363438483051E-4, Group45=7.924280778209145E-8, Group63=3.055936644996623E-5, Group78=1.1957162875378062E-8}	{Group43=2.6893600842154406E-4, Group45=1.545884282962112E-7, Group63=3.600559017372259E-5, Group78=3.027451876957424E-8}	[CCL19, CXCL11, GSTO1, PTPRC]	[AKAP6, ANK2, ASPH, BAX, BBC3, BDKRB1, CACNA1C, CALM1, CALM2, CALM3, CAMK2D, CAPN3, CASQ1, CASQ2, CCL19, CCL21, CCL3, CCR5, CCR7, CEMIP, CHERP, CLIC2, CXCL10, CXCL11, CXCL9, CXCR3, DDIT3, DHRS7C, DIAPH1, DMD, DRD1, DRD2, EDNRA, ERO1L, F2, F2R, F2RL3, FGF13, FGF2, FKBP1A, FKBP1B, GPER1, GSTM2, GSTO1, HRC, HTR2A, HTR2B, HTR2C, IBTK, IL13, ITPR1, LACRT, LCK, LYN, MCOLN1, MS4A1, MS4A2, PDE4D, PKD2, P…	FALSE
GO:0051283	GO_BiologicalProcess_20.03.2014_19h52	negative regulation of sequestering of calcium ion	[2, 3, 4, 5, 6, 7, 8, 10, 11, 12]	[Group43, Group45, Group63, Group78]	4	5	0.00536136	0.006334	{Group43=2.463363438483051E-4, Group45=7.924280778209145E-8, Group63=3.055936644996623E-5, Group78=1.1957162875378062E-8}	{Group43=2.6893600842154406E-4, Group45=1.545884282962112E-7, Group63=3.600559017372259E-5, Group78=3.027451876957424E-8}	[CCL19, CXCL11, GSTO1, PTPRC]	[AKAP6, ANK2, ASPH, BAX, BBC3, BDKRB1, CACNA1C, CALM1, CALM2, CALM3, CAMK2D, CAPN3, CASQ1, CASQ2, CCL19, CCL21, CCL3, CCR5, CCR7, CEMIP, CHERP, CLIC2, CXCL10, CXCL11, CXCL9, CXCR3, DDIT3, DHRS7C, DIAPH1, DMD, DRD1, DRD2, EDNRA, ERO1L, F2, F2R, F2RL3, FGF13, FGF2, FKBP1A, FKBP1B, GPER1, GSTM2, GSTO1, HRC, HTR2A, HTR2B, HTR2C, IBTK, IL13, ITPR1, LACRT, LCK, LYN, MCOLN1, MS4A1, MS4A2, PDE4D, PKD2, P…	FALSE
GO:0032652	GO_BiologicalProcess_20.03.2014_19h52	regulation of interleukin-1 production	[4, 5]	[Group100, Group33, Group37, Group38, Group59, Group68, Group69, Group70, Group71, Group8, Group93]	3	7.31707	0.00551555	0.00648745	{Group100=3.6160958016879545E-10, Group33=2.9136971451935906E-17, Group37=1.3099820132034076E-9, Group38=1.5138211302517838E-7, Group59=4.0662938274529314E-7, Group68=1.3573195984593467E-6, Group69=5.707969597713496E-9, Group70=3.844615867183602E-11, Group71=1.4301944496267332E-6, Group8=2.5168990496619133E-6, Group93=1.0967273986865992E-13}	{Group100=1.3039860618208077E-9, Group33=4.953285146829104E-16, Group37=4.213185393816365E-9, Group38=2.771457146153266E-7, Group59=6.628615965299984E-7, Group68=1.9940868174896575E-6, Group69=1.543746323017968E-8, Group70=1.6944788451661062E-10, Group71=2.0755260915314786E-6, Group8=3.565606987021044E-6, Group93=8.156910027731581E-13}	[APOA1, CCL19, SAA1]	[ACP5, AIM2, APOA1, ARRB2, AZU1, CALCA, CARD8, CASP1, CCL19, CCL3, CCR7, CHRFAM7A, CHRNA7, F2R, GAS6, GHRL, GHSR, GSTP1, HSPB1, IFI16, IFNG, ISL1, JAK2, MEFV, NLRP1, NLRP12, NLRP2, NLRP3, NOD2, P2RX7, PANX1, PYCARD, PYDC1, S1PR3, SAA1, SMAD3, SPHK1, TLR4, TNFAIP3, TRIM16, WNT5A]	FALSE
GO:0032233	GO_BiologicalProcess_20.03.2014_19h52	positive regulation of actin filament bundle assembly	[4, 5, 6, 7, 8, 9, 10]	[Group105, Group24, Group35, Group56, Group77, Group81]	3	7.31707	0.00551555	0.00648745	{Group105=7.780577013358311E-6, Group24=5.862546098237275E-10, Group35=5.270711450473605E-4, Group56=2.442515292198339E-4, Group77=0.0018281776955762648, Group81=1.727286336463814E-4}	{Group105=1.0064007223800424E-5, Group24=2.0518911343830463E-9, Group35=5.550572235454503E-4, Group56=2.691289997885207E-4, Group77=0.0018754581532204786, Group81=1.9210006919550827E-4}	[PRF1, RGCC, SERPINF2]	[AMOT, ARHGEF10, ARHGEF10L, BAG4, CTGF, EPHA1, EVL, FHOD1, GPR65, ITGB1BP1, KISS1R, LIMK1, LRRC16A, MTOR, MYOC, NF2, NOX4, PAK1, PFN1, PFN2, PKN1, PLEK, PPM1E, PPM1F, PRF1, RAPGEF3, RGCC, RHOA, S100A10, SDC4, SERPINF2, SFRP1, SMAD3, SORBS3, SYNPO, TAC1, TACR1, TPM1, VIL1, WNT11, WNT4]	FALSE
GO:0043618	GO_BiologicalProcess_20.03.2014_19h52	regulation of transcription from RNA polymerase II promoter in response to stress	[5, 7, 8, 9, 10, 11]	[Group54]	3	7.31707	0.00551555	0.00648745	{Group54=0.007608044358495025}	{Group54=0.007672519310685661}	[HIF3A, HMOX1, UBB]	[ARNT, BACH1, BRIP1, CA9, CHEK1, CITED2, CREBBP, CUL2, EGLN1, EGLN2, EGLN3, EP300, EPAS1, EPO, EPX, HIF1A, HIF1AN, HIF3A, HMOX1, KLF2, MAPK7, MIA3, MT3, MUC1, NEDD4, NFE2L2, NOTCH1, RBX1, RPS27A, SIN3A, TCEB1, TCEB2, TIMP1, UBA52, UBB, UBC, UBE2D1, UBE2D2, UBE2D3, VEGFA, VHL]	TRUE
GO:0042590	GO_BiologicalProcess_20.03.2014_19h52	antigen processing and presentation of exogenous peptide antigen via MHC class I	[5]	[Group101, Group27, Group32, Group84]	4	4.93827	0.00560206	0.0065603	{Group101=8.109670655131584E-6, Group27=2.085397945277648E-9, Group32=1.7574913354413722E-5, Group84=3.6076857213084625E-5}	{Group101=1.0376890408179124E-5, Group27=6.5305883023168446E-9, Group32=2.1340966216073807E-5, Group84=4.16810292073502E-5}	[HLA-B, HLA-F, PSMB6, UBB]	[B2M, CALR, CD207, CD36, CTSS, CYBA, CYBB, FCER1G, FCGR1A, FCGR1B, HLA-A, HLA-B, HLA-C, HLA-E, HLA-F, HLA-G, IFI30, ITGAV, ITGB5, LNPEP, NCF1, NCF2, NCF4, PDIA3, PSMA1, PSMA2, PSMA3, PSMA4, PSMA5, PSMA6, PSMA7, PSMA8, PSMB1, PSMB10, PSMB11, PSMB2, PSMB3, PSMB4, PSMB5, PSMB6, PSMB7, PSMB8, PSMB9, PSMC1, PSMC2, PSMC3, PSMC4, PSMC5, PSMC6, PSMD1, PSMD10, PSMD11, PSMD12, PSMD13, PSMD14, PSMD2, PSMD3,…	FALSE
GO:0055078	GO_BiologicalProcess_20.03.2014_19h52	sodium ion homeostasis	[8]	[Group111, Group4, Group44]	3	7.14286	0.00590208	0.00688146	{Group111=7.568601468755687E-4, Group4=3.3966487291793395E-4, Group44=7.701494038541584E-6}	{Group111=7.900557673525673E-4, Group4=3.6414522411922645E-4, Group44=1.0071184511938994E-5}	[AGXT, C7, EDNRB]	[ADORA1, ADORA2A, AGT, AGTR1, AGTR2, AGXT, AVP, AVPR1A, AVPR2, C7, CORIN, CXCL10, CYP11B2, CYP4A11, CYP4F12, CYP4F2, DRD2, DRD3, EDN1, EDNRB, IFNAR1, IGLC7, KNG1, MC3R, NEDD4L, NLRP3, NPPB, NPR1, NR3C2, OXT, SCN7A, SCNN1A, SCNN1B, SCNN1G, TAC1, TACR1, TFAP2B, TMPRSS3, TMPRSS4, UPK3A, UTS2, UTS2R]	TRUE
GO:0001990	GO_BiologicalProcess_20.03.2014_19h52	regulation of systemic arterial blood pressure by hormone	[5, 6, 9]	[Group111, Group67]	3	7.14286	0.00590208	0.00688146	{Group111=7.568601468755687E-4, Group67=3.416355238346121E-4}	{Group111=7.900557673525673E-4, Group67=3.6298774407427534E-4}	[AGXT, HSD11B2, SERPINF2]	[ACE, ACE2, ADRB1, AGT, AGTR1, AGTR2, AGXT, ANPEP, ATP6AP2, AVPR1A, AVPR1B, CMA1, CORIN, CPA3, CPA4, CTSG, CTSZ, CYBA, CYP11B2, DRD3, DRD5, ECE1, EDN1, EDN2, EDN3, ENPEP, F2R, F2RL1, GJA5, HSD11B2, KCTD11, MME, MMP12, NANOS3, NOS3, NOX1, PCSK5, RASL10B, REN, RPS6KA2, SERPINF2, TACR1]	FALSE
GO:0051208	GO_BiologicalProcess_20.03.2014_19h52	sequestering of calcium ion	[4, 5, 9, 10]	[Group43, Group45, Group63, Group78]	4	4.81928	0.00610487	0.00708696	{Group43=2.463363438483051E-4, Group45=7.924280778209145E-8, Group63=3.055936644996623E-5, Group78=1.1957162875378062E-8}	{Group43=2.6893600842154406E-4, Group45=1.545884282962112E-7, Group63=3.600559017372259E-5, Group78=3.027451876957424E-8}	[CCL19, CXCL11, GSTO1, PTPRC]	[AKAP6, ANK2, ASPH, ATP7B, BAX, BBC3, BDKRB1, CACNA1C, CALM1, CALM2, CALM3, CALR, CAMK2D, CAPN3, CASQ1, CASQ2, CCL19, CCL21, CCL3, CCR5, CCR7, CEMIP, CHERP, CLIC2, CXCL10, CXCL11, CXCL9, CXCR3, DDIT3, DHRS7C, DIAPH1, DMD, DRD1, DRD2, EDNRA, ERO1L, F2, F2R, F2RL3, FGF13, FGF2, FKBP1A, FKBP1B, GPER1, GSTM2, GSTO1, HRC, HSP90B1, HTR2A, HTR2B, HTR2C, IBTK, IL13, ITPR1, LACRT, LCK, LYN, MCOLN1, MS4A1,…	FALSE
GO:0001912	GO_BiologicalProcess_20.03.2014_19h52	positive regulation of leukocyte mediated cytotoxicity	[3, 4, 5, 6, 7]	[Group101, Group107, Group108, Group32, Group84, Group88]	3	6.97674	0.00630443	0.00728694	{Group101=8.109670655131584E-6, Group107=4.649026499976566E-13, Group108=2.0745910859852002E-12, Group32=1.7574913354413722E-5, Group84=3.6076857213084625E-5, Group88=1.098299099720214E-6}	{Group101=1.0376890408179124E-5, Group107=3.0735230749845075E-12, Group108=1.1756016153916136E-11, Group32=2.1340966216073807E-5, Group84=4.16810292073502E-5, Group88=1.6337199108338185E-6}	[HLA-B, HLA-F, PTPRC]	[ABCB9, AP1G1, AZGP1, B2M, CADM1, CD226, CRTAM, F2RL1, FADD, GIMAP5, HFE, HLA-A, HLA-B, HLA-C, HLA-E, HLA-F, HLA-G, HLA-H, IL12A, IL12B, IL12RB1, IL21, IL23A, IL23R, KLRK1, LAG3, LAMP1, MR1, NANOS2, NCR3, NOS2, PNKD, PTPRC, PVR, PVRL2, SEC14L2, SEC14L3, SH2D1A, STAT5A, STAT5B, TAP1, TAP2, XCL1]	FALSE
GO:0050432	GO_BiologicalProcess_20.03.2014_19h52	catecholamine secretion	[4, 5, 6, 7]	[Group14]	3	6.97674	0.00630443	0.00728694	{Group14=2.2171933469986448E-8}	{Group14=5.073961697939206E-8}	[AGXT, C5, GCK]	[ADORA2A, ADRA2A, ADRA2B, ADRA2C, ADRBK1, AGT, AGTR2, AGXT, C5, CADPS, CARTPT, CHRFAM7A, CHRNA4, CHRNA6, CHRNA7, CHRNB2, CNR1, CRH, CRHR1, CXCL12, DRD2, DRD3, DTNBP1, GCK, GDNF, HRH3, HTR1B, HTR2A, HTR6, LY6E, MAP4K2, MECP2, NISCH, NPY2R, OXT, OXTR, P2RY1, P2RY12, PCDHA4, PCDHA@, PINK1, SNCA, SNCG]	FALSE
GO:0048659	GO_BiologicalProcess_20.03.2014_19h52	smooth muscle cell proliferation	[4]	[Group0, Group111, Group4, Group44, Group67, Group85]	4	4.7619	0.00636717	0.00732773	{Group0=1.8983841089670912E-6, Group111=7.568601468755687E-4, Group4=3.3966487291793395E-4, Group44=7.701494038541584E-6, Group67=3.416355238346121E-4, Group85=1.2747324091297923E-4}	{Group0=2.721779626109444E-6, Group111=7.900557673525673E-4, Group4=3.6414522411922645E-4, Group44=1.0071184511938994E-5, Group67=3.6298774407427534E-4, Group85=1.444696730347098E-4}	[AGXT, ANG, HMOX1, SERPINF2]	[ADIPOQ, AGT, AGXT, AIF1, ALOX12, ANG, APOD, BMP4, CALCRL, CCL5, CDH13, COMT, CPAMD8, CTNNB1, CTNNBIP1, EDN1, EDNRA, EGFR, ELANE, EREG, FGFR2, HBEGF, HES5, HMGCR, HMOX1, ID2, IFNG, IGF1, IGFBP3, IGFBP5, IL12A, IL12B, IL13, IL15, IL6, IL6R, ILK, IRAK1, IRAK4, ITGA2, JUN, KLF4, MFN2, MNAT1, MYD88, NAA35, NDRG2, NOTCH3, NOTCH4, NOX1, NPPC, NPR1, NPR3, NPRL3, NPY5R, NR5A1, OGN, PDE1A, PDGFB, PDGFRB, …	FALSE
GO:0019218	GO_BiologicalProcess_20.03.2014_19h52	regulation of steroid metabolic process	[5, 6]	[Group114, Group116, Group14, Group17, Group18, Group23, Group25, Group28, Group37, Group38, Group39, Group59, Group74, Group85, Group93, Group98, Group99]	4	4.7619	0.00636717	0.00732773	{Group114=2.8625076707871104E-9, Group116=1.5792750066012726E-5, Group14=2.2171933469986448E-8, Group17=1.0573908458678195E-11, Group18=6.513272017967774E-12, Group23=1.4901654353744897E-7, Group25=4.779317821362065E-7, Group28=6.287571212629198E-8, Group37=1.3099820132034076E-9, Group38=1.5138211302517838E-7, Group39=1.2080486598483373E-9, Group59=4.0662938274529314E-7, Group74=9.054581434712658…	{Group114=8.734318277529901E-9, Group116=1.9576429769328273E-5, Group14=5.073961697939206E-8, Group17=5.2428962774279383E-11, Group18=3.523088046082569E-11, Group23=2.770776356399442E-7, Group25=7.685659739757915E-7, Group28=1.290036162591163E-7, Group37=4.213185393816365E-9, Group38=2.771457146153266E-7, Group39=3.993271958943115E-9, Group59=6.628615965299984E-7, Group74=1.7378954689206552E-7, G…	[AGXT, APOA1, APOA4, APOB]	[ABCG1, ACADL, ACADVL, AGT, AGTR1, AGXT, AKR1C3, APOA1, APOA2, APOA4, APOB, APOC1, APOE, ARV1, ATP1A1, ATP1A4, BMP2, BMP5, BMP6, CTDSP2, CYP17A1, CYP27B1, CYP7A1, DDX20, DHCR7, DHH, DKK3, EPHX2, FAM58A, FGF1, FGF19, FGFR4, FOXA2, GAL, GFI1, GUCY2C, IFNG, IGF1R, IGF2, IGFBP7, IL1B, INSIG1, INSIG2, KCNMA1, LAMTOR1, LDLRAP1, LEP, LHCGR, LMF1, LPAL2, NFKB1, NR1D1, NR1H4, NR3C1, NR5A1, PEX2, POR, PRKA…	FALSE
GO:0060491	GO_BiologicalProcess_20.03.2014_19h52	regulation of cell projection assembly	[3, 4, 5]	[Group59, Group77, Group79, Group89]	4	4.70588	0.00663684	0.00760531	{Group59=4.0662938274529314E-7, Group77=0.0018281776955762648, Group79=6.755773412785171E-7, Group89=2.7956656591197207E-6}	{Group59=6.628615965299984E-7, Group77=0.0018754581532204786, Group79=1.044074072884981E-6, Group89=3.868421086456358E-6}	[CCL19, PRF1, PROC, RNASE1]	[ACTR3, AGRN, APC, ARAP1, ARF6, ARHGAP24, ARPC2, ATG3, ATG5, BBS4, BRK1, CCL19, CCL21, CCR7, CDC42, CDC42EP1, CDC42EP2, CDC42EP4, CDC42EP5, CLRN1, DMTN, DPYSL3, EPHA2, EPS8L1, EPS8L2, ESPN, EVL, F2RL1, FAM110C, FAM188B2, FER, FNBP1L, GAP43, GPM6A, HRAS, HRG, IFT140, IFT20, IFT88, KANK1, KIT, KLHL41, MIEN1, MTOR, MYO10, MYO3A, MYO3B, NCKAP1, NEURL1, NLGN1, NRG1, NRXN1, PALM, PFN1, PFN2, PLXNB3, PO…	FALSE
GO:0050709	GO_BiologicalProcess_20.03.2014_19h52	negative regulation of protein secretion	[3, 4, 5, 6, 7, 8, 9]	[Group0, Group2, Group24, Group60, Group70, Group71, Group72, Group8, Group96]	3	6.66667	0.00715727	0.00816663	{Group0=1.8983841089670912E-6, Group2=9.17997016026162E-4, Group24=5.862546098237275E-10, Group60=1.064028460999001E-11, Group70=3.844615867183602E-11, Group71=1.4301944496267332E-6, Group72=1.7516240805377377E-7, Group8=2.5168990496619133E-6, Group96=1.7073378449508468E-7}	{Group0=2.721779626109444E-6, Group2=9.499273470183763E-4, Group24=2.0518911343830463E-9, Group60=5.064775474355244E-11, Group70=1.6944788451661062E-10, Group71=2.0755260915314786E-6, Group72=3.111093516178967E-7, Group8=3.565606987021044E-6, Group96=3.0783818719568295E-7}	[APOA1, RGCC, RSAD2]	[ANXA1, APOA1, APOA2, BTN2A2, C1QTNF3, C5AR2, CD34, CIDEA, DPH3, DRD2, DRD3, DRD4, F2R, F2RL1, FFAR4, FOXP3, GAS6, IFNA2, IL10, IL33, IL6, INS, LGR4, LILRB1, LPAL2, LRRC32, NLRP12, NLRP3, NR1H3, OPRM1, PTGER4, RGCC, RHBDF1, RHBDF2, RSAD2, SERGEF, SRCIN1, SRGN, SSC5D, TNF, TNFRSF21, TNFRSF4, TNFRSF9, TNFSF4, TRIM27]	FALSE
GO:0030134	GO_CellularComponent_20.03.2014_19h52	ER to Golgi transport vesicle	[4, 5, 6, 7, 8, 9, 10]	[Group101, Group108, Group27, Group32, Group84, Group88]	3	6.66667	0.00715727	0.00816663	{Group101=8.109670655131584E-6, Group108=2.0745910859852002E-12, Group27=2.085397945277648E-9, Group32=1.7574913354413722E-5, Group84=3.6076857213084625E-5, Group88=1.098299099720214E-6}	{Group101=1.0376890408179124E-5, Group108=1.1756016153916136E-11, Group27=6.5305883023168446E-9, Group32=2.1340966216073807E-5, Group84=4.16810292073502E-5, Group88=1.6337199108338185E-6}	[HLA-B, HLA-DPB1, HLA-F]	[B2M, CD74, HLA-A, HLA-B, HLA-C, HLA-DPA1, HLA-DPB1, HLA-DQA1, HLA-DQA2, HLA-DQB1, HLA-DQB2, HLA-DRA, HLA-DRB1, HLA-DRB3, HLA-DRB4, HLA-DRB5, HLA-E, HLA-F, HLA-G, KIAA0368, KLHL12, LMAN1, LMAN2L, MCFD2, SAR1B, SCAP, SEC13, SEC23A, SEC23B, SEC23IP, SEC24A, SEC24B, SEC24C, SEC24D, SEC31A, SEC31B, SH2D2A, SREBF1, SREBF2, STX17, TMED7, USO1, VMA21, YIPF5, YIPF6]	FALSE
GO:0022407	GO_BiologicalProcess_20.03.2014_19h52	regulation of cell-cell adhesion	[4, 5]	[Group0, Group105, Group2, Group24, Group35, Group42, Group49, Group70, Group72, Group81, Group83]	4	4.5977	0.00719868	0.00817892	{Group0=1.8983841089670912E-6, Group105=7.780577013358311E-6, Group2=9.17997016026162E-4, Group24=5.862546098237275E-10, Group35=5.270711450473605E-4, Group42=7.644678731326697E-13, Group49=6.858624519715642E-10, Group70=3.844615867183602E-11, Group72=1.7516240805377377E-7, Group81=1.727286336463814E-4, Group83=3.726636090532173E-6}	{Group0=2.721779626109444E-6, Group105=1.0064007223800424E-5, Group2=9.499273470183763E-4, Group24=2.0518911343830463E-9, Group35=5.550572235454503E-4, Group42=4.787982994883563E-12, Group49=2.3319323367033183E-9, Group70=1.6944788451661062E-10, Group72=3.111093516178967E-7, Group81=1.9210006919550827E-4, Group83=5.097352813486535E-6}	[APOA1, PLG, RGCC, SERPINF2]	[ADA, ADAM8, ADIPOQ, ALOX12, ANK3, APOA1, B4GALNT2, BMP2, BMP7, C1QTNF1, CCL5, CD44, CD47, CDH1, CELSR2, CITED2, CX3CL1, CXCL13, DENND6A, DMTN, DPP4, EFNA5, EPB41L5, EPCAM, EPHA7, EPHB3, FERMT3, FOXA1, FOXA2, FSTL3, FXYD5, FZR1, GCNT2, GTPBP4, HAS2, IL1B, IL1RN, ITGA6, ITGAL, JAK2, KIF26B, KIFAP3, KLF4, L1CAM, LEF1, LGALS1, LYN, MAD2L2, MAP2K1, MAP2K5, MAPK7, MINK1, MUC22, MYADM, MYO10, NF2, NODA…	FALSE
GO:0046635	GO_BiologicalProcess_20.03.2014_19h52	positive regulation of alpha-beta T cell activation	[6, 7, 8, 9]	[Group43, Group63, Group64, Group78]	3	6.52174	0.00760804	0.00860741	{Group43=2.463363438483051E-4, Group63=3.055936644996623E-5, Group64=1.2493848177074118E-5, Group78=1.1957162875378062E-8}	{Group43=2.6893600842154406E-4, Group63=3.600559017372259E-5, Group64=1.5816680139061914E-5, Group78=3.027451876957424E-8}	[CCL19, PNP, PTPRC]	[ADA, AP3B1, AP3D1, BLM, CCL19, CCR2, CD28, CD3E, CD55, CD80, CD83, CD86, EBI3, FOXP3, GIMAP5, GLI3, HLX, HSPH1, IHH, IKZF1, IL12A, IL12B, IL18, IL23A, IL23R, IL4R, IL6, ITPKB, MYB, NCKAP1L, NKAP, PNP, PPY, PRKCQ, PRKCZ, PTPRC, RARA, RIPK2, SASH3, SHH, SOCS5, SYK, TGFBR2, TNFSF4, XCL1, ZAP70]	FALSE
GO:0043620	GO_BiologicalProcess_20.03.2014_19h52	regulation of DNA-templated transcription in response to stress	[4, 6, 7, 8, 9, 10]	[Group54]	3	6.52174	0.00760804	0.00860741	{Group54=0.007608044358495025}	{Group54=0.007672519310685661}	[HIF3A, HMOX1, UBB]	[ARNT, BACH1, BCLAF1, BRIP1, CA9, CHEK1, CITED2, CREBBP, CUL2, DDIT3, EGLN1, EGLN2, EGLN3, EP300, EPAS1, EPO, EPX, HIF1A, HIF1AN, HIF3A, HMOX1, KLF2, MAPK7, MIA3, MT3, MUC1, NEDD4, NFE2L2, NOTCH1, RBX1, RGS14, RPS27A, RPS6KA1, RPS6KA3, SIN3A, TCEB1, TCEB2, TIMP1, UBA52, UBB, UBC, UBE2D1, UBE2D2, UBE2D3, VEGFA, VHL]	FALSE
GO:0050764	GO_BiologicalProcess_20.03.2014_19h52	regulation of phagocytosis	[4, 5, 6, 7]	[None]	3	6.52174	0.00760804	0.00860741	{None=NaN}	{None=NaN}	[AHSG, C3, OLFM4]	[ABR, ADIPOQ, AHSG, ALOX15, AZU1, BCR, C3, CALR, CAMK1D, CCL2, CD300A, CD36, CD47, CLEC7A, CNN2, CSK, DOCK2, F2RL1, FCER1G, FGR, GAS6, GATA2, GNB2L1, HCK, HMGB1, ITGA2, ITGAV, MBL2, MERTK, MFGE8, NCKAP1L, NOD2, OLFM4, PITX3, PRTN3, PTEN, PTX3, PYCARD, SCARB1, SFTPD, SLC11A1, SPACA3, SYK, TGFB1, TUB, TULP1]	TRUE
GO:1990267	GO_BiologicalProcess_20.03.2014_19h52	response to transition metal nanoparticle	[3]	[Group104, Group113, Group46, Group80]	4	4.49438	0.00779105	0.00877726	{Group104=5.367736169698565E-7, Group113=3.893220430727206E-5, Group46=1.7355479466371783E-5, Group80=6.349600376426467E-7}	{Group104=8.516808055921725E-7, Group113=4.454742608235938E-5, Group46=2.1291773778332393E-5, Group80=9.942137431509863E-7}	[ADAM9, ARG1, TAT, VCAM1]	[AANAT, ADAM9, ADIRF, ALB, ANK2, AOC1, APOBEC1, AQP1, AQP2, AQP7, AQP9, ARG1, ARSA, ARSB, ATAT1, ATP5D, ATP7A, ATP7B, BAD, BGLAP, BSG, CA2, CDK1, CNRIP1, CPOX, CPS1, CRIP1, CYP17A1, CYP21A2, D2HGDH, DDX19A, EGFR, FECH, GATM, GGH, GPRIN1, GRIN1, HAAO, HVCN1, ICAM1, IL1A, IL4, KCNK3, KRT14, KRT16, LCK, LOXL2, MT1A, MT1B, MT1E, MT1F, MT1G, MT1H, MT1L, MT1M, MT1X, MT2A, MYCBP2, NFKB1, OTC, PAM, PGAM2…	TRUE
GO:0033273	GO_BiologicalProcess_20.03.2014_19h52	response to vitamin	[4, 6]	[Group3, Group36]	4	4.49438	0.00779105	0.00877726	{Group3=2.907238850078073E-9, Group36=1.776447119116876E-8}	{Group3=8.649035578982267E-9, Group36=4.227944143498165E-8}	[AQP3, ARG1, CEBPA, CYP24A1]	[ADA, ALDH1A2, ALPL, AQP3, ARG1, ASCL1, BCHE, BDNF, BDNF-AS, BECN1, BGLAP, BMP7, CASR, CAT, CBS, CCL2, CCND1, CDKN2D, CEBPA, CXCL10, CXXC1, CYP11A1, CYP1A1, CYP24A1, CYP27B1, EGFR, EPO, EPX, F7, FADS1, FKBP1B, GAS6, GLYAT, GPX1, GSN, HLCS, HMGCS1, IGF1R, IL15, ITGA2, ITGB1, KYNU, LEP, LRP6, MBD4, MDM2, MED1, MEF2A, MEF2C, MGMT, MTHFR, NFE2L1, NRF1, OGG1, OTC, PDHX, PDX1, PITX2, PPARD, PPARG, PTGS…	TRUE
GO:0046930	GO_CellularComponent_20.03.2014_19h52	pore complex	[2, 3, 4, 5]	[Group106, Group109, Group91]	4	4.44444	0.00809889	0.00908573	{Group106=4.333526409560795E-18, Group109=3.8009508172186895E-17, Group91=1.2425176621412128E-17}	{Group106=1.7189654757924487E-16, Group109=5.6539143406128E-16, Group91=3.696490044870108E-16}	[C5, C7, C8G, C9]	[AAAS, AGFG1, AHCTF1, AKR1C1, BAK1, BAX, BCL2, C5, C6, C7, C8A, C8B, C8G, C9, CD34, CXCL10, DDX19A, DDX19B, EIF5A, EIF5A2, EIF5AL1, ENY2, GLE1, IGLC7, IPO4, IPO5, IPO7, KPNA1, KPNA3, KPNB1, MAD1L1, MAD2L1, MCM3AP, MVP, MX2, MYO1C, MYO1E, NDC1, NPIPA1, NUP107, NUP133, NUP153, NUP155, NUP160, NUP188, NUP205, NUP210, NUP214, NUP35, NUP37, NUP43, NUP50, NUP54, NUP62, NUP62CL, NUP85, NUP88, NUP93, NUP…	FALSE
GO:0019842	GO_MolecularFunction_20.03.2014_19h52	vitamin binding	[3]	[Group22]	4	4.44444	0.00809889	0.00908573	{Group22=0.003068686239241103}	{Group22=0.003121142414270866}	[C8G, PROC, RBP2, RBP4]	[ACACB, ADH4, ADH7, AFM, ALDH1A2, ALKBH3, ARID4A, C8G, CALB1, CD320, CRABP1, CRABP2, CUBN, CYP27B1, DBH, DHTKD1, E2F1, EGLN1, EGLN2, EGLN3, FOLR1, FOLR2, FOLR3, FOLR4, FTCD, FTCDNL1, GC, GIF, GNMT, HACL1, HLCS, ILVBL, IRX5, KDM5A, KL, KRT17, KRTAP11-1, LEPRE1, LEPREL1, LEPREL2, LMBRD1, LRAT, MCCC1, MIF, MMACHC, MT3, MTHFS, MTR, MUT, MYCBP2, OGDH, OGDHL, OGFOD1, OGFOD2, OGFOD3, OPN4, P4HA1, P4HA2,…	FALSE
GO:0046887	GO_BiologicalProcess_20.03.2014_19h52	positive regulation of hormone secretion	[3, 4, 5, 6, 7, 8, 9, 10]	[Group47, Group61, Group76]	4	4.44444	0.00809889	0.00908573	{Group47=6.194441092266791E-11, Group61=4.3460544259383916E-8, Group76=4.923587020969817E-8}	{Group47=2.457128299932494E-10, Group61=9.403281394303065E-8, Group76=1.0279067640270319E-7}	[GCK, OXCT1, PCK2, RBP4]	[AACS, ADCYAP1, APLN, ARRB1, BAD, BLK, BMP6, C1QTNF1, C1QTNF3, CAPN10, CARTPT, CASR, CD38, CREB1, CRH, DOC2B, DRD2, EDN1, EDN3, FAM132A, GCG, GCK, GHRH, GHRHR, GHRL, GIP, GIPR, GLUD1, GLUL, GNAI2, GPER1, GPLD1, GPNMB, HCAR2, HIF1A, HLA-DRB1, INHA, INHBA, INHBB, INS, IRS2, ISL1, JAK2, KISS1, KISS1R, LEP, MAP4K2, MCU, MGEA5, MYRIP, NKX3-1, NKX6-1, NMB, NMU, NNAT, NR0B2, OXCT1, P2RY1, PCK2, PDHX, PD…	FALSE
GO:0031343	GO_BiologicalProcess_20.03.2014_19h52	positive regulation of cell killing	[2, 3, 4]	[Group101, Group107, Group108, Group32, Group84, Group88]	3	6.25	0.008559	0.00956173	{Group101=8.109670655131584E-6, Group107=4.649026499976566E-13, Group108=2.0745910859852002E-12, Group32=1.7574913354413722E-5, Group84=3.6076857213084625E-5, Group88=1.098299099720214E-6}	{Group101=1.0376890408179124E-5, Group107=3.0735230749845075E-12, Group108=1.1756016153916136E-11, Group32=2.1340966216073807E-5, Group84=4.16810292073502E-5, Group88=1.6337199108338185E-6}	[HLA-B, HLA-F, PTPRC]	[ABCB9, AP1G1, AZGP1, B2M, BAD, BCL2L11, CADM1, CD226, CRTAM, F2RL1, FADD, FCER2, GIMAP5, HFE, HLA-A, HLA-B, HLA-C, HLA-E, HLA-F, HLA-G, HLA-H, IFNG, IL12A, IL12B, IL12RB1, IL21, IL23A, IL23R, KLRK1, LAG3, LAMP1, MGEA5, MR1, NANOS2, NCR3, NOS2, PNKD, PTPRC, PVR, PVRL2, SEC14L2, SEC14L3, SH2D1A, STAT5A, STAT5B, TAP1, TAP2, XCL1]	FALSE
GO:0060193	GO_BiologicalProcess_20.03.2014_19h52	positive regulation of lipase activity	[6, 7]	[Group18, Group59, Group67, Group85]	4	4.30108	0.00907002	0.0100485	{Group18=6.513272017967774E-12, Group59=4.0662938274529314E-7, Group67=3.416355238346121E-4, Group85=1.2747324091297923E-4}	{Group18=3.523088046082569E-11, Group59=6.628615965299984E-7, Group67=3.6298774407427534E-4, Group85=1.444696730347098E-4}	[ADCY7, AGXT, ANG, APOA4]	[ABHD5, ADCY1, ADCY2, ADCY3, ADCY4, ADCY5, ADCY6, ADCY7, ADCY8, ADCY9, ADCYAP1R1, ADRA1A, ADRA1D, ADRBK1, AGT, AGTR1, AGXT, AKR1B10, ANG, APOA4, APOA5, APOC2, APOH, ARF4, ARHGAP6, ARL1, AVPR1A, AVPR1B, C5AR1, CALCR, CALM1, CALM2, CALM3, CAMK4, CCL5, CREB1, CYR61, EDNRA, EGFR, ESR1, FGF13, FGF2, FGFR1, FGFR2, FGFR3, FLT1, GNA13, GNA15, GNAQ, GPIHBP1, GPR55, HTR2A, HTR2B, ITK, ITPR1, ITPR2, ITPR3, …	FALSE
GO:0005496	GO_MolecularFunction_20.03.2014_19h52	steroid binding	[3]	[Group23]	4	4.30108	0.00907002	0.0100485	{Group23=1.4901654353744897E-7}	{Group23=2.770776356399442E-7}	[APOA1, CRP, CYP3A4, HSD11B2]	[ABCA1, ABCG1, AKR1B1, AKR1C1, AKR1C2, AKR1D1, ALDH1A1, APOA1, APOA2, APOC3, APOD, APOF, AR, AREG, CALB1, CAV1, CETP, CRP, CSRP1, CTDSP2, CYP11A1, CYP21A2, CYP27B1, CYP3A4, ERVK-10, ESR1, ESR2, ESRRA, ESRRB, ESRRG, FABP1, FAM58A, GC, GPER1, GPR183, GUCY2C, HSD11B2, HSD17B4, HSDL2, IRX5, KL, LPAL2, NPC1, NPC2, NR1H3, NR1H4, NR3C1, NR3C2, OSBP, OSBP2, OSBPL10, OSBPL1A, OSBPL2, OSBPL3, OSBPL5, OSBPL…	FALSE
GO:0032612	GO_BiologicalProcess_20.03.2014_19h52	interleukin-1 production	[4]	[Group100, Group33, Group37, Group38, Group59, Group68, Group69, Group70, Group71, Group8, Group93]	3	6.12245	0.00905944	0.0100786	{Group100=3.6160958016879545E-10, Group33=2.9136971451935906E-17, Group37=1.3099820132034076E-9, Group38=1.5138211302517838E-7, Group59=4.0662938274529314E-7, Group68=1.3573195984593467E-6, Group69=5.707969597713496E-9, Group70=3.844615867183602E-11, Group71=1.4301944496267332E-6, Group8=2.5168990496619133E-6, Group93=1.0967273986865992E-13}	{Group100=1.3039860618208077E-9, Group33=4.953285146829104E-16, Group37=4.213185393816365E-9, Group38=2.771457146153266E-7, Group59=6.628615965299984E-7, Group68=1.9940868174896575E-6, Group69=1.543746323017968E-8, Group70=1.6944788451661062E-10, Group71=2.0755260915314786E-6, Group8=3.565606987021044E-6, Group93=8.156910027731581E-13}	[APOA1, CCL19, SAA1]	[ABCA1, ACP5, AIM2, APOA1, ARRB2, AZU1, CALCA, CARD8, CASP1, CCL19, CCL3, CCR7, CHRFAM7A, CHRNA7, CMA1, F2R, F2RL1, GAS6, GHRL, GHSR, GSTP1, HSPB1, IFI16, IFNG, IL1B, ISL1, JAK2, MEFV, MR1, NLRC4, NLRP1, NLRP12, NLRP2, NLRP3, NOD2, P2RX7, PANX1, PNKD, PYCARD, PYDC1, S100A13, S1PR3, SAA1, SMAD3, SPHK1, TLR4, TNFAIP3, TRIM16, WNT5A]	FALSE
GO:0051145	GO_BiologicalProcess_20.03.2014_19h52	smooth muscle cell differentiation	[5, 6]	[Group111, Group4, Group44]	3	6.12245	0.00905944	0.0100786	{Group111=7.568601468755687E-4, Group4=3.3966487291793395E-4, Group44=7.701494038541584E-6}	{Group111=7.900557673525673E-4, Group4=3.6414522411922645E-4, Group44=1.0071184511938994E-5}	[AGXT, EDNRB, NFATC3]	[ACVR1, ADM, AGT, AGXT, ANKRD17, BMP4, C21orf33, CTNNB1, EDNRB, EREG, FGF10, FGFR2, FOXF1, FOXO4, GATA6, HES1, HEY1, HEY2, ITGA8, MED28, MEF2A, MEF2C, MESP1, MKL1, MKL2, MYOCD, NFATC3, NFATC4, NOTCH1, NPNT, NTF3, PIAS1, PITX2, PRDM6, RAMP2, RCAN1, SHH, SIX1, SMARCA2, SMARCA4, SRF, TBX18, TGFB1, TMEM204, TSHZ3, VEGFA, WNT4, WNT7B, ZEB1]	FALSE
GO:0001910	GO_BiologicalProcess_20.03.2014_19h52	regulation of leukocyte mediated cytotoxicity	[3, 4, 5, 6]	[Group101, Group107, Group108, Group32, Group84, Group88]	3	6	0.00957667	0.010566	{Group101=8.109670655131584E-6, Group107=4.649026499976566E-13, Group108=2.0745910859852002E-12, Group32=1.7574913354413722E-5, Group84=3.6076857213084625E-5, Group88=1.098299099720214E-6}	{Group101=1.0376890408179124E-5, Group107=3.0735230749845075E-12, Group108=1.1756016153916136E-11, Group32=2.1340966216073807E-5, Group84=4.16810292073502E-5, Group88=1.6337199108338185E-6}	[HLA-B, HLA-F, PTPRC]	[ABCB9, AP1G1, ARRB2, AZGP1, B2M, CADM1, CD226, CRTAM, F2RL1, FADD, GIMAP5, HFE, HLA-A, HLA-B, HLA-C, HLA-E, HLA-F, HLA-G, HLA-H, ICAM1, IL12A, IL12B, IL12RB1, IL21, IL23A, IL23R, IL7R, KLRK1, LAG3, LAMP1, LILRB1, MR1, NANOS2, NCR1, NCR3, NOS2, PNKD, PPP3CB, PTPRC, PVR, PVRL2, RIPK3, SEC14L2, SEC14L3, SH2D1A, STAT5A, STAT5B, TAP1, TAP2, XCL1]	FALSE
GO:0003044	GO_BiologicalProcess_20.03.2014_19h52	regulation of systemic arterial blood pressure mediated by a chemical signal	[5, 8]	[Group111, Group67]	3	6	0.00957667	0.010566	{Group111=7.568601468755687E-4, Group67=3.416355238346121E-4}	{Group111=7.900557673525673E-4, Group67=3.6298774407427534E-4}	[AGXT, HSD11B2, SERPINF2]	[ACE, ACE2, ADRA1A, ADRA1B, ADRA1D, ADRB1, ADRB2, ADRB3, AGT, AGTR1, AGTR2, AGXT, ANPEP, ATP6AP2, AVPR1A, AVPR1B, CMA1, CORIN, CPA3, CPA4, CTSG, CTSZ, CYBA, CYP11B2, DRD3, DRD5, ECE1, EDN1, EDN2, EDN3, ENPEP, F2R, F2RL1, GJA5, HSD11B2, KCTD11, MME, MMP12, NANOS3, NOS3, NOX1, PCSK5, PDE4D, RASL10B, REN, RPS6KA2, SERPINF2, SOD2, TACR1, TPM1]	FALSE
GO:0001959	GO_BiologicalProcess_20.03.2014_19h52	regulation of cytokine-mediated signaling pathway	[4, 5, 6, 7]	[Group110, Group2, Group5, Group60, Group93]	4	4.21053	0.00975786	0.0107216	{Group110=4.18881685948475E-9, Group2=9.17997016026162E-4, Group5=2.6050898190618083E-6, Group60=1.064028460999001E-11, Group93=1.0967273986865992E-13}	{Group110=1.1592307122760122E-8, Group2=9.499273470183763E-4, Group5=3.6471257466865314E-6, Group60=5.064775474355244E-11, Group93=8.156910027731581E-13}	[APOA1, HPX, PTPRC, SOCS1]	[ADIPOQ, AGPAT1, AGPAT2, APOA1, AXL, CACTIN, CAV1, CCL5, CD24, CD74, CDC37, DNAJA3, ECM1, EDN1, F2RL1, FADD, GAS6, GFI1, GSTP1, HIF1A, HIPK1, HPX, HSP90AB1, IFNA1, IFNA10, IFNA13, IFNA14, IFNA16, IFNA17, IFNA2, IFNA21, IFNA4, IFNA5, IFNA6, IFNA7, IFNA8, IFNAR1, IFNAR2, IFNB1, IFNG, IFNGR1, IFNGR2, IGF2BP1, IL1RN, IL36RN, IL6ST, IRAK1, IRAK2, IRAK3, IRF3, IRF7, JAK1, JAK2, LSM14A, MAVS, MBD4, MED1…	FALSE
GO:0002718	GO_BiologicalProcess_20.03.2014_19h52	regulation of cytokine production involved in immune response	[4, 5, 6]	[Group0, Group39, Group60, Group72, Group96, Group99]	3	5.88235	0.0101108	0.0110639	{Group0=1.8983841089670912E-6, Group39=1.2080486598483373E-9, Group60=1.064028460999001E-11, Group72=1.7516240805377377E-7, Group96=1.7073378449508468E-7, Group99=2.459217509736223E-7}	{Group0=2.721779626109444E-6, Group39=3.993271958943115E-9, Group60=5.064775474355244E-11, Group72=3.111093516178967E-7, Group96=3.0783818719568295E-7, Group99=4.2412591834581236E-7}	[APOA1, HMOX1, RSAD2]	[AMH, APOA1, APOA2, ATG5, BCL10, BCL6, BST2, BTK, CD36, CD74, CLC, CLCF1, F2RL1, FCER1G, FOXP3, GIMAP5, GPRC5B, HMOX1, IFNA2, IFNB1, IL10, IL21, IRAK3, JAK3, LILRB1, LPAL2, MALT1, MAP3K7, MIF, NOD2, PRKCZ, RSAD2, S100A8, S100A9, SASH3, SEMA7A, TANK, TGFB1, TGFB2, TGFB3, TLR2, TLR4, TNF, TNFRSF14, TNFSF4, TRAF2, TRAF6, TRIL, TRPM4, WNT5A, XCL1]	FALSE
GO:0046631	GO_BiologicalProcess_20.03.2014_19h52	alpha-beta T cell activation	[5, 7]	[Group107, Group43, Group63, Group64, Group78, Group84]	4	4.12371	0.0104788	0.0114197	{Group107=4.649026499976566E-13, Group43=2.463363438483051E-4, Group63=3.055936644996623E-5, Group64=1.2493848177074118E-5, Group78=1.1957162875378062E-8, Group84=3.6076857213084625E-5}	{Group107=3.0735230749845075E-12, Group43=2.6893600842154406E-4, Group63=3.600559017372259E-5, Group64=1.5816680139061914E-5, Group78=3.027451876957424E-8, Group84=4.16810292073502E-5}	[CCL19, PNP, PTPRC, RSAD2]	[ADA, ADORA2A, ANXA1, AP3B1, AP3D1, ATP7A, BATF, BCL11B, BCL2, BCL3, BCL6, BLM, BTLA, C19orf10, CBLB, CCL19, CCR2, CD28, CD300A, CD3E, CD55, CD80, CD83, CD86, DOCK2, EBI3, ELF4, EOMES, FOXP3, FUT7, GATA3, GIMAP5, GLI3, HLX, HSPH1, IFNG, IHH, IKZF1, IL12A, IL12B, IL12RB1, IL15, IL17D, IL18, IL18R1, IL23A, IL23R, IL27, IL4, IL4R, IL6, INS, IRF1, IRF4, ITCH, ITK, ITPKB, JAK3, LEF1, LILRB1, MYB, NCKA…	FALSE
GO:0042044	GO_BiologicalProcess_20.03.2014_19h52	fluid transport	[3, 4, 5]	[Group111, Group4]	3	5.76923	0.010662	0.0115721	{Group111=7.568601468755687E-4, Group4=3.3966487291793395E-4}	{Group111=7.900557673525673E-4, Group4=3.6414522411922645E-4}	[ADCY7, AQP3, EDNRB]	[ADCY1, ADCY2, ADCY3, ADCY4, ADCY5, ADCY6, ADCY7, ADCY8, ADCY9, AQP1, AQP10, AQP11, AQP2, AQP3, AQP4, AQP5, AQP6, AQP7, AQP8, AQP9, AVP, AVPR2, CFTR, CSF2, EDN1, EDNRB, GNAS, HAS2, HYAL2, IFNAR1, INPP5K, MAFIP, MIP, MIPEP, MYO5B, NLRP3, PDPN, PDZD3, PRKACA, PRKACB, PRKACG, PRKAR1A, PRKAR1B, PRKAR2A, PRKAR2B, PRKCA, RAB11A, RAB11FIP2, SLC26A6, SLC4A11, TNPO1, UPK3A]	FALSE
GO:0001678	GO_BiologicalProcess_20.03.2014_19h52	cellular glucose homeostasis	[5, 6, 7]	[Group47]	4	4.08163	0.0108518	0.0117304	{Group47=6.194441092266791E-11}	{Group47=2.457128299932494E-10}	[GCK, OXCT1, PCK2, VCAM1]	[AACS, ADRA2A, APOC3, ARRB1, BAD, BRSK2, CACNA1E, CARTPT, CASR, CDK16, CMA1, CPB2, CRH, CYBA, CYP7A1, EFNA5, EPHA5, FAM132A, FAM58A, FKBP1B, FOXA2, FOXA3, FOXO1, GAS6, GATA4, GCG, GCK, GCKR, GPER1, GPLD1, GRIK5, GUCY2C, HIF1A, HK1, HK2, HK3, HKDC1, HLA-DRB1, HMGCR, HMGN3, HOOK1, HOOK2, HOOK3, ICAM1, IRS2, KCNA4, KCNA5, KCNJ11, KIF2A, LGALS1, LRP5, MAP4K2, MAP4K5, MEF2A, MEF2C, MLXIPL, NDUFAF2, NE…	FALSE
GO:0005178	GO_MolecularFunction_20.03.2014_19h52	integrin binding	[4]	[Group104, Group113, Group9]	4	4.0404	0.0112332	0.0120453	{Group104=5.367736169698565E-7, Group113=3.893220430727206E-5, Group9=7.028663045315787E-8}	{Group104=8.516808055921725E-7, Group113=4.454742608235938E-5, Group9=1.417645597275557E-7}	[ADAM9, CD9, LAMB1, VCAM1]	[ACTN1, ACTN2, ACTN3, ACTN4, ADAM10, ADAM11, ADAM17, ADAM2, ADAM22, ADAM23, ADAM28, ADAM9, ADAMTS13, ADAMTS5, ADAMTS8, AMICA1, ANGPTL3, CALR, CASR, CD226, CD9, CIB2, COL16A1, COL3A1, COL4A3, COL5A1, CTGF, CXADR, CYR61, DAB2, DMP1, DMTF1, DST, ECM2, EDIL3, EGFL6, EGFR, EMP2, ERBB2IP, ESM1, FBLN5, FCER2, FERMT3, FN1, GFAP, GPNMB, GSK3B, ICAM1, ICAM2, ICAM3, ICAM4, IGF1, ILK, ITGA1, ITGA2, ITGA3, IT…	FALSE
GO:0055067	GO_BiologicalProcess_20.03.2014_19h52	monovalent inorganic cation homeostasis	[7]	[Group111, Group4, Group44]	4	4.0404	0.0112332	0.0120453	{Group111=7.568601468755687E-4, Group4=3.3966487291793395E-4, Group44=7.701494038541584E-6}	{Group111=7.900557673525673E-4, Group4=3.6414522411922645E-4, Group44=1.0071184511938994E-5}	[AGXT, C7, EDNRB, PDK2]	[ADORA1, ADORA2A, AGT, AGTR1, AGTR2, AGXT, AQP11, ATP12A, ATP1A4, ATP4A, ATP5B, ATP6V0A4, ATP6V0E1, ATP6V0E2, ATP6V1B1, ATP6V1H, AVP, AVPR1A, AVPR2, BCL2, C7, CA2, CFTR, CHORDC1, CHP1, CLCN3, CLIC4, CLN3, CLN5, CLN6, CORIN, CXCL10, CYP11B2, CYP4A11, CYP4F12, CYP4F2, DRD2, DRD3, EDN1, EDNRB, FASLG, GPR89A, IFNAR1, IGLC7, KCNA5, KCNH2, KCNJ10, KCNJ2, KCNMA1, KNG1, MAFG, MC3R, NEDD4L, NLRP3, NOX1, N…	FALSE
GO:0051937	GO_BiologicalProcess_20.03.2014_19h52	catecholamine transport	[4, 5, 6]	[Group14]	3	5.66038	0.0112302	0.0120906	{Group14=2.2171933469986448E-8}	{Group14=5.073961697939206E-8}	[AGXT, C5, GCK]	[ADORA2A, ADRA2A, ADRA2B, ADRA2C, ADRBK1, AGT, AGTR2, AGXT, C5, CADPS, CARTPT, CHRFAM7A, CHRM5, CHRNA4, CHRNA6, CHRNA7, CHRNB2, CNR1, CRH, CRHR1, CXCL12, DRD1, DRD2, DRD3, DRD4, DTNBP1, GCK, GDNF, HRH3, HTR1B, HTR2A, HTR6, LY6E, MAP4K2, MECP2, NAT8L, NISCH, NPY2R, OXT, OXTR, P2RY1, P2RY12, PARK7, PCDHA4, PCDHA@, PINK1, RAB3B, SLC22A1, SLC22A3, SLC6A2, SLC6A3, SNCA, SNCG]	FALSE
GO:0005604	GO_CellularComponent_20.03.2014_19h52	basement membrane	[2, 3, 4]	[Group26]	4	4	0.0116233	0.0124137	{Group26=3.408505659518113E-8}	{Group26=7.511336545975101E-8}	[ANG, HSPG2, LAMA3, LAMB1]	[ACAN, ACHE, ADAMTS1, AGRN, ALB, AMTN, ANG, ANXA2, ANXA2P2, APLP1, CASK, CCDC80, COL15A1, COL17A1, COL18A1, COL28A1, COL2A1, COL4A1, COL4A2, COL4A3, COL4A4, COL4A5, COL4A6, COL5A1, COL7A1, COL8A1, COL8A2, COLQ, DAG1, DEAF1, DST, EFEMP2, EGFL6, EGFLAM, ENTPD1, ENTPD2, ERBB2IP, FBLN1, FBN1, FGF9, FN1, FRAS1, FREM1, FREM2, FREM3, HMCN1, HMCN2, HSPG2, ITGA6, ITGB1, ITGB4, LAD1, LAMA1, LAMA2, LAMA3, L…	FALSE
GO:0051492	GO_BiologicalProcess_20.03.2014_19h52	regulation of stress fiber assembly	[4, 5, 6, 7, 8, 9, 10]	[Group105, Group24, Group35, Group56, Group77, Group81]	3	5.55556	0.0118156	0.0125688	{Group105=7.780577013358311E-6, Group24=5.862546098237275E-10, Group35=5.270711450473605E-4, Group56=2.442515292198339E-4, Group77=0.0018281776955762648, Group81=1.727286336463814E-4}	{Group105=1.0064007223800424E-5, Group24=2.0518911343830463E-9, Group35=5.550572235454503E-4, Group56=2.691289997885207E-4, Group77=0.0018754581532204786, Group81=1.9210006919550827E-4}	[PRF1, RGCC, SERPINF2]	[ALMS1, AMOT, ARAP1, ARHGAP6, ARHGEF10, ARHGEF10L, ASAP3, BAG4, CTGF, DLC1, DLEC1, DYNLL1, EPHA1, EVL, FHOD1, GPR65, INPP5K, ITGB1BP1, KISS1R, LRRC16A, MTOR, MYOC, NF2, NOX4, PAK1, PFN1, PFN2, PKN1, PPFIA1, PPM1E, PPM1F, PRF1, PTGER4, RAPGEF3, RGCC, RHOA, ROCK1, ROCK2, S100A10, S1PR1, SDC4, SERPINF2, SFRP1, SMAD3, SORBS3, SYNPO, TAC1, TACR1, TACSTD2, TPM1, TSC1, WASF2, WNT11, WNT4]	FALSE
GO:0045069	GO_BiologicalProcess_20.03.2014_19h52	regulation of viral genome replication	[4, 5, 6, 7]	[Group57]	3	5.55556	0.0118156	0.0125688	{Group57=0.021851509045385183}	{Group57=0.021851509045385183}	[IL8, MX1, RSAD2]	[ADAR, ADARB1, APOBEC3A, APOBEC3C, APOBEC3D, APOBEC3F, APOBEC3G, APOBEC3H, BCL2, BST2, BTBD17, CCL5, CD28, DDX5, DICER1, EIF2AK2, FAM111A, HMGA2, IFI16, IFIT1, IFITM1, IFITM2, IFITM3, IFNB1, IL8, ILF3, INPP5K, ISG15, ISG20, MAVS, MX1, NR5A2, OAS1, OAS3, OASL, PLSCR1, PPIA, PPID, PPIE, PPIH, PROX1, RAD23A, RNASEL, RSAD2, SLPI, SRPK1, SRPK2, TARBP2, TNF, TNIP1, TOP2A, TRIM38, VAPB, ZC3HAV1]	TRUE
GO:0034446	GO_BiologicalProcess_20.03.2014_19h52	substrate adhesion-dependent cell spreading	[4, 5, 6, 7]	[None]	3	5.55556	0.0118156	0.0125688	{None=NaN}	{None=NaN}	[LAMB1, OLFM4, RNASE1]	[AKIP1, ANTXR1, AP1AR, ARPC2, AXL, BRCA1, BVES, C1QBP, CALR, CDC42, CIB1, DAB2, DMTN, EFNA1, EPHA1, EPHB3, FER, FERMT2, FN1, FZD4, FZD7, ILK, ITGB1BP1, KANK1, KIF14, LAMA5, LAMB1, LAMC1, LRRC16A, MERTK, MFI2, MICALL2, MYADM, MYOC, NCOA3, OLFM4, PARVA, PEAK1, RAC1, RAC3, RADIL, RCC2, RNASE1, RTCB, S100A10, SRCIN1, SRGAP2, SRGAP3, TACSTD2, TEK, TNDM, TRIOBP, TYRO3, VAMP3]	TRUE
GO:0043604	GO_BiologicalProcess_20.03.2014_19h52	amide biosynthetic process	[5]	[Group36]	3	5.45455	0.0124183	0.0131575	{Group36=1.776447119116876E-8}	{Group36=4.227944143498165E-8}	[ARG1, CEBPA, GGCT]	[AANAT, ADSL, ARG1, ARG2, ASL, ASMT, ASNS, ASNSD1, ASS1, BDH2, CARNS1, CEBPA, CNDP2, CPS1, CYP21A2, DEFB103A, DEFB103B, DMD, FURIN, GCLC, GCLM, GGCT, GGT1, GGT2, GGT3P, GGT5, GGT6, GGT7, GSS, HAGH, HAGHL, HTT, MGST2, MRPS26, MRPS28, MRPS35, MRPS9, NAGS, NOD2, OPLAH, OTC, PCSK1, PCSK5, PNKD, PRNP, SAMD8, SGMS1, SGMS2, SLC25A15, SLC25A2, SLC6A4, SPTLC1, SPTLC2, TINAGL1, URAD]	FALSE
GO:0031341	GO_BiologicalProcess_20.03.2014_19h52	regulation of cell killing	[2, 3]	[Group101, Group107, Group108, Group32, Group84, Group88]	3	5.35714	0.0130384	0.0137599	{Group101=8.109670655131584E-6, Group107=4.649026499976566E-13, Group108=2.0745910859852002E-12, Group32=1.7574913354413722E-5, Group84=3.6076857213084625E-5, Group88=1.098299099720214E-6}	{Group101=1.0376890408179124E-5, Group107=3.0735230749845075E-12, Group108=1.1756016153916136E-11, Group32=2.1340966216073807E-5, Group84=4.16810292073502E-5, Group88=1.6337199108338185E-6}	[HLA-B, HLA-F, PTPRC]	[ABCB9, AP1G1, ARRB2, AZGP1, B2M, BAD, BCL2L11, CADM1, CD226, CRTAM, F2RL1, FADD, FCER2, GIMAP5, HFE, HLA-A, HLA-B, HLA-C, HLA-E, HLA-F, HLA-G, HLA-H, ICAM1, IFNG, IL12A, IL12B, IL12RB1, IL21, IL23A, IL23R, IL7R, KLRK1, LAG3, LAMP1, LILRB1, MGEA5, MR1, NANOS2, NCR1, NCR3, NOS2, P2RX7, PNKD, PPP3CB, PTPRC, PVR, PVRL2, RIPK3, SEC14L2, SEC14L3, SH2D1A, STAT5A, STAT5B, TAP1, TAP2, XCL1]	FALSE
GO:0046164	GO_BiologicalProcess_20.03.2014_19h52	alcohol catabolic process	[5]	[Group119]	3	5.35714	0.0130384	0.0137599	{Group119=3.288295591627743E-4}	{Group119=3.5573379582154674E-4}	[CEL, CYP24A1, GCK]	[ADH4, ADH5, ADH7, AKR1B10, AKR1C3, AKR1D1, ALDH1B1, ALDH2, ALDH3B1, ALDH3B2, APOC1, APOE, CEL, CYP24A1, CYP27B1, CYP39A1, CYP46A1, CYP7A1, ENPP2, FGF23, GALK2, GCK, GK, GK2, GK3P, GK5, GPD2, HAO1, IMPA1, IMPA2, INPP5E, INPP5K, LDLR, LIPC, MIOX, MT3, MTMR2, MTMR7, NUDT3, PMPCA, PNPLA8, PRKCD, PTEN, PTPMT1, SCARB1, SCARF1, SMPD1, SMPD3, SMPD4, SMPDL3A, SMPDL3B, SNX17, SORD, SRD5A3, SYNJ1, TRERF1]	FALSE
GO:0032231	GO_BiologicalProcess_20.03.2014_19h52	regulation of actin filament bundle assembly	[3, 4, 5, 6, 7, 8, 9]	[Group105, Group24, Group35, Group56, Group77, Group81]	3	5	0.0156934	0.0164966	{Group105=7.780577013358311E-6, Group24=5.862546098237275E-10, Group35=5.270711450473605E-4, Group56=2.442515292198339E-4, Group77=0.0018281776955762648, Group81=1.727286336463814E-4}	{Group105=1.0064007223800424E-5, Group24=2.0518911343830463E-9, Group35=5.550572235454503E-4, Group56=2.691289997885207E-4, Group77=0.0018754581532204786, Group81=1.9210006919550827E-4}	[PRF1, RGCC, SERPINF2]	[ALMS1, AMOT, ARAP1, ARHGAP6, ARHGEF10, ARHGEF10L, ASAP3, BAG4, CTGF, DLC1, DLEC1, DYNLL1, EPHA1, EVL, FHOD1, GPR65, INPP5K, ITGB1BP1, KISS1R, LIMK1, LRRC16A, MTOR, MYOC, NF2, NOX4, PAK1, PARK2, PFN1, PFN2, PKN1, PLEK, PPFIA1, PPM1E, PPM1F, PRF1, PTGER4, RAPGEF3, RGCC, RHOA, ROCK1, ROCK2, S100A10, S1PR1, SDC4, SERPINF2, SFRP1, SHANK1, SHANK3, SMAD3, SORBS3, SYNPO, TAC1, TACR1, TACSTD2, TPM1, TSC1…	FALSE
GO:0010955	GO_BiologicalProcess_20.03.2014_19h52	negative regulation of protein processing	[5, 6, 7, 8]	[Group12, Group13, Group30, Group31, Group33, Group42, Group49, Group94]	3	5	0.0156934	0.0164966	{Group12=2.9518672463611537E-10, Group13=9.371048733801019E-12, Group30=4.833065975021646E-16, Group31=2.0043394481926556E-14, Group33=2.9136971451935906E-17, Group42=7.644678731326697E-13, Group49=6.858624519715642E-10, Group94=2.3165093823533574E-10}	{Group12=1.097725632240554E-9, Group13=4.848499127488353E-11, Group30=5.228498645705235E-15, Group31=1.8347414948840462E-13, Group33=4.953285146829104E-16, Group42=4.787982994883563E-12, Group49=2.3319323367033183E-9, Group94=8.892406983872565E-10}	[A2M, SERPINF2, SERPING1]	[A2M, AKT1, ATRAID, BAG6, BCL2L12, CD46, CD55, CD59, CHAC1, CLN3, CLN8, CPB2, CR1, DAB2IP, DNAJC1, F2, FBXO5, FHIT, GABARAPL2, GAS1, GIPC1, GLG1, HDAC6, HSP90AB1, IDE, IL10, INS, LOC100653515, MAD2L1, MAD2L2, MASP1, MDM2, N4BP1, NELL1, NR1H2, NR1H3, PLAT, PSMF1, PTPN3, RAB23, SENP1, SERPINA5, SERPINB3, SERPINE1, SERPINE2, SERPINF2, SERPING1, SHH, SPINK5, TAF9, THBS1, TIMP1, TIMP2, TIMP3, TLK2, TM…	FALSE
GO:0002367	GO_BiologicalProcess_20.03.2014_19h52	cytokine production involved in immune response	[3, 4]	[Group0, Group39, Group60, Group72, Group96, Group99]	3	4.91803	0.0164011	0.0171729	{Group0=1.8983841089670912E-6, Group39=1.2080486598483373E-9, Group60=1.064028460999001E-11, Group72=1.7516240805377377E-7, Group96=1.7073378449508468E-7, Group99=2.459217509736223E-7}	{Group0=2.721779626109444E-6, Group39=3.993271958943115E-9, Group60=5.064775474355244E-11, Group72=3.111093516178967E-7, Group96=3.0783818719568295E-7, Group99=4.2412591834581236E-7}	[APOA1, HMOX1, RSAD2]	[AMH, APOA1, APOA2, ATG5, BCL10, BCL6, BST2, BTK, CAMK4, CD36, CD55, CD74, CLC, CLCF1, DLG1, F2RL1, FCER1G, FOXP3, GAS6, GIMAP5, GPRC5B, HMOX1, HSPD1, IFNA2, IFNB1, IL10, IL21, IL4, IRAK3, JAK3, KIT, LILRB1, LPAL2, MALT1, MAP3K7, MIF, MR1, NOD2, PNKD, PRKCZ, RSAD2, S100A8, S100A9, SASH3, SEMA7A, SLC11A1, TANK, TGFB1, TGFB2, TGFB3, TLR2, TLR4, TNF, TNFRSF14, TNFSF4, TRAF2, TRAF6, TRIL, TRPM4, WNT5…	FALSE
GO:0045582	GO_BiologicalProcess_20.03.2014_19h52	positive regulation of T cell differentiation	[6, 7, 8, 9, 10, 11, 12]	[Group43, Group63, Group64, Group78]	3	4.91803	0.0164011	0.0171729	{Group43=2.463363438483051E-4, Group63=3.055936644996623E-5, Group64=1.2493848177074118E-5, Group78=1.1957162875378062E-8}	{Group43=2.6893600842154406E-4, Group63=3.600559017372259E-5, Group64=1.5816680139061914E-5, Group78=3.027451876957424E-8}	[CCL19, PNP, PTPRC]	[ADA, ADAM8, AP3B1, AP3D1, BAD, CCL19, CD46, CD74, CD80, CD83, CD86, FOXP3, GATA3, GIMAP5, GLI2, GLI3, HLA-DMA, HLA-G, HLX, IHH, IKZF1, IL12A, IL12B, IL12RB1, IL1RL2, IL2, IL23A, IL23R, IL2RA, IL36B, IL4, IL4R, IL6, IL7, IL7R, ITPKB, LCK, LILRB2, MYB, NCKAP1L, NKAP, PNP, PPY, PRKCZ, PTPRC, RARA, RIPK2, SART1, SASH3, SHH, SOCS5, STAT5A, STAT5B, SYK, TESPA1, TGFBR2, TNFSF4, TNFSF9, VNN1, ZAP70, ZBT…	FALSE
GO:0030593	GO_BiologicalProcess_20.03.2014_19h52	neutrophil chemotaxis	[5, 6, 7, 8, 9, 10]	[Group100, Group40, Group45, Group69, Group70, Group87]	3	4.83871	0.0171264	0.0178624	{Group100=3.6160958016879545E-10, Group40=2.7100803754335683E-7, Group45=7.924280778209145E-8, Group69=5.707969597713496E-9, Group70=3.844615867183602E-11, Group87=3.506662901505648E-16}	{Group100=1.3039860618208077E-9, Group40=4.607136638237066E-7, Group45=1.545884282962112E-7, Group69=1.543746323017968E-8, Group70=1.6944788451661062E-10, Group87=4.172928852791721E-15}	[CCL19, IL8, SAA1]	[AMICA1, C1QBP, C3AR1, C5AR1, C5AR2, CAMK1D, CCL19, CCL2, CCL21, CCL3, CCR7, CD74, CKLF, CLSTN1, CSF3R, CX3CL1, CXADR, CXCL3, CXCR2, CXXC1, EDN1, EDN2, EDN3, EDNRA, EHHADH, FCER1G, IFNG, IL1B, IL23A, IL8, ITGA1, ITGA9, ITGAM, ITGB2, JAM3, KIF20B, KLF5, LBP, LGALS3, MPP1, NCKAP1L, NOD2, PDE4B, PDE4D, PIK3CD, PIK3CG, PIP5K1C, PLA2G1B, PRKCA, RPSA, S100A12, S100A8, S100A9, SAA1, SLC37A4, SLIT2, SPP1…	FALSE
GO:1990266	GO_BiologicalProcess_20.03.2014_19h52	neutrophil migration	[5, 7, 8, 9]	[Group100, Group40, Group45, Group69, Group70, Group87]	3	4.83871	0.0171264	0.0178624	{Group100=3.6160958016879545E-10, Group40=2.7100803754335683E-7, Group45=7.924280778209145E-8, Group69=5.707969597713496E-9, Group70=3.844615867183602E-11, Group87=3.506662901505648E-16}	{Group100=1.3039860618208077E-9, Group40=4.607136638237066E-7, Group45=1.545884282962112E-7, Group69=1.543746323017968E-8, Group70=1.6944788451661062E-10, Group87=4.172928852791721E-15}	[CCL19, IL8, SAA1]	[AMICA1, C1QBP, C3AR1, C5AR1, C5AR2, CAMK1D, CCL19, CCL2, CCL21, CCL3, CCR7, CD74, CKLF, CLSTN1, CSF3R, CX3CL1, CXADR, CXCL3, CXCR2, CXXC1, EDN1, EDN2, EDN3, EDNRA, EHHADH, FCER1G, IFNG, IL1B, IL23A, IL8, ITGA1, ITGA9, ITGAM, ITGB2, JAM3, KIF20B, KLF5, LBP, LGALS3, MPP1, NCKAP1L, NOD2, PDE4B, PDE4D, PIK3CD, PIK3CG, PIP5K1C, PLA2G1B, PRKCA, RPSA, S100A12, S100A8, S100A9, SAA1, SLC37A4, SLIT2, SPP1…	FALSE
GO:0043149	GO_BiologicalProcess_20.03.2014_19h52	stress fiber assembly	[5, 8, 9]	[Group105, Group24, Group35, Group56, Group77, Group81]	3	4.7619	0.0178695	0.0185649	{Group105=7.780577013358311E-6, Group24=5.862546098237275E-10, Group35=5.270711450473605E-4, Group56=2.442515292198339E-4, Group77=0.0018281776955762648, Group81=1.727286336463814E-4}	{Group105=1.0064007223800424E-5, Group24=2.0518911343830463E-9, Group35=5.550572235454503E-4, Group56=2.691289997885207E-4, Group77=0.0018754581532204786, Group81=1.9210006919550827E-4}	[PRF1, RGCC, SERPINF2]	[ALMS1, AMOT, ARAP1, ARHGAP6, ARHGEF10, ARHGEF10L, ARRB1, ASAP3, BAG4, CTGF, CUL3, DLC1, DLEC1, DYNLL1, ELN, EPHA1, EVL, FHOD1, GPR65, INPP5K, ITGB1BP1, KCTD13, KISS1R, LRRC16A, MTOR, MYOC, NF2, NOX4, PAK1, PFN1, PFN2, PHACTR1, PKN1, PPFIA1, PPM1E, PPM1F, PRF1, PTGER4, PTK2B, RAPGEF3, RGCC, RHOA, ROCK1, ROCK2, S100A10, S1PR1, SDC4, SERPINF2, SFRP1, SMAD3, SORBS1, SORBS3, SRF, SYNPO, TAC1, TACR1, …	FALSE
GO:0016830	GO_MolecularFunction_20.03.2014_19h52	carbon-carbon lyase activity	[3]	[Group117, Group16, Group21, Group55, Group61, Group95]	3	4.7619	0.0178695	0.0185649	{Group117=1.6856437904972664E-8, Group16=1.1289255928361029E-7, Group21=2.6634653323526253E-5, Group55=5.101580550839013E-6, Group61=4.3460544259383916E-8, Group95=2.7215517040408705E-7}	{Group117=4.093706348350504E-8, Group16=2.1324150086904165E-7, Group21=3.169523745499624E-5, Group55=6.821214444380253E-6, Group61=9.403281394303065E-8, Group95=4.561473982829065E-7}	[ALDOB, PCK1, PCK2]	[ACMSD, ADC, ALDOA, ALDOB, ALDOC, AMD1, BCKDHA, BCKDHB, CELSR1, CLYBL, CRY1, CRY2, CSAD, CYP17A1, DDC, DDT, DERA, ECHDC1, GAD1, GAD2, GADL1, GGCX, GLUL, GOLT1A, GOLT1B, GOT1, HACL1, HDC, HECA, HMGCL, HMGCLL1, HOGA1, IRG1, KRTAP11-1, ME1, ME2, ME3, MLYCD, MOCS1, MVD, NPL, ODC1, PAICS, PCDHB11, PCDHB16, PCDHGA5, PCK1, PCK2, PDXDC1, PDXDC2P, PISD, PPCDC, SFI1, SGPL1, SHMT1, SHMT2, SLC25A21, UMPS, UR…	FALSE
GO:0043500	GO_BiologicalProcess_20.03.2014_19h52	muscle adaptation	[2, 5]	[Group4, Group44, Group67, Group99]	3	4.7619	0.0178695	0.0185649	{Group4=3.3966487291793395E-4, Group44=7.701494038541584E-6, Group67=3.416355238346121E-4, Group99=2.459217509736223E-7}	{Group4=3.6414522411922645E-4, Group44=1.0071184511938994E-5, Group67=3.6298774407427534E-4, Group99=4.2412591834581236E-7}	[AGXT, HMOX1, SCN5A]	[ACTA1, ADK, ADRB1, AGT, AGXT, AKAP13, AKAP6, BMP10, CACNA1S, CAMK2B, CAMK2D, CAMK2G, CAMTA2, CASQ1, CAV3, CFLAR, CMYA5, COL14A1, CYBA, EDN1, FBXO32, GATA4, GATA6, GLRX3, GSK3A, GSK3B, HDAC4, HEY2, HMOX1, IGF1, IL15, IL1B, IL6ST, INPP5F, KDM4A, KLF4, LMCD1, MEF2A, MEF2C, MGEA5, MSTN, MTMR4, MTPN, MYH14, MYH7B, MYOC, MYOD1, MYOG, NANOS3, NOS3, NPPA, OCRL, P2RX4, PDE5A, PPP3CA, PRKCA, RGS2, RPS6KB1…	FALSE
GO:0046634	GO_BiologicalProcess_20.03.2014_19h52	regulation of alpha-beta T cell activation	[6, 7, 8]	[Group43, Group63, Group64, Group78]	3	4.6875	0.0186304	0.0192803	{Group43=2.463363438483051E-4, Group63=3.055936644996623E-5, Group64=1.2493848177074118E-5, Group78=1.1957162875378062E-8}	{Group43=2.6893600842154406E-4, Group63=3.600559017372259E-5, Group64=1.5816680139061914E-5, Group78=3.027451876957424E-8}	[CCL19, PNP, PTPRC]	[ADA, ADORA2A, AP3B1, AP3D1, BCL6, BLM, BTLA, C19orf10, CBLB, CCL19, CCR2, CD28, CD300A, CD3E, CD55, CD80, CD83, CD86, EBI3, FOXP3, GATA3, GIMAP5, GLI3, HLX, HSPH1, IHH, IKZF1, IL12A, IL12B, IL12RB1, IL17D, IL18, IL23A, IL23R, IL27, IL4, IL4R, IL6, IRF1, IRF4, ITCH, ITPKB, JAK3, LILRB1, MYB, NCKAP1L, NKAP, PNP, PPY, PRKCQ, PRKCZ, PTPRC, RARA, RC3H1, RIPK2, SASH3, SHH, SOCS5, SYK, TGFBR2, TNFRSF14…	FALSE
GO:1901616	GO_BiologicalProcess_20.03.2014_19h52	organic hydroxy compound catabolic process	[4]	[Group119]	3	4.47761	0.0210195	0.0216688	{Group119=3.288295591627743E-4}	{Group119=3.5573379582154674E-4}	[CEL, CYP24A1, GCK]	[ACADL, ADH4, ADH5, ADH7, AKR1B10, AKR1C3, AKR1D1, ALDH1B1, ALDH2, ALDH3B1, ALDH3B2, APOC1, APOE, CEL, COMT, CYP24A1, CYP27B1, CYP39A1, CYP46A1, CYP4A11, CYP4F12, CYP4F2, CYP7A1, DBH, DIO2, ENPP2, FGF23, GALK2, GCK, GK, GK2, GK3P, GK5, GPD2, HAO1, IMPA1, IMPA2, INPP5E, INPP5K, LDLR, LIPC, LRTOMT, MAOA, MIOX, MT3, MTMR2, MTMR7, NUDT3, PDXP, PMPCA, PNPLA8, PRKCD, PTEN, PTPMT1, SCARB1, SCARF1, SLC6A…	FALSE
GO:0033293	GO_MolecularFunction_20.03.2014_19h52	monocarboxylic acid binding	[5]	[Group51]	3	4.47761	0.0210195	0.0216688	{Group51=3.594260903344648E-5}	{Group51=4.193304387235423E-5}	[FABP2, PROC, PTGDS]	[ACACB, ACOX1, ADH5, AKR1C1, AKR1C2, ALB, ALOX5AP, APOC1, CRABP1, CRABP2, CTDSP2, CYP26A1, CYP26B1, CYP26C1, CYP27B1, FABP1, FABP2, FABP3, FABP4, FABP5, FABP5P1, FFAR4, HLCS, HNF4A, IGF2R, KRT17, LCN12, LRAT, MCCC1, NDUFAB1, NR1H4, NR2F1, NR2F2, OXER1, PC, PCCA, PLA2G1B, PMP2, PODXL, PPARD, PPARG, PROC, PTGDS, PYGL, RARA, S100A8, S100A9, SCP2, SERPINA5, SH3GLB1, SNCA, STX3, SYCP2, UGT1A1, UGT1A10…	FALSE
GO:0019079	GO_BiologicalProcess_20.03.2014_19h52	viral genome replication	[4, 5, 6]	[Group57]	3	4.41176	0.0218515	0.0224398	{Group57=0.021851509045385183}	{Group57=0.021851509045385183}	[IL8, MX1, RSAD2]	[ADAR, ADARB1, APOBEC3A, APOBEC3C, APOBEC3D, APOBEC3F, APOBEC3G, APOBEC3H, BCL2, BST2, BTBD17, CCL2, CCL5, CD209, CD28, CLEC4M, CTBP1, CTBP2, CXCR6, DDX5, DEK, DICER1, EIF2AK2, FAM111A, GAS6, HMGA2, HTATSF1, IFI16, IFIT1, IFITM1, IFITM2, IFITM3, IFNB1, IL8, ILF3, INPP5K, ISG15, ISG20, LAMTOR5, MAVS, MX1, NFIA, NR5A2, OAS1, OAS3, OASL, PLSCR1, PPIA, PPID, PPIE, PPIH, PROX1, RAD23A, RNASEL, RSAD2, …	FALSE
GO:0050839	GO_MolecularFunction_20.03.2014_19h52	cell adhesion molecule binding	[3]	[Group58]	3	4.41176	0.0218515	0.0224398	{Group58=1.8136206996627684E-5}	{Group58=2.180008719796661E-5}	[OLFM4, PROC, VCAM1]	[ADAM8, AMICA1, ANK3, APC, CADM1, CAMLG, CD1D, CD226, CD2AP, CD46, CDH1, CDH13, CDK5R1, CPE, CTNNA1, CTNNA2, CTNNA3, CTNNAL1, CTNNB1, CTNND1, CXADR, EZR, FER, FXYD5, FZR1, ITGA4, ITGA5, ITGA7, ITGAL, ITGB1, ITGB3, JUP, LILRB2, LPHN1, MLLT4, MSN, NDRG1, NEO1, NLGN1, NLGN2, NLGN3, NLGN4X, NLGN4Y, NPTN, NRXN1, NRXN2, NRXN3, NUMB, OLFM4, P2RX4, PKP3, PROC, PROM1, PSEN1, PTPRD, PTPRM, PTPRT, PVR, PVRL…	FALSE
GO:0015844	GO_BiologicalProcess_20.03.2014_19h52	monoamine transport	[3, 4, 5]	[Group14]	3	4.34783	0.0227013	0.0232232	{Group14=2.2171933469986448E-8}	{Group14=5.073961697939206E-8}	[AGXT, C5, GCK]	[ADORA2A, ADRA2A, ADRA2B, ADRA2C, ADRBK1, AGT, AGTR2, AGXT, C5, CADPS, CARTPT, CHRFAM7A, CHRM5, CHRNA4, CHRNA6, CHRNA7, CHRNB2, CNR1, CRH, CRHR1, CXCL12, DRD1, DRD2, DRD3, DRD4, DTNBP1, FCER1A, FCER1G, GCK, GDNF, GPM6B, HRH3, HTR1A, HTR1B, HTR2A, HTR6, LILRB1, LY6E, MAOB, MAP4K2, MECP2, NANOS1, NAT8L, NISCH, NOS1, NPY2R, OXT, OXTR, P2RX1, P2RY1, P2RY12, PARK7, PCDHA4, PCDHA@, PICK1, PINK1, RAB3B,…	FALSE
GO:2000377	GO_BiologicalProcess_20.03.2014_19h52	regulation of reactive oxygen species metabolic process	[4, 5]	[Group59]	3	4.34783	0.0227013	0.0232232	{Group59=4.0662938274529314E-7}	{Group59=6.628615965299984E-7}	[AGXT, MYCN, RNASE1]	[AATF, ACE2, ACP5, AGT, AGTR1, AGXT, AKR1C3, ARF4, BCO2, BIRC3, BMP7, C12orf5, CD36, CDKN1A, CRYAB, DLC1, DUOXA1, EGFR, F2, F2RL1, FBLN5, FOXM1, GADD45A, GRB2, GSTP1, HDAC6, HP, HPR, IER3, IRG1, MAPK14, MPV17, MPV17L, MT3, MYCN, NFE2L2, NOX4, NOX5, NOXA1, NOXO1, PAK3, PARK2, PAX2, PDGFB, PDGFRB, PDK3, PID1, PRKCD, PTK2B, RAC1, RAC2, RIPK1, RNASE1, RNF41, ROMO1, SIRT5, SOD1, STK17A, SYK, TFAP2A, T…	FALSE
GO:0045744	GO_BiologicalProcess_20.03.2014_19h52	negative regulation of G-protein coupled receptor protein signaling pathway	[4, 5, 6, 7, 8]	[None]	3	4.34783	0.0227013	0.0232232	{None=NaN}	{None=NaN}	[ARHGEF12, IL8, RGS16]	[ADA, ADM, ADRA2A, ADRB2, ADRB3, ADRBK1, ADRBK2, AKAP10, ARHGEF1, ARHGEF11, ARHGEF12, ARRB1, ARRB2, AXIN1, AXIN2, BECN1P1, BICD1, CALCA, CAMK2B, CCL5, DRD2, DRD3, GIPR, GPRASP1, GRK1, GRK4, GRK5, GRK6, GRK7, GRM5, GTF2H2, HTR1B, HTR2B, IL8, KLK14, MGRN1, MYH9, PALM, PLD2, PLEK, RGS1, RGS10, RGS11, RGS12, RGS13, RGS14, RGS16, RGS17, RGS18, RGS19, RGS2, RGS20, RGS21, RGS22, RGS3, RGS4, RGS5, RGS6, …	TRUE
GO:0006970	GO_BiologicalProcess_20.03.2014_19h52	response to osmotic stress	[3]	[Group59]	3	4.28571	0.0235689	0.0240187	{Group59=4.0662938274529314E-7}	{Group59=6.628615965299984E-7}	[AGXT, RNASE1, SST]	[AGT, AGXT, ANXA7, APOBEC1, AQP1, AQP2, AQP4, AQP7, AQP9, ARHGEF2, ATF2, AVP, BAX, BDKRB2, CAPN3, CUL5, CYP11A1, DDX3X, EGFR, EPO, EPX, FMO1, GDNF, GYPA, HNMT, HSP90AB1, ICOSLG, IFNAR1, ITGA2, KCNMA1, KMO, MAP7, MAPK13, MBIP, MKNK1, MLC1, MYLK, NEDD4L, NLRP3, OXT, PDPK1, PKD2, PKN1, PLK3, PRKD2, PTK2B, RAC1, RCSD1, RNASE1, SCN2A, SLC12A2, SLC12A6, SLC2A1, SLC2A4, SLC6A12, SST, TACR3, TH, TIMP1, T…	FALSE
GO:0002688	GO_BiologicalProcess_20.03.2014_19h52	regulation of leukocyte chemotaxis	[4, 5, 6, 7, 8]	[Group100, Group40, Group45, Group70, Group87]	3	4.22535	0.0244543	0.0248262	{Group100=3.6160958016879545E-10, Group40=2.7100803754335683E-7, Group45=7.924280778209145E-8, Group70=3.844615867183602E-11, Group87=3.506662901505648E-16}	{Group100=1.3039860618208077E-9, Group40=4.607136638237066E-7, Group45=1.545884282962112E-7, Group70=1.6944788451661062E-10, Group87=4.172928852791721E-15}	[C5, CCL19, IL8]	[ADAM10, ADAM17, AIF1, C1QBP, C3AR1, C5, C5AR2, CALR, CAMK1D, CCL19, CCL2, CCL21, CCL3, CCL4, CCL5, CCL7, CCR1, CCR2, CCR5, CCR7, CD74, CMKLR1, CREB3, CREB3L4, CXCL10, CXCL12, CXCL13, CXCR2, EDN1, EDN2, EDN3, EDNRA, EHHADH, F2RL1, F7, FIGF, GAS6, GREM1, IL23A, IL6, IL6R, IL8, JAM3, KIF20B, LBP, LYN, MPP1, NBL1, NCKAP1L, NOD2, PADI2, PLA2G7, PTK2B, PTPRJ, RARRES2, RPSA, S100A11P1, S100A14, S100A7,…	FALSE
GO:0042311	GO_BiologicalProcess_20.03.2014_19h52	vasodilation	[6, 7]	[Group111, Group4, Group44, Group67, Group99]	3	4.22535	0.0244543	0.0248262	{Group111=7.568601468755687E-4, Group4=3.3966487291793395E-4, Group44=7.701494038541584E-6, Group67=3.416355238346121E-4, Group99=2.459217509736223E-7}	{Group111=7.900557673525673E-4, Group4=3.6414522411922645E-4, Group44=1.0071184511938994E-5, Group67=3.6298774407427534E-4, Group99=4.2412591834581236E-7}	[AGXT, EDNRB, HMOX1]	[ACE, ACE2, ADCYAP1, ADM, ADORA1, ADORA2A, ADORA2B, ADRA2A, ADRB1, ADRB2, ADRB3, AGT, AGTR1, AGTR2, AGXT, ALOX12, APLN, APOE, ATG5, BBS2, BDKRB2, CALCA, CASR, CFTR, CPAMD8, CPS1, CYP21A2, DRD1, EDNRB, EGFR, EPHX2, F2RL1, GCH1, GJA1, GJA5, GPER1, GPX1, GUCY1A3, HMGCR, HMOX1, INS, ITGA1, KCNJ8, KCNMA1, KNG1, MKKS, NANOS1, NANOS2, NANOS3, NOS1, NOS2, NOS3, NPPB, NPPC, NPR1, P2RX4, P2RY1, P2RY2, PLA2…	FALSE
GO:0010863	GO_BiologicalProcess_20.03.2014_19h52	positive regulation of phospholipase C activity	[8, 9]	[Group67, Group85]	3	4.16667	0.0253575	0.0256457	{Group67=3.416355238346121E-4, Group85=1.2747324091297923E-4}	{Group67=3.6298774407427534E-4, Group85=1.444696730347098E-4}	[ADCY7, AGXT, ANG]	[ADCY1, ADCY2, ADCY3, ADCY4, ADCY5, ADCY6, ADCY7, ADCY8, ADCY9, ADCYAP1R1, ADRA1A, ADRA1D, ADRBK1, AGT, AGXT, ANG, ARHGAP6, AVPR1A, AVPR1B, C5AR1, CALCR, CALM1, CALM2, CALM3, CAMK4, CREB1, EDNRA, EGFR, ESR1, FGF13, FGF2, FGFR1, FLT1, GNA15, GNAQ, GPR55, HTR2A, HTR2B, ITK, ITPR1, ITPR2, ITPR3, KIT, LPAR1, LPAR2, MS4A1, MS4A2, NGF, NMUR1, NTRK1, PDE1A, PDE1B, PDE1C, PDGFRA, PDGFRB, PLCB2, PLCG1, PR…	FALSE
GO:0045621	GO_BiologicalProcess_20.03.2014_19h52	positive regulation of lymphocyte differentiation	[5, 6, 7, 8, 9, 10, 11]	[Group43, Group63, Group64, Group78]	3	4.10959	0.0262785	0.0264768	{Group43=2.463363438483051E-4, Group63=3.055936644996623E-5, Group64=1.2493848177074118E-5, Group78=1.1957162875378062E-8}	{Group43=2.6893600842154406E-4, Group63=3.600559017372259E-5, Group64=1.5816680139061914E-5, Group78=3.027451876957424E-8}	[CCL19, PNP, PTPRC]	[ADA, ADAM8, AP3B1, AP3D1, AXL, BAD, BTK, CCL19, CD27, CD46, CD74, CD80, CD83, CD86, FLT3LG, FOXP3, GAS6, GATA3, GIMAP5, GLI2, GLI3, HLA-DMA, HLA-G, HLX, IHH, IKZF1, IL12A, IL12B, IL12RB1, IL15, IL15RA, IL1RL2, IL2, IL21, IL23A, IL23R, IL2RA, IL36B, IL4, IL4R, IL6, IL7, IL7R, INPP5D, ITPKB, LCK, LILRB2, MYB, NCKAP1L, NKAP, PCID2, PNP, PPP2R3C, PPY, PRDM1, PRKCZ, PTPRC, RARA, RIPK2, SART1, SASH3, …	FALSE
GO:1900274	GO_BiologicalProcess_20.03.2014_19h52	regulation of phospholipase C activity	[7, 8]	[Group67, Group85]	3	4.10959	0.0262785	0.0264768	{Group67=3.416355238346121E-4, Group85=1.2747324091297923E-4}	{Group67=3.6298774407427534E-4, Group85=1.444696730347098E-4}	[ADCY7, AGXT, ANG]	[ADCY1, ADCY2, ADCY3, ADCY4, ADCY5, ADCY6, ADCY7, ADCY8, ADCY9, ADCYAP1R1, ADRA1A, ADRA1D, ADRBK1, AGT, AGXT, ANG, ARHGAP6, AVPR1A, AVPR1B, BICD1, C5AR1, CALCR, CALM1, CALM2, CALM3, CAMK4, CREB1, EDNRA, EGFR, ESR1, FGF13, FGF2, FGFR1, FLT1, GNA15, GNAQ, GPR55, HTR2A, HTR2B, ITK, ITPR1, ITPR2, ITPR3, KIT, LPAR1, LPAR2, MS4A1, MS4A2, NGF, NMUR1, NTRK1, PDE1A, PDE1B, PDE1C, PDGFRA, PDGFRB, PLCB2, PL…	FALSE
GO:0046632	GO_BiologicalProcess_20.03.2014_19h52	alpha-beta T cell differentiation	[6, 8, 9, 10, 11]	[Group43, Group63, Group64, Group8]	3	4.05405	0.0272173	0.0273196	{Group43=2.463363438483051E-4, Group63=3.055936644996623E-5, Group64=1.2493848177074118E-5, Group8=2.5168990496619133E-6}	{Group43=2.6893600842154406E-4, Group63=3.600559017372259E-5, Group64=1.5816680139061914E-5, Group8=3.565606987021044E-6}	[CCL19, PNP, RSAD2]	[ADA, ANXA1, AP3B1, AP3D1, ATP7A, BATF, BCL11B, BCL2, BCL3, BCL6, BLM, C19orf10, CCL19, CD80, CD83, CD86, EOMES, FOXP3, FUT7, GATA3, GIMAP5, GLI3, HLX, IFNG, IHH, IKZF1, IL12B, IL12RB1, IL17D, IL18R1, IL23A, IL23R, IL27, IL4, IL4R, IL6, IRF1, IRF4, ITK, ITPKB, JAK3, LEF1, MYB, NCKAP1L, NCOR1, NKAP, NKX2-3, PAX1, PNP, PPY, PRKCZ, PTGER4, RARA, RC3H1, RELB, RIPK2, RORA, RORC, RPL22, RSAD2, SASH3, S…	FALSE
GO:0097306	GO_BiologicalProcess_20.03.2014_19h52	cellular response to alcohol	[5]	[Group36]	3	4	0.0281738	0.0281738	{Group36=1.776447119116876E-8}	{Group36=4.227944143498165E-8}	[ADCY7, ARG1, CYP24A1]	[AACS, ABCA1, ADCY7, AGTR2, APOE, AQP1, AQP4, ARG1, BGLAP, BRCA1, CASP9, CASR, CCL7, CDH1, CRH, CRHBP, CTNNA1, CTNNB1, CYP24A1, CYP27B1, CYP7A1, DYNAP, EGFR, ESR1, FAM58A, FECH, FZR1, GPER1, GPLD1, GUCY2C, HMGCS1, IL10, IL15, INHBA, ITGB1, ITPR2, JUP, LANCL2, LRP6, LRP8, MBD4, MED1, MLC1, MSX2, MYOD1, MYOG, OSBPL7, PRKAA1, PRKCE, PTCH1, RAMP3, RORA, RORC, SFRP1, SIRT1, SMO, SMOX, SNAI2, SNW1, SOD…	FALSE

## Sheet: group II
GOID	Ontology Source	GOTerm	GOLevels	GOGroups	Nr. Genes	% Associated Genes	Term PValue	Term PValue Corrected with Benjamini-Hochberg	Group PValue	Group PValue Corrected with Benjamini-Hochberg	Associated Genes Found	All Associated Genes	OverViewTerm
GO:0005615	GO_CellularComponent_20.03.2014_19h52	extracellular space	[2, 3]	[Group198, Group352]	102	8.05687	9.17951e-32	8.43597e-29	{Group198=5.508280763268095E-27, Group352=4.091033125399712E-25}	{Group198=1.1806081769271283E-24, Group352=3.75790614233145E-23}	[A2M, A2ML1, ADAM9, AGT, AGXT, AHSG, AMBP, ANG, ANGPTL3, AOC1, APOA1, APOA4, APOB, APOC1, APOC4-APOC2, APOE, APOM, ARG1, C1R, C3, C5, C8G, C9, CA2, CBLN2, CCL19, CFB, CFH, CFHR1, CFI, CP, CPB2, CRP, CSTB, CTSD, CTSS, CX3CL1, CXCL11, CXCL13, ECM1, ENO1, F2, F7, FETUB, FGA, FGB, FGG, FN1, GAS6, GC, GIF, GPX3, GRN, HABP2, HMOX1, HPR, HPX, HSPG2, IGFALS, IGFBP1, IGFBP2, IGHM, IL11, IL6, ITIH2, KNG1, …	[23572, A1BG, A2M, A2ML1, ABCA3, ABCD1, ABI3BP, ACE, ACE2, ACHE, ACPP, ACSM1, ACTA1, ACTA2, ACTB, ACTBL2, ACTC1, ACTG1, ACTG2, ADA, ADAM9, ADAMTS13, ADAMTS20, ADAMTS4, ADAMTS9, ADCYAP1, ADIPOQ, ADM, ADNP, AEBP1, AFM, AFP, AGRN, AGRP, AGT, AGXT, AHSG, AIFM2, AIMP1, AKR1A1, AKR1B1, AKR1C1, ALB, ALDH3A1, ALDOA, ALOX5, ALPL, AMBP, AMH, AMN, AMY1A, AMY1B, AMY1C, AMY2A, ANG, ANGPT1, ANGPT2, ANGPT4, ANG…	TRUE
GO:0072562	GO_CellularComponent_20.03.2014_19h52	blood microparticle	[2, 3, 4]	[Group143, Group194, Group198, Group318, Group352, Group441, Group540, Group544, Group65]	38	21.7143	4.55605e-27	2.0935e-24	{Group143=1.266664981575981E-11, Group194=1.263064969741698E-24, Group198=5.508280763268095E-27, Group318=8.297910918891177E-26, Group352=4.091033125399712E-25, Group441=3.3323502582539735E-14, Group540=2.258429525626066E-12, Group544=1.2527520848597608E-24, Group65=8.367026351491717E-22}	{Group143=8.852886773406042E-11, Group194=8.121507755439118E-23, Group198=1.1806081769271283E-24, Group318=8.892594534745045E-24, Group352=3.75790614233145E-23, Group441=3.9679652149209353E-13, Group540=1.8152127312219506E-11, Group544=8.950217672942512E-23, Group65=4.138459956930134E-20}	[A2M, AGT, AGXT, AHSG, AMBP, APOA1, APOA4, APOE, C1R, C3, C8G, C9, CFB, CFH, CFHR1, CP, F2, FGA, FGB, FGG, FN1, GC, HPR, HPX, IGHM, ITIH2, KNG1, LGALS3BP, ORM1, PLG, PRF1, PROS1, SERPINC1, SERPINF2, SERPING1, SLC4A1, TF, VTN]	[A1BG, A2M, ACSM1, ACTA1, ACTB, ACTC1, ACTG1, ACTG2, AFM, AGT, AGXT, AHSG, AKR1C1, ALB, AMBP, ANGPTL4, ANXA5, APCS, APOA1, APOA2, APOA4, APOE, APOL1, BCHE, C1QB, C1QC, C1R, C1S, C3, C4A, C4B, C4BPA, C8A, C8G, C9, CD5L, CFB, CFH, CFHR1, CFHR3, CIB2, CLIC1, CLU, CP, CPN2, CPNE2, CPSF3L, CYP11B2, DLC1, DNPEP, EIF2A, EIF2S1, ENG, F13A1, F2, F3, FCN2, FCN3, FGA, FGB, FGG, FN1, GC, GRIPAP1, GSN, HBA1, …	TRUE
GO:0043230	GO_CellularComponent_20.03.2014_19h52	extracellular organelle	[2, 3]	[Group476]	108	6.3306	7.96328e-25	2.43942e-22	{Group476=1.3694804710703896E-20}	{Group476=5.870506285988403E-19}	[A2M, A2ML1, ABCB11, ACP2, ACSL4, ADAM10, ADH5, AHSG, AMBP, APOA1, APOE, C3, C5, C9, CA2, CD274, CD48, CD9, CFH, CFI, CKAP4, COMT, CP, CRYAB, CSTB, CTSD, DNAJB1, DPP3, ECM1, ENO1, EZR, FAS, FBP1, FGA, FGG, FKBP5, FN1, FTCD, FTH1, GAPDH, GCK, GGCT, GPD1, GPX3, GPX4, GRHPR, GSTO1, HGD, HLA-B, HPD, HPR, HPX, HRSP12, HSP90B1, HSPA4, HSPA5, HSPG2, HYOU1, IGFALS, IGHM, IRF6, ITIH2, KNG1, KRT17, KRT8, L…	[A1BG, A2M, A2ML1, AARS, AASDHPPT, ABCB1, ABCB11, ABCB6, ABCC1, ABCC11, ABCD1, ABHD14B, ABI1, ACAT1, ACD, ACE, ACE2, ACLY, ACO1, ACOT11, ACOT7, ACP1, ACP2, ACPP, ACSL4, ACSM1, ACTA1, ACTB, ACTBL2, ACTC1, ACTG1, ACTN1, ACTN4, ACTR1A, ACTR2, ACTR3, ACY1, ACY3, ADAM10, ADAMTS3, ADCY1, ADH5, ADH6, ADIRF, ADSL, AEBP1, AGRN, AHCTF1, AHCY, AHCYL1, AHNAK, AHSA1, AHSG, AIF1L, AK1, AK2, AKR1A1, AKR1B1, AKR…	TRUE
GO:0065010	GO_CellularComponent_20.03.2014_19h52	extracellular membrane-bounded organelle	[3, 4]	[Group476]	108	6.3306	7.96328e-25	2.43942e-22	{Group476=1.3694804710703896E-20}	{Group476=5.870506285988403E-19}	[A2M, A2ML1, ABCB11, ACP2, ACSL4, ADAM10, ADH5, AHSG, AMBP, APOA1, APOE, C3, C5, C9, CA2, CD274, CD48, CD9, CFH, CFI, CKAP4, COMT, CP, CRYAB, CSTB, CTSD, DNAJB1, DPP3, ECM1, ENO1, EZR, FAS, FBP1, FGA, FGG, FKBP5, FN1, FTCD, FTH1, GAPDH, GCK, GGCT, GPD1, GPX3, GPX4, GRHPR, GSTO1, HGD, HLA-B, HPD, HPR, HPX, HRSP12, HSP90B1, HSPA4, HSPA5, HSPG2, HYOU1, IGFALS, IGHM, IRF6, ITIH2, KNG1, KRT17, KRT8, L…	[A1BG, A2M, A2ML1, AARS, AASDHPPT, ABCB1, ABCB11, ABCB6, ABCC1, ABCC11, ABCD1, ABHD14B, ABI1, ACAT1, ACD, ACE, ACE2, ACLY, ACO1, ACOT11, ACOT7, ACP1, ACP2, ACPP, ACSL4, ACSM1, ACTA1, ACTB, ACTBL2, ACTC1, ACTG1, ACTN1, ACTN4, ACTR1A, ACTR2, ACTR3, ACY1, ACY3, ADAM10, ADAMTS3, ADCY1, ADH5, ADH6, ADIRF, ADSL, AEBP1, AGRN, AHCTF1, AHCY, AHCYL1, AHNAK, AHSA1, AHSG, AIF1L, AK1, AK2, AKR1A1, AKR1B1, AKR…	FALSE
GO:0070062	GO_CellularComponent_20.03.2014_19h52	extracellular vesicular exosome	[4, 5]	[Group476]	108	6.3306	7.96328e-25	2.43942e-22	{Group476=1.3694804710703896E-20}	{Group476=5.870506285988403E-19}	[A2M, A2ML1, ABCB11, ACP2, ACSL4, ADAM10, ADH5, AHSG, AMBP, APOA1, APOE, C3, C5, C9, CA2, CD274, CD48, CD9, CFH, CFI, CKAP4, COMT, CP, CRYAB, CSTB, CTSD, DNAJB1, DPP3, ECM1, ENO1, EZR, FAS, FBP1, FGA, FGG, FKBP5, FN1, FTCD, FTH1, GAPDH, GCK, GGCT, GPD1, GPX3, GPX4, GRHPR, GSTO1, HGD, HLA-B, HPD, HPR, HPX, HRSP12, HSP90B1, HSPA4, HSPA5, HSPG2, HYOU1, IGFALS, IGHM, IRF6, ITIH2, KNG1, KRT17, KRT8, L…	[A1BG, A2M, A2ML1, AARS, AASDHPPT, ABCB1, ABCB11, ABCB6, ABCC1, ABCC11, ABCD1, ABHD14B, ABI1, ACAT1, ACD, ACE, ACE2, ACLY, ACO1, ACOT11, ACOT7, ACP1, ACP2, ACPP, ACSL4, ACSM1, ACTA1, ACTB, ACTBL2, ACTC1, ACTG1, ACTN1, ACTN4, ACTR1A, ACTR2, ACTR3, ACY1, ACY3, ADAM10, ADAMTS3, ADCY1, ADH5, ADH6, ADIRF, ADSL, AEBP1, AGRN, AHCTF1, AHCY, AHCYL1, AHNAK, AHSA1, AHSG, AIF1L, AK1, AK2, AKR1A1, AKR1B1, AKR…	FALSE
GO:0006952	GO_BiologicalProcess_20.03.2014_19h52	defense response	[3]	[Group202, Group318, Group352, Group46, Group464, Group479, Group581, Group618, Group73]	104	6.34921	6.12008e-24	1.40609e-21	{Group202=4.548000859209501E-19, Group318=8.297910918891177E-26, Group352=4.091033125399712E-25, Group46=8.310701765210658E-18, Group464=2.5980558153969518E-17, Group479=2.546990416262717E-17, Group581=6.350641221069882E-19, Group618=4.896164626141678E-18, Group73=5.680193989800669E-19}	{Group202=1.539139238143005E-17, Group318=8.892594534745045E-24, Group352=3.75790614233145E-23, Group46=2.1375124940121813E-16, Group464=5.760516859656E-16, Group479=5.848981563060453E-16, Group581=1.9445058595942543E-17, Group618=1.3117641060871246E-16, Group73=1.826182367720915E-17}	[A2M, ADCY7, AGT, AGXT, AHSG, APOA1, APOA4, APOE, BATF, BCL2L1, BNIP3L, C1R, C3, C5, C7, C8G, C9, CCL19, CD209, CD48, CD84, CDO1, CEBPA, CFB, CFH, CFI, CLEC10A, CLEC4D, CRP, CTSS, CX3CL1, CXCL11, CXCL13, DDIT4, DDX58, DHX58, ECM1, EDNRB, EIF2AK2, F2, FAM111A, FN1, GAPDH, GBP1, GIMAP5, GPX4, HERC5, HLA-B, HLA-DPA1, HLA-DPB1, HLA-DQA1, HLA-F, HMOX1, HPR, HPX, HSP90B1, IFI27, IFI35, IFI44L, IFIH1, I…	[A2M, ABCC9, ABCF1, ABCF3, ABI1, ABL1, ABR, ACE2, ACKR2, ACP5, ACTB, ACTG1, ACTR2, ACTR3, ACVR1, ADA, ADAM8, ADAMTS12, ADAMTS13, ADAR, ADARB1, ADCY1, ADCY2, ADCY3, ADCY4, ADCY5, ADCY6, ADCY7, ADCY8, ADCY9, ADCYAP1, ADIPOQ, ADORA1, ADORA2A, ADORA2B, ADORA3, ADRA2A, ADRBK1, AFAP1L2, AGER, AGO1, AGO2, AGO3, AGO4, AGT, AGTR1, AGTR2, AGXT, AHSG, AIF1, AIM2, AIMP1, AK7, AKIRIN2, AKR1C1, AKT1, AKT1S1, A…	TRUE
GO:0010033	GO_BiologicalProcess_20.03.2014_19h52	response to organic substance	[3]	[Group236, Group353, Group356, Group383, Group520]	129	5.42473	8.85793e-24	1.62809e-21	{Group236=2.5907822729041647E-26, Group353=6.808456490976433E-25, Group356=9.339248429147809E-30, Group383=2.1516182602983814E-26, Group520=2.041613489947082E-29}	{Group236=3.331746002954756E-24, Group353=5.472296904622308E-23, Group356=6.005136739942041E-27, Group383=3.458726353429648E-24, Group520=6.563787370179869E-27}	[ABCA2, ACSL4, ADAM10, ADAM9, ADCY7, ADH5, AGT, AGXT, AHSG, ANG, ANGPTL3, AOC1, APOA1, APOA4, APOB, APOE, APOM, ARG1, ARIH1, BCL2L1, CA2, CAT, CCL19, CDO1, CEBPA, CHAC1, CMPK2, COMT, CPB2, CRP, CRYAB, CTSS, CX3CL1, CXCL11, CXCL13, CYP24A1, DAB2, DDIT4, DDX58, DNAJB1, ECM1, EDNRB, EIF2AK2, EMD, F7, FAS, FGB, GAPDH, GAS6, GATM, GBP1, GCK, GCLC, GNAO1, GPD1, GPX3, GPX4, GRB10, HERC5, HLA-B, HLA-DPA1…	[AAAS, AACS, AANAT, AARS, AATF, ABAT, ABCA1, ABCA2, ABCA3, ABCC2, ABCG1, ABL2, ABR, ACACB, ACADS, ACADVL, ACAP2, ACAT1, ACD, ACER2, ACKR2, ACKR3, ACKR4, ACP5, ACR, ACSBG1, ACSL1, ACSL3, ACSL4, ACSL6, ACTA1, ACTC1, ACTR3, ACVR1, ACVR1C, ACVR2B, ACVRL1, ADA, ADAM10, ADAM17, ADAM9, ADAMTS12, ADAMTS13, ADAMTS7, ADAMTSL2, ADAR, ADCY1, ADCY2, ADCY3, ADCY4, ADCY5, ADCY6, ADCY7, ADCY8, ADCY9, ADCYAP1, AD…	TRUE
GO:0070887	GO_BiologicalProcess_20.03.2014_19h52	cellular response to chemical stimulus	[3]	[Group179, Group356, Group520]	122	5.54042	3.77225e-23	5.77784e-21	{Group179=2.029571501914605E-24, Group356=9.339248429147809E-30, Group520=2.041613489947082E-29}	{Group179=1.1863767961191735E-22, Group356=6.005136739942041E-27, Group520=6.563787370179869E-27}	[ADAM10, ADAM9, ADCY7, AGT, AGXT, AHSG, AOC1, APOA1, APOA4, APOB, APOE, ARG1, ARIH1, BCL2L1, C5, CAT, CCL19, CEBPA, CMPK2, COMT, CPB2, CRP, CTSS, CX3CL1, CXCL11, CXCL13, CYP24A1, CYP2C19, CYP2J2, CYP3A4, CYP46A1, DAB2, DDIT4, DIABLO, ECM1, EDNRB, EGLN1, EGLN3, EIF2AK2, EMD, F7, FAS, FBP1, FGB, GAPDH, GAS6, GBP1, GCK, GCLC, GGCT, GPD1, GPX3, GPX4, GRB10, GSTO1, HERC5, HIF3A, HLA-B, HLA-DPA1, HLA-D…	[AAAS, AACS, AANAT, AARS, AATF, ABCA1, ABL2, ABR, ACADVL, ACAP2, ACD, ACER1, ACER2, ACKR2, ACKR3, ACKR4, ACSL1, ACSL6, ACSM1, ACSM2B, ACSS1, ACSS2, ACVR1, ACVRL1, ADAM10, ADAM17, ADAM8, ADAM9, ADAMTS12, ADAMTS7, ADAMTSL2, ADAR, ADCY1, ADCY2, ADCY3, ADCY4, ADCY5, ADCY6, ADCY7, ADCY8, ADCY9, ADCYAP1, ADCYAP1R1, ADD1, ADH1A, ADH1B, ADH1C, ADH4, ADH6, ADH7, ADIPOQ, ADIPOR1, ADIPOR2, ADIRF, ADNP2, ADO…	TRUE
GO:0031988	GO_CellularComponent_20.03.2014_19h52	membrane-bounded vesicle	[3]	[Group394, Group476]	125	5.05459	2.76646e-20	3.63197e-18	{Group394=2.569358060239996E-19, Group476=1.3694804710703896E-20}	{Group394=9.178317959635097E-18, Group476=5.870506285988403E-19}	[A2M, A2ML1, ABCA2, ABCB11, ACP2, ACSL4, ADAM10, ADH5, AHSG, AMBP, APOA1, APOB, APOE, ATP7B, BCL2L1, C3, C5, C9, CA2, CD274, CD48, CD9, CFH, CFI, CKAP4, COMT, CP, CRYAB, CSTB, CTSD, DAB2, DNAJB1, DPP3, ECM1, ENO1, EZR, FAS, FBP1, FGA, FGB, FGG, FKBP5, FN1, FTCD, FTH1, GAPDH, GAS6, GCK, GGCT, GPD1, GPX3, GPX4, GRHPR, GSTO1, HERC3, HGD, HLA-B, HLA-DPA1, HLA-DPB1, HLA-DQA1, HLA-F, HPD, HPR, HPX, HRS…	[A1BG, A2M, A2ML1, AAK1, AARS, AASDHPPT, ABCA1, ABCA2, ABCA3, ABCB1, ABCB11, ABCB6, ABCC1, ABCC11, ABCC4, ABCD1, ABHD14B, ABI1, ACAT1, ACD, ACE, ACE2, ACLY, ACO1, ACOT11, ACOT7, ACP1, ACP2, ACPP, ACR, ACRBP, ACRV1, ACSBG1, ACSL4, ACSM1, ACTA1, ACTB, ACTBL2, ACTC1, ACTG1, ACTN1, ACTN2, ACTN4, ACTR1A, ACTR2, ACTR3, ACY1, ACY3, ADA, ADAM10, ADAM15, ADAM8, ADAMTS3, ADCY1, ADD2, ADH5, ADH6, ADIRF, ADS…	TRUE
GO:0002526	GO_BiologicalProcess_20.03.2014_19h52	acute inflammatory response	[5]	[Group116, Group170, Group194, Group198, Group318, Group319, Group320, Group352, Group464, Group479, Group489, Group501, Group510, Group544, Group568, Group618, Group65, Group73]	26	19.1176	2.05956e-17	2.36592e-15	{Group116=1.2380173305489326E-22, Group170=7.492631076676252E-15, Group194=1.263064969741698E-24, Group198=5.508280763268095E-27, Group318=8.297910918891177E-26, Group319=1.0885016705305772E-21, Group320=1.1722784131719147E-15, Group352=4.091033125399712E-25, Group464=2.5980558153969518E-17, Group479=2.546990416262717E-17, Group489=2.3485257596107964E-13, Group501=8.159409117411475E-19, Group510=…	{Group116=6.6337095295246976E-21, Group170=1.0250556983623043E-13, Group194=8.121507755439118E-23, Group198=1.1806081769271283E-24, Group318=8.892594534745045E-24, Group319=4.999332672508294E-20, Group320=1.8384756577305884E-14, Group352=3.75790614233145E-23, Group464=5.760516859656E-16, Group479=5.848981563060453E-16, Group489=2.1885537151155682E-12, Group501=2.3847727556798082E-17, Group510=5.7…	[A2M, AHSG, C3, C5, C7, C8G, C9, CEBPA, CFB, CFH, CFI, CRP, EDNRB, F2, FN1, HPR, IGLC7, IL6, MBL2, ORM1, PROS1, SAA1, SERPINA1, SERPINF2, SERPING1, VTN]	[A2M, ACVR1, ADAM8, ADCYAP1, ADORA1, ADRA2A, AHSG, AKR1C1, ALOX5AP, ANO6, ANXA1, APCS, APOA2, APOL2, B4GALT1, C1QBP, C2, C3, C4A, C4B, C4BPA, C4BPB, C5, C6, C7, C8A, C8B, C8G, C9, CCM2, CCR7, CD163, CD46, CD55, CD59, CEBPA, CEBPB, CFB, CFH, CFI, CFP, CNR1, CNTN1, CR1, CRP, CSRP1, CTNNBIP1, CXCL10, CXCR2, DEAF1, DEFB1, DLC1, EDNRB, EHHADH, ELANE, F12, F2, F3, F8, FCER1A, FCER1G, FN1, GATA3, GSTP1,…	TRUE
GO:0031983	GO_CellularComponent_20.03.2014_19h52	vesicle lumen	[3, 4]	[Group143, Group187, Group198, Group274, Group394, Group438, Group441, Group456, Group504, Group540, Group548, Group630, Group75]	22	23.913	4.03526e-17	4.12045e-15	{Group143=1.266664981575981E-11, Group187=9.267795331558192E-12, Group198=5.508280763268095E-27, Group274=6.981675675245487E-10, Group394=2.569358060239996E-19, Group438=5.837469884492778E-7, Group441=3.3323502582539735E-14, Group456=7.33935592835461E-8, Group504=1.673237796849013E-10, Group540=2.258429525626066E-12, Group548=1.8672138779773348E-10, Group630=4.155358627509532E-7, Group75=1.406849…	{Group143=8.852886773406042E-11, Group187=6.695721795721255E-11, Group198=1.1806081769271283E-24, Group274=3.74101454931904E-9, Group394=9.178317959635097E-18, Group438=1.507426962140103E-6, Group441=3.9679652149209353E-13, Group456=2.3478636129014993E-7, Group504=9.606177708695673E-10, Group540=1.8152127312219506E-11, Group548=1.0624942686189613E-9, Group630=1.1132898322869288E-6, Group75=9.7269…	[A2M, APOA1, APOB, APOE, FGA, FGB, FGG, FN1, GAS6, HPR, HPX, HSP90B1, HYOU1, IL6, KNG1, PLG, PROS1, SAA1, SERPINA1, SERPINF2, SERPING1, TF]	[A2M, ACTN1, ACTN2, ACTN4, ADA, ALB, ALDOA, APOA1, APOB, APOE, APP, C1QTNF1, CALR, CFD, CLU, DBH, DEFA1, DEFA1A3, DEFA1B, DEFA3, DEFA5, DLC1, EGF, F13A1, F3, F5, F8, FASLG, FGA, FGB, FGG, FIGF, FN1, GAS6, GCG, GHRL, GIP, GNAI2, HBA1, HBB, HGF, HP, HPR, HPX, HRG, HSP90AA1, HSP90B1, HSPH1, HYOU1, IGF1, IGF2, IL6, INS, KNG1, KRT89P, LEFTY2, LTF, MMRN1, NRG1, PCSK1, PCSK2, PDGFA, PDGFB, PF4, PIKFYVE,…	TRUE
GO:0060205	GO_CellularComponent_20.03.2014_19h52	cytoplasmic membrane-bounded vesicle lumen	[4, 5, 6, 7, 8, 9]	[Group143, Group187, Group198, Group274, Group394, Group438, Group441, Group456, Group504, Group540, Group548, Group630, Group75]	22	23.913	4.03526e-17	4.12045e-15	{Group143=1.266664981575981E-11, Group187=9.267795331558192E-12, Group198=5.508280763268095E-27, Group274=6.981675675245487E-10, Group394=2.569358060239996E-19, Group438=5.837469884492778E-7, Group441=3.3323502582539735E-14, Group456=7.33935592835461E-8, Group504=1.673237796849013E-10, Group540=2.258429525626066E-12, Group548=1.8672138779773348E-10, Group630=4.155358627509532E-7, Group75=1.406849…	{Group143=8.852886773406042E-11, Group187=6.695721795721255E-11, Group198=1.1806081769271283E-24, Group274=3.74101454931904E-9, Group394=9.178317959635097E-18, Group438=1.507426962140103E-6, Group441=3.9679652149209353E-13, Group456=2.3478636129014993E-7, Group504=9.606177708695673E-10, Group540=1.8152127312219506E-11, Group548=1.0624942686189613E-9, Group630=1.1132898322869288E-6, Group75=9.7269…	[A2M, APOA1, APOB, APOE, FGA, FGB, FGG, FN1, GAS6, HPR, HPX, HSP90B1, HYOU1, IL6, KNG1, PLG, PROS1, SAA1, SERPINA1, SERPINF2, SERPING1, TF]	[A2M, ACTN1, ACTN2, ACTN4, ADA, ALB, ALDOA, APOA1, APOB, APOE, APP, C1QTNF1, CALR, CFD, CLU, DBH, DEFA1, DEFA1A3, DEFA1B, DEFA3, DEFA5, DLC1, EGF, F13A1, F3, F5, F8, FASLG, FGA, FGB, FGG, FIGF, FN1, GAS6, GCG, GHRL, GIP, GNAI2, HBA1, HBB, HGF, HP, HPR, HPX, HRG, HSP90AA1, HSP90B1, HSPH1, HYOU1, IGF1, IGF2, IL6, INS, KNG1, KRT89P, LEFTY2, LTF, MMRN1, NRG1, PCSK1, PCSK2, PDGFA, PDGFB, PF4, PIKFYVE,…	TRUE
GO:0002697	GO_BiologicalProcess_20.03.2014_19h52	regulation of immune effector process	[3, 4]	[Group109, Group116, Group127, Group202, Group282, Group319, Group320, Group46, Group464, Group479, Group489, Group497, Group501, Group510, Group544, Group568, Group577, Group581, Group59, Group618, Group634, Group65, Group73]	35	12.3675	1.00551e-16	9.24068e-15	{Group109=1.277627761846281E-13, Group116=1.2380173305489326E-22, Group127=3.0326317313243565E-15, Group202=4.548000859209501E-19, Group282=3.977346492104022E-12, Group319=1.0885016705305772E-21, Group320=1.1722784131719147E-15, Group46=8.310701765210658E-18, Group464=2.5980558153969518E-17, Group479=2.546990416262717E-17, Group489=2.3485257596107964E-13, Group497=1.2510785660499187E-15, Group501…	{Group109=1.3923977133341671E-12, Group116=6.6337095295246976E-21, Group127=4.239091746177307E-14, Group202=1.539139238143005E-17, Group282=3.008745640497513E-11, Group319=4.999332672508294E-20, Group320=1.8384756577305884E-14, Group46=2.1375124940121813E-16, Group464=5.760516859656E-16, Group479=5.848981563060453E-16, Group489=2.1885537151155682E-12, Group497=1.9153417094526134E-14, Group501=2.3…	[A2M, APOA1, C3, C5, C7, C8G, C9, CCL19, CFB, CFH, CFI, DDX58, DHX58, EIF2AK2, GIMAP5, HERC5, HLA-B, HLA-F, HMOX1, HPX, IFIT1, IGLC7, IL6, IRF3, IRF4, MB21D1, PML, PROS1, PTPRC, RBP4, RNASE1, RSAD2, SERPING1, VTN, ZC3HAV1]	[A2M, ABCB9, ABR, ADORA2B, ADORA3, AIM2, AKR1C1, AMH, AP1B1, AP1G1, AP1M1, AP1M2, AP1S1, AP1S2, AP1S3, AP2A1, AP2A2, AP2B1, AP2M1, AP2S1, APOA1, APOA2, APOBEC3F, APOBEC3G, ARF1, ARF1P1, ARRB2, ATG5, ATP6V1H, AZGP1, B2M, BCL10, BCL6, BCR, BIRC2, BIRC3, BST2, BTK, C19orf10, C1QBP, C2, C3, C4A, C4B, C4BPA, C4BPB, C5, C6, C7, C8A, C8B, C8G, C9, CADM1, CCL19, CCL2, CCR2, CD226, CD247, CD28, CD300A, CD…	TRUE
GO:0031347	GO_BiologicalProcess_20.03.2014_19h52	regulation of defense response	[4, 5]	[Group107, Group109, Group116, Group170, Group202, Group282, Group290, Group318, Group46, Group464, Group466, Group479, Group544, Group568, Group581, Group618, Group640, Group65, Group73]	48	8.92193	1.13896e-16	9.5155e-15	{Group107=7.710447125998576E-13, Group109=1.277627761846281E-13, Group116=1.2380173305489326E-22, Group170=7.492631076676252E-15, Group202=4.548000859209501E-19, Group282=3.977346492104022E-12, Group290=2.174261460600586E-11, Group318=8.297910918891177E-26, Group46=8.310701765210658E-18, Group464=2.5980558153969518E-17, Group466=3.794229373883777E-16, Group479=2.546990416262717E-17, Group544=1.25…	{Group107=6.610423336022779E-12, Group109=1.3923977133341671E-12, Group116=6.6337095295246976E-21, Group170=1.0250556983623043E-13, Group202=1.539139238143005E-17, Group282=3.008745640497513E-11, Group290=1.4412887826455432E-10, Group318=8.892594534745045E-24, Group46=2.1375124940121813E-16, Group464=5.760516859656E-16, Group466=7.17555731590373E-15, Group479=5.848981563060453E-16, Group544=8.950…	[A2M, AGT, AGXT, AHSG, APOA1, APOE, C3, C5, C7, C8G, C9, CFB, CFH, CFI, CTSS, CX3CL1, DDX58, DHX58, EDNRB, EIF2AK2, GIMAP5, GPX4, HERC5, HPX, HSP90B1, IFIH1, IFIT1, IGLC7, IL6, IRF3, IRF4, MB21D1, MEFV, MOG, NR1D2, PARP9, PML, PROS1, RNASE1, RSAD2, SAA1, SERPINC1, SERPING1, SOCS1, UBB, USP18, VTN, ZC3HAV1]	[A2M, ABR, ACE2, ACP5, ADA, ADAM8, ADAMTS12, ADCYAP1, ADIPOQ, ADORA1, ADORA2A, ADORA2B, ADORA3, AGT, AGTR1, AGXT, AHSG, AIM2, AKR1C1, ALOX5AP, ANKRD42, ANXA1, AOAH, AP1B1, AP1G1, AP1M1, AP1M2, AP1S1, AP1S2, AP1S3, AP2A1, AP2A2, AP2B1, AP2M1, AP2S1, APOA1, APOBEC3F, APOBEC3G, APOD, APOE, ARF1, ARF1P1, ARRB2, ATF1, ATF2, ATP6V1H, B2M, BCL10, BCL6, BCR, BIRC2, BIRC3, BPIFB1, BRD4, BTK, C19orf10, C1Q…	TRUE
GO:0032101	GO_BiologicalProcess_20.03.2014_19h52	regulation of response to external stimulus	[3, 4]	[Group107, Group108, Group109, Group126, Group170, Group194, Group202, Group220, Group282, Group318, Group352, Group402, Group46, Group464, Group479, Group544, Group568, Group581, Group618, Group65]	50	8.3612	3.53986e-16	2.50241e-14	{Group107=7.710447125998576E-13, Group108=7.780488638877448E-15, Group109=1.277627761846281E-13, Group126=3.353214202440366E-12, Group170=7.492631076676252E-15, Group194=1.263064969741698E-24, Group202=4.548000859209501E-19, Group220=3.7760708111404857E-16, Group282=3.977346492104022E-12, Group318=8.297910918891177E-26, Group352=4.091033125399712E-25, Group402=4.1990662446792404E-16, Group46=8.31…	{Group107=6.610423336022779E-12, Group108=1.0209906519996325E-13, Group109=1.3923977133341671E-12, Group126=2.6294106489867748E-11, Group170=1.0250556983623043E-13, Group194=8.121507755439118E-23, Group202=1.539139238143005E-17, Group220=7.357616762313128E-15, Group282=3.008745640497513E-11, Group318=8.892594534745045E-24, Group352=3.75790614233145E-23, Group402=7.714284558082148E-15, Group46=2.1…	[A2M, ADAM10, AGT, AGXT, AHSG, APOA1, APOE, C3, C5, C7, C8G, C9, CCL19, CFB, CFH, CFI, CPB2, CX3CL1, CXCL13, DDX58, DHX58, EDNRB, EIF2AK2, F2, F7, GAS6, GPX4, HERC5, IFIT1, IGLC7, IL6, IRF3, KIF20B, KNG1, MB21D1, MEFV, NR1D2, PLAUR, PLG, PML, PROC, PROS1, RNASE1, SAA1, SEPP1, SERPINC1, SERPINF2, SERPING1, VTN, ZC3HAV1]	[A2M, ABR, ACE2, ACP5, ADA, ADAM10, ADAM17, ADAM8, ADAMTS12, ADCYAP1, ADIPOQ, ADORA1, ADORA2A, ADORA2B, ADORA3, AGER, AGT, AGTR1, AGXT, AHSG, AIF1, AIM2, AKR1C1, ALOX12, ALOX5AP, AMH, ANGPT2, ANKRD42, ANO6, ANXA1, ANXA2, AOAH, AP1B1, AP1G1, AP1M1, AP1M2, AP1S1, AP1S2, AP1S3, AP2A1, AP2A2, AP2B1, AP2M1, AP2S1, APOA1, APOBEC3F, APOBEC3G, APOD, APOE, APOH, ARF1, ARF1P1, ARTN, ATG7, ATP6V1H, AZU1, B2…	TRUE
GO:0002920	GO_BiologicalProcess_20.03.2014_19h52	regulation of humoral immune response	[4, 5]	[Group116, Group170, Group194, Group269, Group319, Group320, Group464, Group489, Group497, Group501, Group510, Group544, Group568, Group581, Group618, Group65, Group73]	17	33.3333	3.31762e-16	2.54074e-14	{Group116=1.2380173305489326E-22, Group170=7.492631076676252E-15, Group194=1.263064969741698E-24, Group269=1.1423468728554153E-10, Group319=1.0885016705305772E-21, Group320=1.1722784131719147E-15, Group464=2.5980558153969518E-17, Group489=2.3485257596107964E-13, Group497=1.2510785660499187E-15, Group501=8.159409117411475E-19, Group510=6.497359124753918E-13, Group544=1.2527520848597608E-24, Group5…	{Group116=6.6337095295246976E-21, Group170=1.0250556983623043E-13, Group194=8.121507755439118E-23, Group269=6.677536720418473E-10, Group319=4.999332672508294E-20, Group320=1.8384756577305884E-14, Group464=5.760516859656E-16, Group489=2.1885537151155682E-12, Group497=1.9153417094526134E-14, Group501=2.3847727556798082E-17, Group510=5.723016324954479E-12, Group544=8.950217672942512E-23, Group568=1.…	[A2M, C3, C5, C7, C8G, C9, CFB, CFH, CFI, CXCL13, GIMAP5, HPX, IGLC7, PROS1, PTPRC, SERPING1, VTN]	[A2M, AKR1C1, C1QBP, C2, C3, C4A, C4B, C4BPA, C4BPB, C5, C6, C7, C8A, C8B, C8G, C9, CCR7, CD37, CD46, CD55, CD59, CFB, CFH, CFI, CFP, CR1, CXCL10, CXCL13, DEFB103A, DEFB103B, FCER2, FOXJ1, GIMAP5, HNRNPC, HPX, IGLC7, IRG1, LTA, MASP1, NOD2, PPP2R3C, PROS1, PSMA7, PTPN6, PTPRC, SERPING1, SPNS2, TNF, VTN, ZP3, ZP4]	TRUE
GO:0034097	GO_BiologicalProcess_20.03.2014_19h52	response to cytokine	[4]	[Group179, Group180, Group356, Group520]	50	8.25083	6.05292e-16	3.97331e-14	{Group179=2.029571501914605E-24, Group180=9.688256505922156E-13, Group356=9.339248429147809E-30, Group520=2.041613489947082E-29}	{Group179=1.1863767961191735E-22, Group180=8.09032329001032E-12, Group356=6.005136739942041E-27, Group520=6.563787370179869E-27}	[ACSL4, ADAM10, ADAM9, APOA1, APOB, APOE, ARG1, ARIH1, BCL2L1, CEBPA, CX3CL1, CXCL11, ECM1, EIF2AK2, FGB, GAPDH, GAS6, GBP1, GNAO1, GPD1, HERC5, HLA-B, HLA-DPA1, HLA-DPB1, HLA-DQA1, HLA-F, HPX, HSPA5, IFI27, IFI35, IFIT1, IL6, IRF2, IRF3, IRF4, IRF6, KRT8, MX1, NUP93, PARP9, PML, PTPRC, RANBP2, SERPINA1, SOCS1, STAT4, TUBA1B, UBB, USP18, XAF1]	[AAAS, AANAT, ACKR2, ACKR3, ACKR4, ACP5, ACSL1, ACSL4, ADAM10, ADAM9, ADAMTS12, ADAMTS13, ADAMTS7, ADAR, ADIPOQ, ADIPOR1, ADIPOR2, AES, AFF3, AGPAT1, AGPAT2, AIF1, AIM2, AKAP6, ALAD, ALDH1A2, ALOX15, ANKRD1, ANXA1, APOA1, APOB, APOE, AQP4, ARG1, ARHGEF2, ARIH1, AVPR2, AXL, B2M, BAD, BAG4, BBS2, BBS4, BCL2, BCL2L1, BST2, C11orf82, CACTIN, CALCOCO2, CAMK2A, CAMK2B, CAMK2D, CAMK2G, CAMP, CARD14, CAS…	TRUE
GO:0080134	GO_BiologicalProcess_20.03.2014_19h52	regulation of response to stress	[3, 4]	[Group107, Group108, Group109, Group126, Group170, Group202, Group282, Group290, Group318, Group352, Group46, Group464, Group479, Group581, Group618, Group640, Group65, Group73]	64	6.75818	6.52531e-16	3.99784e-14	{Group107=7.710447125998576E-13, Group108=7.780488638877448E-15, Group109=1.277627761846281E-13, Group126=3.353214202440366E-12, Group170=7.492631076676252E-15, Group202=4.548000859209501E-19, Group282=3.977346492104022E-12, Group290=2.174261460600586E-11, Group318=8.297910918891177E-26, Group352=4.091033125399712E-25, Group46=8.310701765210658E-18, Group464=2.5980558153969518E-17, Group479=2.546…	{Group107=6.610423336022779E-12, Group108=1.0209906519996325E-13, Group109=1.3923977133341671E-12, Group126=2.6294106489867748E-11, Group170=1.0250556983623043E-13, Group202=1.539139238143005E-17, Group282=3.008745640497513E-11, Group290=1.4412887826455432E-10, Group318=8.892594534745045E-24, Group352=3.75790614233145E-23, Group46=2.1375124940121813E-16, Group464=5.760516859656E-16, Group479=5.84…	[A2M, AGT, AGXT, AHSG, AMBP, APOA1, APOE, BCL2L1, C3, C5, C7, C8G, C9, CCL19, CFB, CFH, CFI, CPB2, CTSS, CX3CL1, DAB2, DDX58, DHX58, EDNRB, EEF1E1, EIF2AK2, F2, F7, GIMAP5, GPX4, HERC5, HPR, HPX, HSP90B1, IFIH1, IFIT1, IGLC7, IL6, IRF3, IRF4, KNG1, MB21D1, MEFV, MOG, NR1D2, PARP9, PLAUR, PLG, PML, PROC, PROS1, RNASE1, RSAD2, SAA1, SEPP1, SERPINC1, SERPINF2, SERPING1, SOCS1, UBB, USP18, USP47, VTN…	[A2M, ABL1, ABR, ACE2, ACKR3, ACP5, ADA, ADAM8, ADAMTS12, ADCYAP1, ADIPOQ, ADORA1, ADORA2A, ADORA2B, ADORA3, ADRA2A, AGT, AGTR1, AGXT, AHSG, AIDA, AIM2, AJUBA, AKR1C1, AKT1, ALOX12, ALOX5AP, AMBP, AMH, ANKRD1, ANKRD42, ANKRD6, ANKS1B, ANO6, ANTXR1, ANXA1, ANXA2, AOAH, AP1B1, AP1G1, AP1M1, AP1M2, AP1S1, AP1S2, AP1S3, AP2A1, AP2A2, AP2B1, AP2M1, AP2S1, APBB1, APEX1, APOA1, APOBEC3F, APOBEC3G, APOD,…	TRUE
GO:0045087	GO_BiologicalProcess_20.03.2014_19h52	innate immune response	[3, 4]	[Group202, Group46, Group464, Group581, Group618, Group640, Group73]	65	6.5	2.45799e-15	1.41181e-13	{Group202=4.548000859209501E-19, Group46=8.310701765210658E-18, Group464=2.5980558153969518E-17, Group581=6.350641221069882E-19, Group618=4.896164626141678E-18, Group640=4.2160378803792035E-20, Group73=5.680193989800669E-19}	{Group202=1.539139238143005E-17, Group46=2.1375124940121813E-16, Group464=5.760516859656E-16, Group581=1.9445058595942543E-17, Group618=1.3117641060871246E-16, Group640=1.5946543276963693E-18, Group73=1.826182367720915E-17}	[A2M, ADCY7, APOA4, BCL2L1, C1R, C3, C5, C7, C8G, C9, CD209, CFB, CFH, CFI, CLEC10A, CLEC4D, CTSS, DDX58, DHX58, EIF2AK2, GAPDH, GBP1, GIMAP5, HERC5, HLA-B, HLA-DPA1, HLA-DPB1, HLA-DQA1, HLA-F, HPX, HSP90B1, IFI27, IFI35, IFIH1, IFIT1, IFIT5, IGHM, IGLC7, IRF2, IRF3, IRF4, IRF6, MASP2, MB21D1, MBL2, MEFV, MOG, MOV10, MX1, NFATC3, PARP9, PML, PROS1, RNASE1, RSAD2, SAA1, SERPING1, SOCS1, TRIM21, TR…	[A2M, ABI1, ABL1, ACTB, ACTG1, ACTR2, ACTR3, ADAM8, ADAMTS13, ADAR, ADARB1, ADCY1, ADCY2, ADCY3, ADCY4, ADCY5, ADCY6, ADCY7, ADCY8, ADCY9, ADRBK1, AGER, AGO1, AGO2, AGO3, AGO4, AIF1, AIM2, AKIRIN2, AKR1C1, AKT1, AKT1S1, AMH, AP1G1, APOA4, APOBEC3A, APOBEC3B, APOBEC3C, APOBEC3D, APOBEC3F, APOBEC3G, APOBEC3H, APOL1, APP, AQP4, ARHGEF2, ARPC1A, ARPC2, ARPC3, ARPC4, ARPC5, ARRB2, ART1, ATF1, ATF2, AT…	TRUE
GO:2000257	GO_BiologicalProcess_20.03.2014_19h52	regulation of protein activation cascade	[3, 4, 5, 6]	[Group116, Group170, Group194, Group269, Group318, Group319, Group320, Group464, Group479, Group489, Group497, Group501, Group544, Group568, Group618, Group65, Group73]	14	42.4242	2.6388e-15	1.42651e-13	{Group116=1.2380173305489326E-22, Group170=7.492631076676252E-15, Group194=1.263064969741698E-24, Group269=1.1423468728554153E-10, Group318=8.297910918891177E-26, Group319=1.0885016705305772E-21, Group320=1.1722784131719147E-15, Group464=2.5980558153969518E-17, Group479=2.546990416262717E-17, Group489=2.3485257596107964E-13, Group497=1.2510785660499187E-15, Group501=8.159409117411475E-19, Group54…	{Group116=6.6337095295246976E-21, Group170=1.0250556983623043E-13, Group194=8.121507755439118E-23, Group269=6.677536720418473E-10, Group318=8.892594534745045E-24, Group319=4.999332672508294E-20, Group320=1.8384756577305884E-14, Group464=5.760516859656E-16, Group479=5.848981563060453E-16, Group489=2.1885537151155682E-12, Group497=1.9153417094526134E-14, Group501=2.3847727556798082E-17, Group544=8.…	[A2M, C3, C5, C7, C8G, C9, CFB, CFH, CFI, IGLC7, PROS1, SERPINC1, SERPING1, VTN]	[A2M, AKR1C1, C1QBP, C2, C3, C4A, C4B, C4BPA, C4BPB, C5, C6, C7, C8A, C8B, C8G, C9, CD46, CD55, CD59, CFB, CFH, CFI, CFP, CR1, CXCL10, HNRNPC, IGLC7, MASP1, PROS1, PSMA7, SERPINC1, SERPING1, VTN]	TRUE
GO:0009611	GO_BiologicalProcess_20.03.2014_19h52	response to wounding	[3]	[Group198, Group202, Group274, Group318, Group352, Group402, Group441, Group479, Group544, Group548, Group65, Group75]	74	5.85443	5.46476e-15	2.64322e-13	{Group198=5.508280763268095E-27, Group202=4.548000859209501E-19, Group274=6.981675675245487E-10, Group318=8.297910918891177E-26, Group352=4.091033125399712E-25, Group402=4.1990662446792404E-16, Group441=3.3323502582539735E-14, Group479=2.546990416262717E-17, Group544=1.2527520848597608E-24, Group548=1.8672138779773348E-10, Group65=8.367026351491717E-22, Group75=1.4068495889617055E-11}	{Group198=1.1806081769271283E-24, Group202=1.539139238143005E-17, Group274=3.74101454931904E-9, Group318=8.892594534745045E-24, Group352=3.75790614233145E-23, Group402=7.714284558082148E-15, Group441=3.9679652149209353E-13, Group479=5.848981563060453E-16, Group544=8.950217672942512E-23, Group548=1.0624942686189613E-9, Group65=4.138459956930134E-20, Group75=9.726927803251361E-11}	[A2M, AGT, AGXT, AHSG, APOA1, APOB, APOE, ARG1, C3, C5, C7, C8G, C9, CCL19, CD48, CD84, CD9, CDO1, CEBPA, CFB, CFH, CFI, CPB2, CRP, CX3CL1, CXCL11, CXCL13, ECM1, EDNRB, F2, F7, F9, FGA, FGB, FGG, FN1, GAS6, GATM, GPX4, HBG1, HMOX1, HPR, HSPA5, IGFBP1, IGLC7, IL6, IRF2, KNG1, LMAN1, MBL2, MEFV, NFATC3, NR1D2, ORM1, PARP4, PLA2G4C, PLAUR, PLG, PRF1, PROC, PROS1, RNASE1, SAA1, SDC2, SEPP1, SERPINA1,…	[A2M, ABCC4, ABCF1, ABHD2, ABL1, ABR, ACE2, ACHE, ACKR2, ACP5, ACTB, ACTN1, ACTN2, ACTN4, ACVR1, ACVRL1, ADA, ADAM15, ADAM17, ADAM8, ADAMTS12, ADAMTS13, ADCYAP1, ADIPOQ, ADM, ADORA1, ADORA2A, ADORA2B, ADORA3, ADRA2A, ADRA2B, ADRA2C, ADRB1, AFAP1L2, AGER, AGT, AGTR1, AGTR2, AGXT, AHNAK2, AHSG, AIF1, AIM2, AIMP1, AJUBA, AK3, AK4, AK7, AKAP1, AKAP10, AKR1C1, AKT1, ALB, ALDOA, ALOX12, ALOX15, ALOX5, …	TRUE
GO:0002576	GO_BiologicalProcess_20.03.2014_19h52	platelet degranulation	[5, 6, 7, 8]	[Group143, Group274, Group394, Group441, Group456, Group504, Group540, Group548, Group630, Group75]	21	20.5882	5.4589e-15	2.78707e-13	{Group143=1.266664981575981E-11, Group274=6.981675675245487E-10, Group394=2.569358060239996E-19, Group441=3.3323502582539735E-14, Group456=7.33935592835461E-8, Group504=1.673237796849013E-10, Group540=2.258429525626066E-12, Group548=1.8672138779773348E-10, Group630=4.155358627509532E-7, Group75=1.4068495889617055E-11}	{Group143=8.852886773406042E-11, Group274=3.74101454931904E-9, Group394=9.178317959635097E-18, Group441=3.9679652149209353E-13, Group456=2.3478636129014993E-7, Group504=9.606177708695673E-10, Group540=1.8152127312219506E-11, Group548=1.0624942686189613E-9, Group630=1.1132898322869288E-6, Group75=9.726927803251361E-11}	[A2M, APOA1, CD9, FGA, FGB, FGG, FN1, GAS6, HSPA5, IL6, KNG1, PLG, PRF1, PROS1, SEPP1, SERPINA1, SERPINF2, SERPING1, SFTPA2, TF, TTN]	[A2M, ABCC4, ACTN1, ACTN2, ACTN4, ALB, ALDOA, APOA1, APP, BRPF3, CALM1, CALM2, CALM3, CALU, CAP1, CD36, CD63, CD9, CFD, CFL1, CLU, DMTN, EGF, F13A1, F3, F5, F8, FCER1G, FGA, FGB, FGG, FIGF, FLNA, FN1, GAS6, HABP4, HGF, HRG, HSPA5, IGF1, IGF2, IL6, ITGA2B, ITGB3, KNG1, LAMP2, LEFTY2, LYN, MMRN1, MTCH1, NRG1, P2RX1, PDGFA, PDGFB, PECAM1, PF4, PFN1, PIKFYVE, PLEK, PLG, POTEKP, PPBP, PPIA, PRF1, PROS…	TRUE
GO:0010035	GO_BiologicalProcess_20.03.2014_19h52	response to inorganic substance	[3]	[Group236, Group355, Group357, Group358, Group383, Group45]	39	9.70149	6.54813e-15	3.00887e-13	{Group236=2.5907822729041647E-26, Group355=4.709914240701287E-14, Group357=1.4261895401814973E-14, Group358=2.0998286295007695E-14, Group383=2.1516182602983814E-26, Group45=2.5134953633286448E-17}	{Group236=3.331746002954756E-24, Group355=5.221508373742979E-13, Group357=1.7635382198782744E-13, Group358=2.5475279410735747E-13, Group383=3.458726353429648E-24, Group45=5.985842661556735E-16}	[ADAM9, AOC1, APOA4, APOB, ARG1, ATP7B, CA2, CAT, CCL19, CD9, CEBPA, CRP, CRYAB, EGLN1, FAS, FBP1, FGA, FGB, FGG, GATM, GNAO1, GPX3, GPX4, HMOX1, HPR, IGFBP2, IL6, KRT8, MB, NFATC3, RYR3, SCN5A, SERPINA1, SOD3, TAT, TDO2, TNFRSF11B, TTN, UCP3]	[AANAT, ABAT, ABCB6, ACER1, ACO1, ACTA1, ADA, ADAM9, ADCY1, AKR1C3, ALB, ALG2, ALOX5AP, ANXA1, ANXA11, ANXA7, AOC1, APEX1, APOA4, APOB, APOBEC1, APTX, AQP1, AQP2, AQP3, AQP7, AQP9, ARG1, ASCL1, ASPH, ATAT1, ATF1, ATIC, ATP5D, ATP7A, ATP7B, AVPR1A, AXL, B2M, BAD, BAK1, BCL2, BDH1, BECN1, BGLAP, BLM, BMP6, BMP7, BNIP3, BRAF, BSG, BTF3P11, C1QTNF1, CA2, CACNA1G, CACNA1H, CACYBP, CALM1, CALM2, CALM3,…	TRUE
GO:0006954	GO_BiologicalProcess_20.03.2014_19h52	inflammatory response	[4]	[Group170, Group194, Group198, Group202, Group318, Group319, Group320, Group352, Group464, Group479, Group544, Group568, Group65]	47	7.9661	1.82148e-14	7.97116e-13	{Group170=7.492631076676252E-15, Group194=1.263064969741698E-24, Group198=5.508280763268095E-27, Group202=4.548000859209501E-19, Group318=8.297910918891177E-26, Group319=1.0885016705305772E-21, Group320=1.1722784131719147E-15, Group352=4.091033125399712E-25, Group464=2.5980558153969518E-17, Group479=2.546990416262717E-17, Group544=1.2527520848597608E-24, Group568=3.14515471593996E-20, Group65=8.3…	{Group170=1.0250556983623043E-13, Group194=8.121507755439118E-23, Group198=1.1806081769271283E-24, Group202=1.539139238143005E-17, Group318=8.892594534745045E-24, Group319=4.999332672508294E-20, Group320=1.8384756577305884E-14, Group352=3.75790614233145E-23, Group464=5.760516859656E-16, Group479=5.848981563060453E-16, Group544=8.950217672942512E-23, Group568=1.2639590514683715E-18, Group65=4.1384…	[A2M, AGT, AGXT, AHSG, APOA1, APOE, C3, C5, C7, C8G, C9, CCL19, CDO1, CEBPA, CFB, CFH, CFI, CRP, CX3CL1, CXCL11, CXCL13, ECM1, EDNRB, F2, FN1, GPX4, HMOX1, HPR, IGLC7, IL6, KNG1, MBL2, MEFV, NFATC3, NR1D2, ORM1, PARP4, PLA2G4C, PROS1, RNASE1, SAA1, SEPP1, SERPINA1, SERPINC1, SERPINF2, SERPING1, VTN]	[A2M, ABCF1, ABR, ACE2, ACKR2, ACP5, ACVR1, ADA, ADAM8, ADAMTS12, ADCYAP1, ADIPOQ, ADORA1, ADORA2A, ADORA2B, ADORA3, ADRA2A, AFAP1L2, AGER, AGT, AGTR1, AGTR2, AGXT, AHSG, AIF1, AIM2, AIMP1, AK7, AKR1C1, AKT1, ALOX15, ALOX5, ALOX5AP, AMH, ANKRD42, ANO6, ANXA1, AOAH, AOC3, AOX1, APCS, APOA1, APOA2, APOC3, APOD, APOE, APOL2, APOL3, ATRN, AXL, AZU1, B4GALT1, BCL6, BCR, BDKRB1, BDKRB2, BDNF, BDNF-AS, …	TRUE
GO:0070613	GO_BiologicalProcess_20.03.2014_19h52	regulation of protein processing	[5, 6, 7]	[Group109, Group116, Group126, Group160, Group170, Group194, Group202, Group289, Group318, Group319, Group320, Group381, Group440, Group464, Group479, Group544, Group568, Group65]	30	12.2449	2.203e-14	9.20254e-13	{Group109=1.277627761846281E-13, Group116=1.2380173305489326E-22, Group126=3.353214202440366E-12, Group160=5.0673885410925E-13, Group170=7.492631076676252E-15, Group194=1.263064969741698E-24, Group202=4.548000859209501E-19, Group289=9.433983389673685E-12, Group318=8.297910918891177E-26, Group319=1.0885016705305772E-21, Group320=1.1722784131719147E-15, Group381=6.286557799582994E-16, Group440=9.01…	{Group109=1.3923977133341671E-12, Group116=6.6337095295246976E-21, Group126=2.6294106489867748E-11, Group160=4.525459488781219E-12, Group170=1.0250556983623043E-13, Group194=8.121507755439118E-23, Group202=1.539139238143005E-17, Group289=6.740057021733532E-11, Group318=8.892594534745045E-24, Group319=4.999332672508294E-20, Group320=1.8384756577305884E-14, Group381=1.1228490736477405E-14, Group440…	[A2M, ADAM9, AGT, AGXT, APOE, C3, C5, C7, C8G, C9, CFB, CFH, CFI, CHAC1, CPB2, DAB2, F2, GCLC, IGLC7, PLAUR, PML, PROS1, PSMF1, SERPINA1, SERPINA10, SERPINB3, SERPINC1, SERPINF2, SERPING1, VTN]	[A2M, ADAM8, ADAM9, ADRA2A, AGT, AGXT, AKR1C1, AKT1, APOE, ARAF, ASPH, ASTL, ATRAID, AURKAIP1, AXIN1, BAD, BAG6, BAK1, BBS7, BCL2L12, BTRC, C19orf80, C1QBP, C2, C2CD3, C3, C4A, C4B, C4BPA, C4BPB, C5, C6, C7, C8A, C8B, C8G, C9, CAPN3, CASP8, CAV3, CD46, CD55, CD59, CFB, CFH, CFI, CFP, CHAC1, CLEC3B, CLN3, CLN6, CLN8, CLU, CNTN2, COMMD1, CPB2, CR1, CSNK1D, CSNK1E, CXCL10, CYFIP2, DAB2, DAB2IP, DISC…	TRUE
GO:0030449	GO_BiologicalProcess_20.03.2014_19h52	regulation of complement activation	[4, 5, 6, 7, 8]	[Group116, Group170, Group194, Group269, Group318, Group319, Group320, Group489, Group497, Group501, Group510, Group544, Group568, Group618, Group65, Group73]	13	40.625	5.2784e-14	2.02119e-12	{Group116=1.2380173305489326E-22, Group170=7.492631076676252E-15, Group194=1.263064969741698E-24, Group269=1.1423468728554153E-10, Group318=8.297910918891177E-26, Group319=1.0885016705305772E-21, Group320=1.1722784131719147E-15, Group489=2.3485257596107964E-13, Group497=1.2510785660499187E-15, Group501=8.159409117411475E-19, Group510=6.497359124753918E-13, Group544=1.2527520848597608E-24, Group56…	{Group116=6.6337095295246976E-21, Group170=1.0250556983623043E-13, Group194=8.121507755439118E-23, Group269=6.677536720418473E-10, Group318=8.892594534745045E-24, Group319=4.999332672508294E-20, Group320=1.8384756577305884E-14, Group489=2.1885537151155682E-12, Group497=1.9153417094526134E-14, Group501=2.3847727556798082E-17, Group510=5.723016324954479E-12, Group544=8.950217672942512E-23, Group568…	[A2M, C3, C5, C7, C8G, C9, CFB, CFH, CFI, IGLC7, PROS1, SERPING1, VTN]	[A2M, AKR1C1, C1QBP, C2, C3, C4A, C4B, C4BPA, C4BPB, C5, C6, C7, C8A, C8B, C8G, C9, CD46, CD55, CD59, CFB, CFH, CFI, CFP, CR1, CXCL10, HNRNPC, IGLC7, MASP1, PROS1, PSMA7, SERPING1, VTN]	TRUE
GO:0006082	GO_BiologicalProcess_20.03.2014_19h52	organic acid metabolic process	[3, 4]	[Group15, Group291, Group298, Group595, Group625, Group628, Group633]	67	5.97148	5.19987e-14	2.07769e-12	{Group15=1.2926139792823856E-13, Group291=1.457711651714049E-13, Group298=1.2448641714906636E-17, Group595=1.271885045608238E-15, Group625=1.8203395245777326E-16, Group628=4.438412179802884E-17, Group633=3.6968228192382133E-16}	{Group15=1.3625422765222523E-12, Group291=1.5117880516969893E-12, Group298=3.078644854878833E-16, Group595=1.901911824014179E-14, Group625=3.775736497753168E-15, Group628=9.512996772044181E-16, Group633=7.428303352406785E-15}	[ABCB11, ABCG2, ACAN, ACSL4, AGT, AGXT, ANGPTL3, AOC1, APOA4, APOC1, ARG1, BCAN, C3, CDO1, CFH, COMT, CYP2C19, CYP2J2, CYP46A1, CYP4V2, EEF1E1, EGLN1, EGLN3, FABP6, FADS2, FTCD, G6PC, GATM, GCLC, GGCT, GNMT, GPX4, GRHPR, GSTO1, HGD, HPD, HSPG2, KRT17, LDHB, LDLR, LPIN1, LPL, MARS, MAT1A, NCAN, PAH, PCK1, PCK2, PLA2G4C, PLA2G4F, PNP, PROC, PSMB6, PSMB9, PSMF1, PTGDS, SCP2, SDC2, SLC27A2, SLC27A6, …	[AACS, AADAT, AARS, AARS2, AARSD1, AASDH, AASDHPPT, AASS, ABAT, ABCB11, ABCC1, ABCC3, ABCD1, ABCD2, ABCD3, ABCG2, ABHD10, ABHD12, ABHD14A-ACY1, ABHD5, ACAA1, ACAA2, ACACA, ACACB, ACAD11, ACAD8, ACADL, ACADM, ACADS, ACADSB, ACADVL, ACAN, ACAT1, ACLY, ACMSD, ACO1, ACO2, ACOT1, ACOT11, ACOT12, ACOT2, ACOT4, ACOT7, ACOT8, ACOX1, ACOX2, ACOX3, ACOXL, ACSBG1, ACSBG2, ACSF2, ACSF3, ACSL1, ACSL3, ACSL4, …	TRUE
GO:0004866	GO_MolecularFunction_20.03.2014_19h52	endopeptidase inhibitor activity	[4]	[Group114, Group135, Group160, Group170, Group261, Group580, Group615]	25	14.4509	7.58511e-14	2.78829e-12	{Group114=3.1931223994299023E-9, Group135=3.1931223994299023E-9, Group160=5.0673885410925E-13, Group170=7.492631076676252E-15, Group261=6.2173400940158135E-12, Group580=6.26719193261967E-11, Group615=2.121544772287343E-9}	{Group114=1.4771062610312426E-8, Group135=1.4771062610312426E-8, Group160=4.525459488781219E-12, Group170=1.0250556983623043E-13, Group261=4.542897364150191E-11, Group580=3.8379089644518553E-10, Group615=1.0180248422244489E-8}	[A2M, A2ML1, AGT, AGXT, AHSG, AMBP, C3, C5, CSTB, FETUB, GAS6, ITIH2, ITIH3, KNG1, PROS1, PSMF1, SERPINA1, SERPINA10, SERPINB3, SERPINC1, SERPINF2, SERPING1, SPINK1, SPINK7, SPP2]	[A2M, A2ML1, AGT, AGXT, AHSG, AMBP, APLP2, APP, ARRB1, AVP, BIRC5, BIRC6, BIRC7, BST2, C3, C3P1, C4A, C4B, C5, CARD16, CARD17, CARD18, CAST, CD109, CD27, CD3EAP, COL28A1, COL4A3, COL6A3, COL7A1, CPAMD8, CRIM1, CST1, CST11, CST2, CST3, CST4, CST5, CST6, CST7, CST8, CST9, CST9L, CST9LP1, CSTA, CSTB, CSTL1, DPEP1, EPPIN, ERC2, FETUB, FURIN, GAS6, HMSD, HRG, IFNAR1, ITIH1, ITIH2, ITIH3, ITIH4, ITIH5,…	TRUE
GO:0071345	GO_BiologicalProcess_20.03.2014_19h52	cellular response to cytokine stimulus	[5]	[Group148, Group179, Group180, Group520]	42	8.33333	1.09448e-13	3.59224e-12	{Group148=6.28409274709176E-9, Group179=2.029571501914605E-24, Group180=9.688256505922156E-13, Group520=2.041613489947082E-29}	{Group148=2.6409618538431386E-8, Group179=1.1863767961191735E-22, Group180=8.09032329001032E-12, Group520=6.563787370179869E-27}	[APOA1, APOB, APOE, ARG1, ARIH1, CEBPA, CX3CL1, CXCL11, ECM1, FGB, GAPDH, GAS6, GBP1, GPD1, HERC5, HLA-B, HLA-DPA1, HLA-DPB1, HLA-DQA1, HLA-F, HPX, HSPA5, IFI27, IFI35, IFIT1, IL6, IRF2, IRF3, IRF4, IRF6, KRT8, MX1, NUP93, PML, PTPRC, RANBP2, SOCS1, STAT4, TUBA1B, UBB, USP18, XAF1]	[AAAS, ACKR2, ACKR3, ACKR4, ACSL1, ADAMTS12, ADAMTS7, ADAR, ADIPOQ, ADIPOR1, ADIPOR2, AGPAT1, AGPAT2, AIF1, AIM2, AKAP6, ALAD, ALOX15, ANKRD1, APOA1, APOB, APOE, AQP4, ARG1, ARHGEF2, ARIH1, AXL, B2M, BAD, BAG4, BBS2, BBS4, C11orf82, CACTIN, CAMK2A, CAMK2B, CAMK2D, CAMK2G, CAMP, CARD14, CAV1, CCL2, CCL3, CCL5, CCR1, CCR2, CCR3, CCR4, CCR5, CCR6, CCR7, CCR8, CCR9, CCRL2, CD24, CD44, CD58, CD74, CD8…	TRUE
GO:0005829	GO_CellularComponent_20.03.2014_19h52	cytosol	[4, 5, 6, 7]	[None]	119	4.28058	1.09376e-13	3.72284e-12	{None=NaN}	{None=NaN}	[A2M, ALDOB, AOC1, APOA1, APOA4, APOB, ARG1, ARIH1, BANF1, BCL2L1, CA2, CAT, CDA, CDO1, CFH, CHAC1, COMT, CPLX2, CRYAB, DDIT4, DDX58, DIABLO, DYNLL2, EEF1E1, EGLN1, EGLN3, EIF2AK2, ENO1, EVL, EZR, FABP6, FARP2, FAS, FBP1, FBXO7, FTCD, FTH1, GAPDH, GBP1, GC, GCK, GCLC, GGCT, GIMAP4, GPD1, GPX4, GRB10, GRHPR, GSTO1, GVINP1, HBA2, HBG1, HBZ, HERC4, HERC5, HGD, HIF3A, HMOX1, HPD, HSP90B1, IFI35, IFIH…	[A2M, AACS, AAGAB, AANAT, AARS, AASDHPPT, ABCA12, ABCD1, ABCD2, ABCD3, ABHD10, ABHD14B, ABHD5, ABI1, ABI2, ABL1, ABL2, ABR, ACACA, ACACB, ACIN1, ACLY, ACMSD, ACO1, ACOT1, ACOT12, ACOT6, ACOT7, ACP5, ACSBG2, ACSS2, ACTA1, ACTA2, ACTB, ACTC1, ACTG1, ACTG2, ACTN1, ACTN2, ACTN3, ACTR1A, ACTR1B, ACTR2, ACTR3, ACY1, ADA, ADAL, ADC, ADCK4, ADCY10, ADD1, ADH1A, ADH1B, ADH1C, ADH4, ADH6, ADH7, ADI1, ADK, …	TRUE
GO:0044281	GO_BiologicalProcess_20.03.2014_19h52	small molecule metabolic process	[3]	[Group297, Group595, Group625, Group633, Group635]	127	4.16393	1.06362e-13	3.75948e-12	{Group297=7.184622361001006E-16, Group595=1.271885045608238E-15, Group625=1.8203395245777326E-16, Group633=3.6968228192382133E-16, Group635=4.299854106848674E-14}	{Group297=1.248570858952337E-14, Group595=1.901911824014179E-14, Group625=3.775736497753168E-15, Group633=7.428303352406785E-15, Group635=4.937153911970889E-13}	[ABCA2, ABCB11, ABCG2, ACAN, ACSL4, ADCY7, ADH5, AGT, AGXT, ALDOB, ANGPTL3, AOC1, APOA1, APOA4, APOB, APOC1, APOE, ARG1, ASAP1, BCAN, C3, CA2, CAT, CCL19, CDA, CDO1, CEBPA, CFH, CMPK2, COMT, CXCL11, CXCL13, CYP24A1, CYP2C19, CYP2J2, CYP3A4, CYP46A1, CYP4V2, EDNRB, EEF1E1, EGLN1, EGLN3, ENO1, FABP6, FADS2, FARP2, FBP1, FTCD, G0S2, G6PC, GAPDH, GATM, GC, GCK, GCLC, GGCT, GIF, GIMAP7, GNAO1, GNMT, G…	[AAAS, AACS, AADAT, AANAT, AARS, AARS2, AARSD1, AASDH, AASDHPPT, AASS, ABAT, ABCA1, ABCA2, ABCB1, ABCB11, ABCB4, ABCB7, ABCC1, ABCC3, ABCC5, ABCC8, ABCD1, ABCD2, ABCD3, ABCD4, ABCG1, ABCG2, ABCG5, ABCG8, ABHD10, ABHD12, ABHD14A-ACY1, ABHD5, ACAA1, ACAA2, ACACA, ACACB, ACAD11, ACAD8, ACADL, ACADM, ACADS, ACADSB, ACADVL, ACAN, ACAP1, ACAP2, ACAP3, ACAT1, ACER1, ACER2, ACER3, ACHE, ACIN1, ACLY, ACMS…	TRUE
GO:0048878	GO_BiologicalProcess_20.03.2014_19h52	chemical homeostasis	[4]	[Group136, Group137, Group196, Group420, Group74]	56	6.61157	1.3326e-13	4.22295e-12	{Group136=2.0443372424551684E-10, Group137=3.9486162107762546E-12, Group196=6.963817951546033E-13, Group420=1.9299345648845084E-13, Group74=3.2784429814656577E-10}	{Group136=1.153077935876029E-9, Group137=3.022571694677538E-11, Group196=6.050993166005539E-12, Group420=1.8802241291223315E-12, Group74=1.8017425957969384E-9}	[ABCA2, ABCG2, AGT, AGXT, ANGPTL3, APOA1, APOA4, APOB, APOE, APOM, ATP7B, C5, C7, CA2, CCL19, CFH, CP, CPB2, CXCL11, CXCL13, EDNRB, EGLN1, F2, FTH1, G6PC, GAS6, GCK, GCLC, GIMAP5, GSTO1, HMOX1, HPX, HSP90B1, IFIT1, IGLC7, KNG1, LCAT, LDLR, LPL, MB, NR1D2, OXCT1, PCK1, PCK2, PML, PPP1R3G, PTPRC, RANBP2, RBP4, RYR3, SAA1, SCN5A, SLC37A4, SLC4A1, SOAT2, TF]	[AACS, ABCA1, ABCA12, ABCA2, ABCB6, ABCB7, ABCC2, ABCG1, ABCG2, ABCG5, ABCG8, ACACA, ACKR2, ACKR4, ACO1, ACOX1, ACSM1, ACSM2A, ACSM3, ADCYAP1, ADCYAP1R1, ADIPOQ, ADM, ADORA1, ADORA2A, ADRA1A, ADRA1B, ADRA1D, ADRA2A, ADRB1, AGT, AGTR1, AGTR2, AGXT, AKAP6, AKR1C1, AKT1, ALAS2, ALOX12, ALOX12B, ALOXE3, AMELX, ANGPTL3, ANGPTL4, ANK2, ANK3, ANKRD26, ANXA7, AP3D1, APLP2, APOA1, APOA2, APOA4, APOA5, APO…	TRUE
GO:0061135	GO_MolecularFunction_20.03.2014_19h52	endopeptidase regulator activity	[3]	[Group114, Group135, Group160, Group170, Group261, Group580, Group615]	25	14.0449	1.476e-13	4.52148e-12	{Group114=3.1931223994299023E-9, Group135=3.1931223994299023E-9, Group160=5.0673885410925E-13, Group170=7.492631076676252E-15, Group261=6.2173400940158135E-12, Group580=6.26719193261967E-11, Group615=2.121544772287343E-9}	{Group114=1.4771062610312426E-8, Group135=1.4771062610312426E-8, Group160=4.525459488781219E-12, Group170=1.0250556983623043E-13, Group261=4.542897364150191E-11, Group580=3.8379089644518553E-10, Group615=1.0180248422244489E-8}	[A2M, A2ML1, AGT, AGXT, AHSG, AMBP, C3, C5, CSTB, FETUB, GAS6, ITIH2, ITIH3, KNG1, PROS1, PSMF1, SERPINA1, SERPINA10, SERPINB3, SERPINC1, SERPINF2, SERPING1, SPINK1, SPINK7, SPP2]	[A2M, A2ML1, ADRM1, AGT, AGXT, AHSG, AMBP, APLP2, APP, ARRB1, AVP, BIRC5, BIRC6, BIRC7, BST2, C3, C3P1, C4A, C4B, C5, CARD16, CARD17, CARD18, CAST, CD109, CD27, CD3EAP, COL28A1, COL4A3, COL6A3, COL7A1, CPAMD8, CRIM1, CST1, CST11, CST2, CST3, CST4, CST5, CST6, CST7, CST8, CST9, CST9L, CST9LP1, CSTA, CSTB, CSTL1, DPEP1, EPPIN, ERC2, FETUB, FURIN, GAS6, HMSD, HRG, IFNAR1, ITIH1, ITIH2, ITIH3, ITIH4,…	TRUE
GO:0030414	GO_MolecularFunction_20.03.2014_19h52	peptidase inhibitor activity	[3]	[Group114, Group135, Group160, Group170, Group261, Group580, Group615]	25	13.8889	1.91393e-13	5.67388e-12	{Group114=3.1931223994299023E-9, Group135=3.1931223994299023E-9, Group160=5.0673885410925E-13, Group170=7.492631076676252E-15, Group261=6.2173400940158135E-12, Group580=6.26719193261967E-11, Group615=2.121544772287343E-9}	{Group114=1.4771062610312426E-8, Group135=1.4771062610312426E-8, Group160=4.525459488781219E-12, Group170=1.0250556983623043E-13, Group261=4.542897364150191E-11, Group580=3.8379089644518553E-10, Group615=1.0180248422244489E-8}	[A2M, A2ML1, AGT, AGXT, AHSG, AMBP, C3, C5, CSTB, FETUB, GAS6, ITIH2, ITIH3, KNG1, PROS1, PSMF1, SERPINA1, SERPINA10, SERPINB3, SERPINC1, SERPINF2, SERPING1, SPINK1, SPINK7, SPP2]	[A2M, A2ML1, AGT, AGXT, AHSG, AMBP, APLP2, APP, ARRB1, AVP, BIRC5, BIRC6, BIRC7, BST2, C3, C3P1, C4A, C4B, C5, CARD16, CARD17, CARD18, CAST, CD109, CD27, CD3EAP, COL28A1, COL4A3, COL6A3, COL7A1, CPAMD8, CRIM1, CST1, CST11, CST2, CST3, CST4, CST5, CST6, CST7, CST8, CST9, CST9L, CST9LP1, CSTA, CSTB, CSTL1, DPEP1, EPPIN, ERC2, FETUB, FURIN, GAS6, GPC3, HMSD, HRG, IFNAR1, ITIH1, ITIH2, ITIH3, ITIH4, …	TRUE
GO:0002682	GO_BiologicalProcess_20.03.2014_19h52	regulation of immune system process	[2, 3]	[Group202, Group320, Group46, Group464, Group479, Group510, Group581, Group618, Group73]	72	5.49618	4.03028e-13	1.15745e-11	{Group202=4.548000859209501E-19, Group320=1.1722784131719147E-15, Group46=8.310701765210658E-18, Group464=2.5980558153969518E-17, Group479=2.546990416262717E-17, Group510=6.497359124753918E-13, Group581=6.350641221069882E-19, Group618=4.896164626141678E-18, Group73=5.680193989800669E-19}	{Group202=1.539139238143005E-17, Group320=1.8384756577305884E-14, Group46=2.1375124940121813E-16, Group464=5.760516859656E-16, Group479=5.848981563060453E-16, Group510=5.723016324954479E-12, Group581=1.9445058595942543E-17, Group618=1.3117641060871246E-16, Group73=1.826182367720915E-17}	[A2M, ADAM10, AMBP, APOA1, C1R, C3, C5, C7, C8G, C9, CA2, CCL19, CD209, CD274, CFB, CFH, CFHR1, CFI, CRP, CTSS, CXCL13, DDX58, DHX58, ECM1, EIF2AK2, F7, FAS, GAS6, GIMAP5, HERC5, HLA-B, HLA-DPA1, HLA-DPB1, HLA-DQA1, HLA-F, HMOX1, HPX, HSP90B1, IFIH1, IFIT1, IGFBP2, IGLC7, IL6, IRF3, IRF4, KIF20B, MASP2, MB21D1, MBL2, MOG, MOV10, NFATC3, OLFM4, ORM1, PARP9, PML, PNP, PROC, PROS1, PTPRC, RBP4, RGCC…	[A2M, ABCB9, ABI1, ABL1, ABR, ACIN1, ACTB, ACTG1, ACTR2, ACTR3, ACVR1B, ACVR2A, ADA, ADAM10, ADAM17, ADAM8, ADCYAP1, ADIPOQ, ADK, ADORA1, ADORA2A, ADORA2B, ADORA3, AGO1, AGO2, AGO3, AGO4, AHR, AIF1, AIM2, AKR1C1, AKT1, AKT1S1, ALOX15, AMBP, AMH, AMICA1, ANKRD54, ANXA1, AP1B1, AP1G1, AP1M1, AP1M2, AP1S1, AP1S2, AP1S3, AP2A1, AP2A2, AP2B1, AP2M1, AP2S1, AP3B1, AP3D1, APC, APOA1, APOA2, APOBEC3F, AP…	TRUE
[truncated: 1,422 more rows]
