# Supplementary material for: Differences in responses of grass carp to different types of grass carp reovirus (GCRV) and the mechanism of hemorrhage revealed by transcriptome sequencing
Source: BMC Genomics. 2017 Jun 8;18:452. doi: 10.1186/s12864-017-3824-1 (PMC5465539; doi:10.1186/s12864-017-3824-1)
Supplement: Supplementary file 4 — Detailed information of the KEGG pathways of the differentially expressed genes in the two groups. (XLSX 42 kb) [file 12864_2017_3824_MOESM4_ESM.xlsx]

## Sheet: group I
GOID	Ontology Source	GOTerm	GOLevels	GOGroups	Nr. Genes	% Associated Genes	Term PValue	Term PValue Corrected with Benjamini-Hochberg	Group PValue	Group PValue Corrected with Benjamini-Hochberg	Associated Genes Found	All Associated Genes	OverViewTerm
KEGG:04610	KEGG_26.07.2016	Complement and coagulation cascades	[-1]	[None]	17	21.519	8.35e-16	2.09e-14	{None=NaN}	{None=NaN}	[A2M, C3, C5, C7, C8G, C9, CFB, CFH, FGA, FGB, FGG, PLAUR, PLG, PROC, SERPINC1, SERPINF2, SERPING1]	[A2M, BDKRB1, BDKRB2, C1QA, C1QB, C1QC, C1R, C1S, C2, C3, C3AR1, C4A, C4B, C4BPA, C4BPB, C5, C5AR1, C6, C7, C8A, C8B, C8G, C9, CD46, CD55, CD59, CFB, CFD, CFH, CFI, CLU, CPB2, CR1, CR2, F10, F11, F12, F13A1, F13B, F2, F2R, F2RL2, F2RL3, F3, F5, F7, F8, F9, FGA, FGB, FGG, ITGAM, ITGAX, ITGB2, KLKB1, KNG1, MASP1, MASP2, MBL2, PLAT, PLAU, PLAUR, PLG, PROC, PROCR, PROS1, SERPINA1, SERPINA5, SERPINB2,…	TRUE
KEGG:05150	KEGG_26.07.2016	Staphylococcus aureus infection	[-1]	[None]	7	12.2807	1.88e-05	0.000235	{None=NaN}	{None=NaN}	[C3, C5, CFB, CFH, FGG, HLA-DPB1, PLG]	[105369230, C1QA, C1QB, C1QC, C1R, C1S, C2, C3, C3AR1, C4A, C4B, C5, C5AR1, CFB, CFD, CFH, CFI, DSG1, FCAR, FCGR1A, FCGR2A, FCGR2B, FCGR2C, FCGR3A, FCGR3B, FGG, FPR1, FPR2, FPR3, HLA-DMA, HLA-DMB, HLA-DOA, HLA-DOB, HLA-DPA1, HLA-DPB1, HLA-DQA1, HLA-DQA2, HLA-DQB1, HLA-DRA, HLA-DRB1, HLA-DRB3, HLA-DRB4, HLA-DRB5, ICAM1, IL10, ITGAL, ITGAM, ITGB2, KRT10, LOC102723407, MASP1, MASP2, MBL2, PLG, PTAFR…	TRUE
KEGG:00010	KEGG_26.07.2016	Glycolysis / Gluconeogenesis	[-1]	[Group4]	7	10.4478	5.48e-05	0.000457	{Group4=0.0021823002163069137}	{Group4=0.005455750540767284}	[ALDOB, FBP1, GAPDH, GCK, LDHB, PCK1, PCK2]	[ACSS1, ACSS2, ADH1A, ADH1B, ADH1C, ADH4, ADH5, ADH6, ADH7, ADPGK, AKR1A1, ALDH1A3, ALDH1B1, ALDH2, ALDH3A1, ALDH3A2, ALDH3B1, ALDH3B2, ALDH7A1, ALDH9A1, ALDOA, ALDOB, ALDOC, BPGM, DLAT, DLD, ENO1, ENO2, ENO3, FBP1, FBP2, G6PC, G6PC2, G6PC3, GALM, GAPDH, GAPDHS, GCK, GPI, HK1, HK2, HK3, HKDC1, LDHA, LDHAL6A, LDHAL6B, LDHB, LDHC, MINPP1, PCK1, PCK2, PDHA1, PDHA2, PDHB, PFKL, PFKM, PFKP, PGAM1, PGA…	TRUE
KEGG:04977	KEGG_26.07.2016	Vitamin digestion and absorption	[-1]	[Group0]	4	16.6667	0.000389	0.00194675	{Group0=2.438966901604868E-4}	{Group0=0.001219483450802434}	[APOA1, APOA4, APOB, RBP2]	[ABCC1, APOA1, APOA4, APOB, AWAT2, BTD, CUBN, FOLH1, GIF, LMBRD1, LRAT, MMACHC, PLB1, PNLIP, RBP2, SCARB1, SLC19A1, SLC19A2, SLC19A3, SLC23A1, SLC46A1, SLC52A3, SLC5A6, TCN2]	TRUE
KEGG:04975	KEGG_26.07.2016	Fat digestion and absorption	[-1]	[Group0]	5	12.1951	0.000323	0.00201717	{Group0=2.438966901604868E-4}	{Group0=0.001219483450802434}	[APOA1, APOA4, APOB, CEL, FABP2]	[ABCA1, ABCG5, ABCG8, ACAT2, AGPAT1, AGPAT2, APOA1, APOA4, APOB, CD36, CEL, CLPS, DGAT1, DGAT2, FABP1, FABP2, GOT2, LIPF, MOGAT2, MOGAT3, MTTP, NPC1L1, PLA2G10, PLA2G12A, PLA2G12B, PLA2G1B, PLA2G2A, PLA2G2C, PLA2G2D, PLA2G2E, PLA2G2F, PLA2G3, PLA2G5, PNLIP, PNLIPRP1, PNLIPRP2, PPAP2A, PPAP2B, PPAP2C, SCARB1, SLC27A4]	FALSE
KEGG:00360	KEGG_26.07.2016	Phenylalanine metabolism	[-1]	[None]	3	17.6471	0.00186408	0.00665743	{None=NaN}	{None=NaN}	[HPD, PAH, TAT]	[ALDH1A3, ALDH3A1, ALDH3B1, ALDH3B2, AOC2, AOC3, DDC, GLYAT, GOT1, GOT2, HPD, IL4I1, MAOA, MAOB, MIF, PAH, TAT]	TRUE
KEGG:05020	KEGG_26.07.2016	Prion diseases	[-1]	[Group1]	4	11.4286	0.00169245	0.00705189	{Group1=0.009856115028825413}	{Group1=0.016426858381375687}	[C5, C7, C8G, C9]	[BAX, C1QA, C1QB, C1QC, C5, C6, C7, C8A, C8B, C8G, C9, CASP12, CCL5, EGR1, ELK1, FYN, HSPA1A, HSPA5, IL1A, IL1B, IL6, LAMC1, MAP2K1, MAP2K2, MAPK1, MAPK3, NCAM1, NCAM2, NOTCH1, PRKACA, PRKACB, PRKACG, PRNP, SOD1, STIP1]	TRUE
KEGG:05330	KEGG_26.07.2016	Allograft rejection	[-1]	[Group2]	4	10.2564	0.0025405	0.00793905	{Group2=0.08069687612619908}	{Group2=0.10087109515774885}	[HLA-B, HLA-DPB1, HLA-F, PRF1]	[105369230, CD28, CD40, CD40LG, CD80, CD86, FAS, FASLG, GZMB, HLA-A, HLA-B, HLA-C, HLA-DMA, HLA-DMB, HLA-DOA, HLA-DOB, HLA-DPA1, HLA-DPB1, HLA-DQA1, HLA-DQA2, HLA-DQB1, HLA-DRA, HLA-DRB1, HLA-DRB3, HLA-DRB4, HLA-DRB5, HLA-E, HLA-F, HLA-G, IFNG, IL10, IL12A, IL12B, IL2, IL4, IL5, LOC102723407, PRF1, TNF]	TRUE
KEGG:03320	KEGG_26.07.2016	PPAR signaling pathway	[-1]	[Group4]	5	6.94444	0.00418972	0.00805714	{Group4=0.0021823002163069137}	{Group4=0.005455750540767284}	[APOA1, FABP2, FADS2, PCK1, PCK2]	[ACAA1, ACADL, ACADM, ACOX1, ACOX2, ACOX3, ACSBG1, ACSBG2, ACSL1, ACSL3, ACSL4, ACSL5, ACSL6, ADIPOQ, ANGPTL4, APOA1, APOA2, APOA5, APOC3, AQP7, CD36, CPT1A, CPT1B, CPT1C, CPT2, CYP27A1, CYP7A1, CYP8B1, DBI, EHHADH, FABP1, FABP2, FABP3, FABP4, FABP5, FABP6, FABP7, FADS2, GK, GK2, HMGCS2, ILK, LPL, ME1, MMP1, NR1H3, OLR1, PCK1, PCK2, PDPK1, PLIN1, PLIN2, PLIN4, PLIN5, PLTP, PPARA, PPARD, PPARG, RX…	FALSE
KEGG:05322	KEGG_26.07.2016	Systemic lupus erythematosus	[-1]	[Group1]	7	5.14706	0.00398658	0.00830538	{Group1=0.009856115028825413}	{Group1=0.016426858381375687}	[C3, C5, C7, C8G, C9, HLA-DPB1, TRIM21]	[105369230, ACTN1, ACTN2, ACTN3, ACTN4, C1QA, C1QB, C1QC, C1R, C1S, C2, C3, C4A, C4B, C5, C6, C7, C8A, C8B, C8G, C9, CD28, CD40, CD40LG, CD80, CD86, CTSG, ELANE, FCGR1A, FCGR2A, FCGR3A, FCGR3B, GRIN2A, GRIN2B, H2AFB1, H2AFB2, H2AFB3, H2AFJ, H2AFV, H2AFX, H2AFY, H2AFY2, H2AFZ, H2BFM, H2BFWT, H3F3A, H3F3B, H3F3C, HIST1H2AA, HIST1H2AB, HIST1H2AC, HIST1H2AD, HIST1H2AE, HIST1H2AG, HIST1H2AH, HIST1H2AI…	FALSE
KEGG:05146	KEGG_26.07.2016	Amoebiasis	[-1]	[None]	6	6	0.00360029	0.00900072	{None=NaN}	{None=NaN}	[ARG1, C8G, C9, IL8, LAMA3, LAMB1]	[ACTN1, ACTN2, ACTN3, ACTN4, ADCY1, ARG1, ARG2, C8A, C8B, C8G, C9, CASP3, CD14, CD1D, COL1A1, COL1A2, COL3A1, COL4A1, COL4A2, COL4A3, COL4A4, COL4A5, COL4A6, CSF2, CTSG, CXCL1, FN1, GNA11, GNA14, GNA15, GNAL, GNAQ, GNAS, HSPB1, IFNG, IL10, IL12A, IL12B, IL1B, IL1R1, IL1R2, IL6, IL8, ITGAM, ITGB2, LAMA1, LAMA2, LAMA3, LAMA4, LAMA5, LAMB1, LAMB2, LAMB3, LAMB4, LAMC1, LAMC2, LAMC3, LOC102723407, MUC…	TRUE
KEGG:04940	KEGG_26.07.2016	Type I diabetes mellitus	[-1]	[Group2]	4	9.09091	0.0039618	0.0090041	{Group2=0.08069687612619908}	{Group2=0.10087109515774885}	[HLA-B, HLA-DPB1, HLA-F, PRF1]	[105369230, CD28, CD80, CD86, CPE, FAS, FASLG, GAD1, GAD2, GZMB, HLA-A, HLA-B, HLA-C, HLA-DMA, HLA-DMB, HLA-DOA, HLA-DOB, HLA-DPA1, HLA-DPB1, HLA-DQA1, HLA-DQA2, HLA-DQB1, HLA-DRA, HLA-DRB1, HLA-DRB3, HLA-DRB4, HLA-DRB5, HLA-E, HLA-F, HLA-G, HSPD1, ICA1, IFNG, IL12A, IL12B, IL1A, IL1B, IL2, INS, LTA, PRF1, PTPRN, PTPRN2, TNF]	FALSE
KEGG:05332	KEGG_26.07.2016	Graft-versus-host disease	[-1]	[Group2]	4	9.52381	0.0033415	0.00928194	{Group2=0.08069687612619908}	{Group2=0.10087109515774885}	[HLA-B, HLA-DPB1, HLA-F, PRF1]	[105369230, CD28, CD80, CD86, FAS, FASLG, GZMB, HLA-A, HLA-B, HLA-C, HLA-DMA, HLA-DMB, HLA-DOA, HLA-DOB, HLA-DPA1, HLA-DPB1, HLA-DQA1, HLA-DQA2, HLA-DQB1, HLA-DRA, HLA-DRB1, HLA-DRB3, HLA-DRB4, HLA-DRB5, HLA-E, HLA-F, HLA-G, IFNG, IL1A, IL1B, IL2, IL6, KIR2DL1, KIR2DL2, KIR2DL3, KIR2DL5A, KIR3DL1, KIR3DL2, KLRC1, KLRD1, PRF1, TNF]	FALSE
KEGG:05320	KEGG_26.07.2016	Autoimmune thyroid disease	[-1]	[Group2]	4	7.40741	0.00824304	0.0147197	{Group2=0.08069687612619908}	{Group2=0.10087109515774885}	[HLA-B, HLA-DPB1, HLA-F, PRF1]	[105369230, CD28, CD40, CD40LG, CD80, CD86, CGA, CTLA4, FAS, FASLG, GZMB, HLA-A, HLA-B, HLA-C, HLA-DMA, HLA-DMB, HLA-DOA, HLA-DOB, HLA-DPA1, HLA-DPB1, HLA-DQA1, HLA-DQA2, HLA-DQB1, HLA-DRA, HLA-DRB1, HLA-DRB3, HLA-DRB4, HLA-DRB5, HLA-E, HLA-F, HLA-G, IFNA1, IFNA10, IFNA13, IFNA14, IFNA16, IFNA17, IFNA2, IFNA21, IFNA4, IFNA5, IFNA6, IFNA7, IFNA8, IL10, IL2, IL4, IL5, LOC102723407, PRF1, TG, TPO, T…	FALSE
KEGG:00052	KEGG_26.07.2016	Galactose metabolism	[-1]	[Group3]	3	9.67742	0.0106007	0.0176678	{Group3=0.09130386099600106}	{Group3=0.09130386099600106}	[GCK, MGAM, UGP2]	[AKR1B1, AKR1B10, B4GALT1, B4GALT2, G6PC, G6PC2, G6PC3, GAA, GALE, GALK1, GALM, GALT, GANC, GCK, GLA, GLB1, HK1, HK2, HK3, HKDC1, LALBA, LCT, LOC93432, MGAM, PFKL, PFKM, PFKP, PGM1, PGM2, SI, UGP2]	TRUE
KEGG:00051	KEGG_26.07.2016	Fructose and mannose metabolism	[-1]	[None]	3	9.09091	0.0125949	0.0185219	{None=NaN}	{None=NaN}	[ALDOB, FBP1, PFKFB4]	[AKR1B1, AKR1B10, ALDOA, ALDOB, ALDOC, C12orf5, DAK, ENOSF1, FBP1, FBP2, FPGT, FUK, GMDS, GMPPA, GMPPB, HK1, HK2, HK3, HKDC1, KHK, MPI, PFKFB1, PFKFB2, PFKFB3, PFKFB4, PFKL, PFKM, PFKP, PMM1, PMM2, SORD, TPI1, TSTA3]	TRUE
KEGG:05416	KEGG_26.07.2016	Viral myocarditis	[-1]	[Group2]	4	6.66667	0.0118795	0.0185618	{Group2=0.08069687612619908}	{Group2=0.10087109515774885}	[HLA-B, HLA-DPB1, HLA-F, PRF1]	[105369230, ABL1, ABL2, ACTB, ACTG1, BID, CASP3, CASP8, CASP9, CAV1, CCND1, CD28, CD40, CD40LG, CD55, CD80, CD86, CXADR, CYCS, DAG1, DMD, EIF4G1, EIF4G2, EIF4G3, FYN, HLA-A, HLA-B, HLA-C, HLA-DMA, HLA-DMB, HLA-DOA, HLA-DOB, HLA-DPA1, HLA-DPB1, HLA-DQA1, HLA-DQA2, HLA-DQB1, HLA-DRA, HLA-DRB1, HLA-DRB3, HLA-DRB4, HLA-DRB5, HLA-E, HLA-F, HLA-G, ICAM1, ITGAL, ITGB2, LAMA2, LOC102723407, MYH6, MYH7, P…	FALSE
KEGG:04922	KEGG_26.07.2016	Glucagon signaling pathway	[-1]	[Group4]	5	4.90196	0.0176021	0.0244474	{Group4=0.0021823002163069137}	{Group4=0.005455750540767284}	[FBP1, GCK, LDHB, PCK1, PCK2]	[ACACA, ACACB, ADCY2, AKT1, AKT2, AKT3, ATF2, ATF4, CALM1, CALM2, CALM3, CALML3, CALML5, CALML6, CAMK2A, CAMK2B, CAMK2D, CAMK2G, CPT1A, CPT1B, CPT1C, CREB1, CREB3, CREB3L1, CREB3L2, CREB3L3, CREB3L4, CREB5, CREBBP, CRTC2, EP300, FBP1, FOXO1, G6PC, G6PC2, G6PC3, GCG, GCGR, GCK, GNAQ, GNAS, GYS1, GYS2, ITPR1, ITPR2, ITPR3, LDHA, LDHAL6A, LDHAL6B, LDHB, LDHC, LOC102724428, PCK1, PCK2, PDE3B, PDHA1, …	FALSE
KEGG:00620	KEGG_26.07.2016	Pyruvate metabolism	[-1]	[Group4]	3	7.5	0.0211681	0.0278528	{Group4=0.0021823002163069137}	{Group4=0.005455750540767284}	[LDHB, PCK1, PCK2]	[ACACA, ACACB, ACAT1, ACAT2, ACOT12, ACSS1, ACSS2, ACYP1, ACYP2, ALDH1B1, ALDH2, ALDH3A2, ALDH7A1, ALDH9A1, DLAT, DLD, FH, GLO1, GRHPR, HAGH, HAGHL, LDHA, LDHAL6A, LDHAL6B, LDHB, LDHC, LDHD, MDH1, MDH2, ME1, ME2, ME3, PC, PCK1, PCK2, PDHA1, PDHA2, PDHB, PKLR, PKM]	FALSE
KEGG:05133	KEGG_26.07.2016	Pertussis	[-1]	[None]	4	5.33333	0.0250278	0.0312848	{None=NaN}	{None=NaN}	[C3, C5, IL8, SERPING1]	[C1QA, C1QB, C1QC, C1R, C1S, C2, C3, C4A, C4B, C4BPA, C4BPB, C5, CALM1, CALM2, CALM3, CALML3, CALML5, CALML6, CASP1, CASP3, CASP7, CD14, CFL1, CFL2, CXCL5, CXCL6, FOS, GNAI1, GNAI2, GNAI3, IL10, IL12A, IL12B, IL1A, IL1B, IL23A, IL6, IL8, IRAK1, IRAK4, IRF1, IRF3, IRF8, ITGA5, ITGAM, ITGB1, ITGB2, JUN, LY96, MAPK1, MAPK10, MAPK11, MAPK12, MAPK13, MAPK14, MAPK3, MAPK8, MAPK9, MYD88, NFKB1, NLRP3, N…	TRUE
KEGG:04611	KEGG_26.07.2016	Platelet activation	[-1]	[None]	5	4.09836	0.0347916	0.0414186	{None=NaN}	{None=NaN}	[ADCY7, ARHGEF12, FGA, FGB, FGG]	[ACTB, ACTG1, ADCY1, ADCY2, ADCY3, ADCY4, ADCY5, ADCY6, ADCY7, ADCY8, ADCY9, AKT1, AKT2, AKT3, APBB1IP, ARHGAP35, ARHGEF1, ARHGEF12, BTK, COL1A1, COL1A2, COL3A1, F2R, F2RL3, FCER1G, FCGR2A, FERMT3, FGA, FGB, FGG, FYN, GNA13, GNAI1, GNAI2, GNAI3, GNAQ, GNAS, GP1BA, GP1BB, GP5, GP6, GP9, GUCY1A2, GUCY1A3, GUCY1B3, ITGA2, ITGA2B, ITGB1, ITGB3, ITPR1, ITPR2, ITPR3, JMJD7-PLA2G4B, LCP2, LYN, MAPK1, MA…	TRUE
KEGG:04978	KEGG_26.07.2016	Mineral absorption	[-1]	[None]	3	5.76923	0.0417025	0.0473892	{None=NaN}	{None=NaN}	[FTH1, HMOX1, TF]	[ATOX1, ATP1A1, ATP1A2, ATP1A3, ATP1A4, ATP1B1, ATP1B2, ATP1B3, ATP1B4, ATP2B1, ATP7A, CLCN2, CYBRD1, FTH1, FTL, FXYD2, HEPH, HMOX1, HMOX2, MT1A, MT1B, MT1E, MT1F, MT1G, MT1H, MT1HL1, MT1M, MT1X, MT2A, S100G, SLC11A1, SLC11A2, SLC26A3, SLC26A6, SLC26A9, SLC30A1, SLC31A1, SLC34A2, SLC39A4, SLC40A1, SLC46A1, SLC5A1, SLC6A19, SLC8A1, SLC9A3, STEAP1, STEAP2, TF, TRPM6, TRPM7, TRPV6, VDR]	TRUE
KEGG:04064	KEGG_26.07.2016	NF-kappa B signaling pathway	[-1]	[None]	4	4.30108	0.0492172	0.0534969	{None=NaN}	{None=NaN}	[CCL19, DDX58, IL8, VCAM1]	[ATM, BCL10, BCL2, BCL2A1, BCL2L1, BIRC2, BIRC3, BLNK, BTK, CARD11, CCL13, CCL19, CCL21, CCL4, CCL4L1, CCL4L2, CD14, CD40, CD40LG, CFLAR, CHUK, CSNK2A1, CSNK2A2, CSNK2A3, CSNK2B, CXCL12, CXCL2, DDX58, ERC1, GADD45B, ICAM1, IKBKB, IKBKG, IL1B, IL1R1, IL8, IRAK1, IRAK4, LAT, LBP, LCK, LOC102723407, LTA, LTB, LTBR, LY96, LYN, MALT1, MAP3K14, MAP3K7, MYD88, NFKB1, NFKB2, NFKBIA, PARP1, PIAS4, PIDD, P…	TRUE
KEGG:00500	KEGG_26.07.2016	Starch and sucrose metabolism	[-1]	[Group3]	3	5.26316	0.052385	0.0545677	{Group3=0.09130386099600106}	{Group3=0.09130386099600106}	[GCK, MGAM, UGP2]	[AGL, AMY1A, AMY1B, AMY1C, AMY2A, AMY2B, ENPP1, ENPP3, G6PC, G6PC2, G6PC3, GAA, GANC, GBA3, GBE1, GCK, GPI, GUSB, GYS1, GYS2, HK1, HK2, HK3, HKDC1, KL, LOC93432, MGAM, PGM1, PGM2, PGM2L1, PYGB, PYGL, PYGM, SI, TREH, UGDH, UGP2, UGT1A1, UGT1A10, UGT1A3, UGT1A4, UGT1A5, UGT1A6, UGT1A7, UGT1A8, UGT1A9, UGT2A1, UGT2A2, UGT2A3, UGT2B10, UGT2B11, UGT2B15, UGT2B17, UGT2B28, UGT2B4, UGT2B7, UXS1]	FALSE
KEGG:04976	KEGG_26.07.2016	Bile secretion	[-1]	[None]	3	4.22535	0.0884123	0.0884123	{None=NaN}	{None=NaN}	[ABCG2, ADCY7, CYP3A4]	[ABCB1, ABCB11, ABCB4, ABCC2, ABCC3, ABCC4, ABCG2, ABCG5, ABCG8, ADCY1, ADCY2, ADCY3, ADCY4, ADCY5, ADCY6, ADCY7, ADCY8, ADCY9, AQP1, AQP4, AQP8, AQP9, ATP1A1, ATP1A2, ATP1A3, ATP1A4, ATP1B1, ATP1B2, ATP1B3, ATP1B4, BAAT, CA2, CFTR, CYP3A4, CYP7A1, EPHX1, FXYD2, GNAS, HMGCR, KCNN2, LDLR, NCEH1, NR0B2, NR1H4, PRKACA, PRKACB, PRKACG, RXRA, SCARB1, SCTR, SLC10A1, SLC10A2, SLC22A1, SLC22A7, SLC22A8, …	TRUE

## Sheet: group II
GOID	Ontology Source	GOTerm	GOLevels	GOGroups	Nr. Genes	% Associated Genes	Term PValue	Term PValue Corrected with Benjamini-Hochberg	Group PValue	Group PValue Corrected with Benjamini-Hochberg	Associated Genes Found	All Associated Genes	OverViewTerm
KEGG:04610	KEGG_26.07.2016	Complement and coagulation cascades	[-1]	[Group12]	29	36.7089	1.47074e-23	1.26484e-21	{Group12=3.2379834807145074E-11}	{Group12=4.856975221071761E-10}	[A2M, C1R, C3, C5, C7, C8G, C9, CFB, CFH, CFI, CPB2, F2, F7, F9, FGA, FGB, FGG, KNG1, MASP2, MBL2, PLAUR, PLG, PROC, PROS1, SERPINA1, SERPINC1, SERPINF2, SERPING1, VTN]	[A2M, BDKRB1, BDKRB2, C1QA, C1QB, C1QC, C1R, C1S, C2, C3, C3AR1, C4A, C4B, C4BPA, C4BPB, C5, C5AR1, C6, C7, C8A, C8B, C8G, C9, CD46, CD55, CD59, CFB, CFD, CFH, CFI, CLU, CPB2, CR1, CR2, F10, F11, F12, F13A1, F13B, F2, F2R, F2RL2, F2RL3, F3, F5, F7, F8, F9, FGA, FGB, FGG, ITGAM, ITGAX, ITGB2, KLKB1, KNG1, MASP1, MASP2, MBL2, PLAT, PLAU, PLAUR, PLG, PROC, PROCR, PROS1, SERPINA1, SERPINA5, SERPINB2,…	TRUE
KEGG:05150	KEGG_26.07.2016	Staphylococcus aureus infection	[-1]	[Group12, Group13]	13	22.807	2.63879e-08	1.13468e-06	{Group12=3.2379834807145074E-11, Group13=3.2196633876955714E-4}	{Group12=4.856975221071761E-10, Group13=0.0016098316938477856}	[C1R, C3, C5, CFB, CFH, CFI, FGG, HLA-DPA1, HLA-DPB1, HLA-DQA1, MASP2, MBL2, PLG]	[105369230, C1QA, C1QB, C1QC, C1R, C1S, C2, C3, C3AR1, C4A, C4B, C5, C5AR1, CFB, CFD, CFH, CFI, DSG1, FCAR, FCGR1A, FCGR2A, FCGR2B, FCGR2C, FCGR3A, FCGR3B, FGG, FPR1, FPR2, FPR3, HLA-DMA, HLA-DMB, HLA-DOA, HLA-DOB, HLA-DPA1, HLA-DPB1, HLA-DQA1, HLA-DQA2, HLA-DQB1, HLA-DRA, HLA-DRB1, HLA-DRB3, HLA-DRB4, HLA-DRB5, ICAM1, IL10, ITGAL, ITGAM, ITGB2, KRT10, LOC102723407, MASP1, MASP2, MBL2, PLG, PTAFR…	TRUE
KEGG:00010	KEGG_26.07.2016	Glycolysis / Gluconeogenesis	[-1]	[Group6]	11	16.4179	9.97347e-06	0.000285906	{Group6=0.014575342522974766}	{Group6=0.036438356307436914}	[ADH5, ALDOB, ENO1, FBP1, G6PC, GAPDH, GCK, LDHB, PCK1, PCK2, PKM]	[ACSS1, ACSS2, ADH1A, ADH1B, ADH1C, ADH4, ADH5, ADH6, ADH7, ADPGK, AKR1A1, ALDH1A3, ALDH1B1, ALDH2, ALDH3A1, ALDH3A2, ALDH3B1, ALDH3B2, ALDH7A1, ALDH9A1, ALDOA, ALDOB, ALDOC, BPGM, DLAT, DLD, ENO1, ENO2, ENO3, FBP1, FBP2, G6PC, G6PC2, G6PC3, GALM, GAPDH, GAPDHS, GCK, GPI, HK1, HK2, HK3, HKDC1, LDHA, LDHAL6A, LDHAL6B, LDHB, LDHC, MINPP1, PCK1, PCK2, PDHA1, PDHA2, PDHB, PFKL, PFKM, PFKP, PGAM1, PGA…	TRUE
KEGG:03320	KEGG_26.07.2016	PPAR signaling pathway	[-1]	[Group6]	11	15.2778	2.0281e-05	0.000436041	{Group6=0.014575342522974766}	{Group6=0.036438356307436914}	[ACSL4, APOA1, FABP2, FABP6, FADS2, LPL, PCK1, PCK2, SCP2, SLC27A2, SLC27A6]	[ACAA1, ACADL, ACADM, ACOX1, ACOX2, ACOX3, ACSBG1, ACSBG2, ACSL1, ACSL3, ACSL4, ACSL5, ACSL6, ADIPOQ, ANGPTL4, APOA1, APOA2, APOA5, APOC3, AQP7, CD36, CPT1A, CPT1B, CPT1C, CPT2, CYP27A1, CYP7A1, CYP8B1, DBI, EHHADH, FABP1, FABP2, FABP3, FABP4, FABP5, FABP6, FABP7, FADS2, GK, GK2, HMGCS2, ILK, LPL, ME1, MMP1, NR1H3, OLR1, PCK1, PCK2, PDPK1, PLIN1, PLIN2, PLIN4, PLIN5, PLTP, PPARA, PPARD, PPARG, RX…	FALSE
KEGG:05332	KEGG_26.07.2016	Graft-versus-host disease	[-1]	[Group13]	8	19.0476	5.54909e-05	0.000954444	{Group13=3.2196633876955714E-4}	{Group13=0.0016098316938477856}	[FAS, HLA-B, HLA-DPA1, HLA-DPB1, HLA-DQA1, HLA-F, IL6, PRF1]	[105369230, CD28, CD80, CD86, FAS, FASLG, GZMB, HLA-A, HLA-B, HLA-C, HLA-DMA, HLA-DMB, HLA-DOA, HLA-DOB, HLA-DPA1, HLA-DPB1, HLA-DQA1, HLA-DQA2, HLA-DQB1, HLA-DRA, HLA-DRB1, HLA-DRB3, HLA-DRB4, HLA-DRB5, HLA-E, HLA-F, HLA-G, IFNG, IL1A, IL1B, IL2, IL6, KIR2DL1, KIR2DL2, KIR2DL3, KIR2DL5A, KIR3DL1, KIR3DL2, KLRC1, KLRD1, PRF1, TNF]	FALSE
KEGG:05330	KEGG_26.07.2016	Allograft rejection	[-1]	[Group13]	7	17.9487	0.000241969	0.00346822	{Group13=3.2196633876955714E-4}	{Group13=0.0016098316938477856}	[FAS, HLA-B, HLA-DPA1, HLA-DPB1, HLA-DQA1, HLA-F, PRF1]	[105369230, CD28, CD40, CD40LG, CD80, CD86, FAS, FASLG, GZMB, HLA-A, HLA-B, HLA-C, HLA-DMA, HLA-DMB, HLA-DOA, HLA-DOB, HLA-DPA1, HLA-DPB1, HLA-DQA1, HLA-DQA2, HLA-DQB1, HLA-DRA, HLA-DRB1, HLA-DRB3, HLA-DRB4, HLA-DRB5, HLA-E, HLA-F, HLA-G, IFNG, IL10, IL12A, IL12B, IL2, IL4, IL5, LOC102723407, PRF1, TNF]	FALSE
KEGG:00400	KEGG_26.07.2016	Phenylalanine, tyrosine and tryptophan biosynthesis	[-1]	[Group0]	3	60	0.000337164	0.0041423	{Group0=4.3844773143607094E-5}	{Group0=3.288357985770532E-4}	[IL4I1, PAH, TAT]	[GOT1, GOT2, IL4I1, PAH, TAT]	TRUE
KEGG:04145	KEGG_26.07.2016	Phagosome	[-1]	[Group12, Group13]	14	9.03226	0.000564668	0.00539571	{Group12=3.2379834807145074E-11, Group13=3.2196633876955714E-4}	{Group12=4.856975221071761E-10, Group13=0.0016098316938477856}	[C1R, C3, CD209, CTSS, HLA-B, HLA-DPA1, HLA-DPB1, HLA-DQA1, HLA-F, MBL2, MRC1, MRC2, SFTPA2, TUBA1B]	[105369230, ACTB, ACTG1, ATP6AP1, ATP6V0A1, ATP6V0A2, ATP6V0A4, ATP6V0B, ATP6V0C, ATP6V0D1, ATP6V0D2, ATP6V0E1, ATP6V0E2, ATP6V1A, ATP6V1B1, ATP6V1B2, ATP6V1C1, ATP6V1C2, ATP6V1D, ATP6V1E1, ATP6V1E2, ATP6V1F, ATP6V1G1, ATP6V1G2, ATP6V1G3, ATP6V1H, C1R, C3, CALR, CANX, CD14, CD209, CD36, CLEC4M, CLEC7A, COLEC11, COLEC12, COMP, CORO1A, CTSL, CTSS, CYBA, CYBB, DYNC1H1, DYNC1I1, DYNC1I2, DYNC1LI1, DY…	FALSE
KEGG:04940	KEGG_26.07.2016	Type I diabetes mellitus	[-1]	[Group13]	7	15.9091	0.000523965	0.00563262	{Group13=3.2196633876955714E-4}	{Group13=0.0016098316938477856}	[FAS, HLA-B, HLA-DPA1, HLA-DPB1, HLA-DQA1, HLA-F, PRF1]	[105369230, CD28, CD80, CD86, CPE, FAS, FASLG, GAD1, GAD2, GZMB, HLA-A, HLA-B, HLA-C, HLA-DMA, HLA-DMB, HLA-DOA, HLA-DOB, HLA-DPA1, HLA-DPB1, HLA-DQA1, HLA-DQA2, HLA-DQB1, HLA-DRA, HLA-DRB1, HLA-DRB3, HLA-DRB4, HLA-DRB5, HLA-E, HLA-F, HLA-G, HSPD1, ICA1, IFNG, IL12A, IL12B, IL1A, IL1B, IL2, INS, LTA, PRF1, PTPRN, PTPRN2, TNF]	FALSE
KEGG:05164	KEGG_26.07.2016	Influenza A	[-1]	[Group13, Group4]	15	8.52273	0.000667994	0.00574475	{Group13=3.2196633876955714E-4, Group4=0.0030116494135851426}	{Group13=0.0016098316938477856, Group4=0.011293685300944285}	[DDX58, DNAJB1, EIF2AK2, FAS, HLA-DPA1, HLA-DPB1, HLA-DQA1, IFIH1, IL6, IRF3, MX1, PLG, PML, RSAD2, TRIM25]	[105369230, ACTB, ACTG1, ADAR, AGFG1, AKT1, AKT2, AKT3, ATF2, BCL2L2-PABPN1, CASP1, CASP9, CCL2, CCL5, CIITA, CPSF4, CREBBP, CXCL10, CYCS, DDX39B, DDX58, DNAJB1, DNAJC3, EIF2AK1, EIF2AK2, EIF2AK3, EIF2AK4, EIF2S1, EP300, FAS, FASLG, FDPS, FURIN, GSK3B, HLA-DMA, HLA-DMB, HLA-DOA, HLA-DOB, HLA-DPA1, HLA-DPB1, HLA-DQA1, HLA-DQA2, HLA-DQB1, HLA-DRA, HLA-DRB1, HLA-DRB3, HLA-DRB4, HLA-DRB5, HNRNPUL1, H…	TRUE
KEGG:04977	KEGG_26.07.2016	Vitamin digestion and absorption	[-1]	[Group9]	5	20.8333	0.000950219	0.0068099	{Group9=0.01366432615681764}	{Group9=0.04099297847045292}	[APOA1, APOA4, APOB, GIF, RBP2]	[ABCC1, APOA1, APOA4, APOB, AWAT2, BTD, CUBN, FOLH1, GIF, LMBRD1, LRAT, MMACHC, PLB1, PNLIP, RBP2, SCARB1, SLC19A1, SLC19A2, SLC19A3, SLC23A1, SLC46A1, SLC52A3, SLC5A6, TCN2]	TRUE
KEGG:00350	KEGG_26.07.2016	Tyrosine metabolism	[-1]	[Group0]	6	17.1429	0.000877071	0.0068571	{Group0=4.3844773143607094E-5}	{Group0=3.288357985770532E-4}	[ADH5, COMT, HGD, HPD, IL4I1, TAT]	[ADH1A, ADH1B, ADH1C, ADH4, ADH5, ADH6, ADH7, ALDH1A3, ALDH3A1, ALDH3B1, ALDH3B2, AOC2, AOC3, AOX1, COMT, DBH, DCT, DDC, FAH, FAHD1, GOT1, GOT2, GSTZ1, HGD, HPD, IL4I1, MAOA, MAOB, MIF, PNMT, TAT, TH, TPO, TYR, TYRP1]	FALSE
KEGG:05020	KEGG_26.07.2016	Prion diseases	[-1]	[Group10, Group12]	6	17.1429	0.000877071	0.0068571	{Group10=0.01618460128021263, Group12=3.2379834807145074E-11}	{Group10=0.0346812884575985, Group12=4.856975221071761E-10}	[C5, C7, C8G, C9, HSPA5, IL6]	[BAX, C1QA, C1QB, C1QC, C5, C6, C7, C8A, C8B, C8G, C9, CASP12, CCL5, EGR1, ELK1, FYN, HSPA1A, HSPA5, IL1A, IL1B, IL6, LAMC1, MAP2K1, MAP2K2, MAPK1, MAPK3, NCAM1, NCAM2, NOTCH1, PRKACA, PRKACB, PRKACG, PRNP, SOD1, STIP1]	TRUE
KEGG:05168	KEGG_26.07.2016	Herpes simplex infection	[-1]	[Group13, Group4]	15	8.06452	0.00118133	0.00781496	{Group13=3.2196633876955714E-4, Group4=0.0030116494135851426}	{Group13=0.0016098316938477856, Group4=0.011293685300944285}	[C3, C5, DDX58, EIF2AK2, FAS, HLA-B, HLA-DPA1, HLA-DPB1, HLA-DQA1, HLA-F, IFIH1, IFIT1, IL6, IRF3, PML]	[105369230, ALYREF, ARNTL, C1QBP, C3, C5, CASP3, CASP8, CCL2, CCL5, CD74, CDC34, CDK1, CDK2, CFP, CHUK, CLOCK, CREBBP, CSNK2A1, CSNK2A2, CSNK2A3, CSNK2B, CUL1, CYCS, DAXX, DDX58, EEF1D, EIF2AK1, EIF2AK2, EIF2AK3, EIF2AK4, EIF2S1, EP300, FADD, FAS, FASLG, FOS, GLTSCR2, GTF2I, GTF2IRD1, HCFC1, HCFC2, HLA-A, HLA-B, HLA-C, HLA-DMA, HLA-DMB, HLA-DOA, HLA-DOB, HLA-DPA1, HLA-DPB1, HLA-DQA1, HLA-DQA2, HL…	FALSE
KEGG:00360	KEGG_26.07.2016	Phenylalanine metabolism	[-1]	[Group0]	4	23.5294	0.00195516	0.0112096	{Group0=4.3844773143607094E-5}	{Group0=3.288357985770532E-4}	[HPD, IL4I1, PAH, TAT]	[ALDH1A3, ALDH3A1, ALDH3B1, ALDH3B2, AOC2, AOC3, DDC, GLYAT, GOT1, GOT2, HPD, IL4I1, MAOA, MAOB, MIF, PAH, TAT]	FALSE
KEGG:05320	KEGG_26.07.2016	Autoimmune thyroid disease	[-1]	[Group13]	7	12.963	0.00183099	0.0112475	{Group13=3.2196633876955714E-4}	{Group13=0.0016098316938477856}	[FAS, HLA-B, HLA-DPA1, HLA-DPB1, HLA-DQA1, HLA-F, PRF1]	[105369230, CD28, CD40, CD40LG, CD80, CD86, CGA, CTLA4, FAS, FASLG, GZMB, HLA-A, HLA-B, HLA-C, HLA-DMA, HLA-DMB, HLA-DOA, HLA-DOB, HLA-DPA1, HLA-DPB1, HLA-DQA1, HLA-DQA2, HLA-DQB1, HLA-DRA, HLA-DRB1, HLA-DRB3, HLA-DRB4, HLA-DRB5, HLA-E, HLA-F, HLA-G, IFNA1, IFNA10, IFNA13, IFNA14, IFNA16, IFNA17, IFNA2, IFNA21, IFNA4, IFNA5, IFNA6, IFNA7, IFNA8, IL10, IL2, IL4, IL5, LOC102723407, PRF1, TG, TPO, T…	FALSE
KEGG:00591	KEGG_26.07.2016	Linoleic acid metabolism	[-1]	[Group1, Group14]	5	17.2414	0.0023212	0.0124765	{Group1=0.1938150535425222, Group14=0.15624596874994404}	{Group1=0.22363275408752561, Group14=0.19530746093743004}	[CYP2C19, CYP2J2, CYP3A4, PLA2G4C, PLA2G4F]	[ALOX15, CYP1A2, CYP2C19, CYP2C8, CYP2C9, CYP2E1, CYP2J2, CYP3A4, JMJD7-PLA2G4B, PLA2G10, PLA2G12A, PLA2G12B, PLA2G16, PLA2G1B, PLA2G2A, PLA2G2C, PLA2G2D, PLA2G2E, PLA2G2F, PLA2G3, PLA2G4A, PLA2G4B, PLA2G4C, PLA2G4D, PLA2G4E, PLA2G4F, PLA2G5, PLA2G6, PLB1]	TRUE
KEGG:00270	KEGG_26.07.2016	Cysteine and methionine metabolism	[-1]	[Group0]	6	13.3333	0.00334466	0.0169201	{Group0=4.3844773143607094E-5}	{Group0=3.288357985770532E-4}	[CDO1, GCLC, IL4I1, LDHB, MAT1A, TAT]	[ADI1, AGXT2, AHCY, AHCYL1, AHCYL2, AMD1, APIP, BCAT1, BCAT2, BHMT, BHMT2, CBS, CDO1, CTH, DNMT1, DNMT3A, DNMT3B, ENOPH1, GCLC, GCLM, GOT1, GOT2, GSS, IL4I1, LDHA, LDHAL6A, LDHAL6B, LDHB, LDHC, LOC102724560, MAT1A, MAT2A, MAT2B, MDH1, MDH2, MPST, MRI1, MTAP, MTR, SDS, SDSL, SMS, SRM, TAT, TST]	FALSE
KEGG:04612	KEGG_26.07.2016	Antigen processing and presentation	[-1]	[Group13]	8	10.2564	0.00397836	0.0190077	{Group13=3.2196633876955714E-4}	{Group13=0.0016098316938477856}	[CTSS, HLA-B, HLA-DPA1, HLA-DPB1, HLA-DQA1, HLA-F, HSPA4, HSPA5]	[105369230, B2M, CALR, CANX, CD4, CD74, CD8A, CD8B, CIITA, CREB1, CTSB, CTSL, CTSS, HLA-A, HLA-B, HLA-C, HLA-DMA, HLA-DMB, HLA-DOA, HLA-DOB, HLA-DPA1, HLA-DPB1, HLA-DQA1, HLA-DQA2, HLA-DQB1, HLA-DRA, HLA-DRB1, HLA-DRB3, HLA-DRB4, HLA-DRB5, HLA-E, HLA-F, HLA-G, HSP90AA1, HSP90AB1, HSPA1A, HSPA1B, HSPA1L, HSPA2, HSPA4, HSPA5, HSPA6, HSPA8, IFI30, IFNG, KIR2DL1, KIR2DL2, KIR2DL3, KIR2DL4, KIR2DL5A, …	FALSE
KEGG:05143	KEGG_26.07.2016	African trypanosomiasis	[-1]	[Group11]	5	14.2857	0.00540463	0.024463	{Group11=0.02565976542938281}	{Group11=0.04811206018009277}	[APOA1, FAS, HBA2, HPR, IL6]	[APOA1, APOL1, F2RL1, FAS, FASLG, GNAQ, HBA1, HBA2, HBB, HPR, ICAM1, IDO1, IDO2, IFNG, IL10, IL12A, IL12B, IL18, IL1B, IL6, LAMA4, LOC102723407, MYD88, PLCB1, PLCB2, PLCB3, PLCB4, PRKCA, PRKCB, PRKCG, SELE, THOP1, TLR9, TNF, VCAM1]	TRUE
KEGG:00620	KEGG_26.07.2016	Pyruvate metabolism	[-1]	[Group6]	5	12.5	0.00958965	0.0412355	{Group6=0.014575342522974766}	{Group6=0.036438356307436914}	[GRHPR, LDHB, PCK1, PCK2, PKM]	[ACACA, ACACB, ACAT1, ACAT2, ACOT12, ACSS1, ACSS2, ACYP1, ACYP2, ALDH1B1, ALDH2, ALDH3A2, ALDH7A1, ALDH9A1, DLAT, DLD, FH, GLO1, GRHPR, HAGH, HAGHL, LDHA, LDHAL6A, LDHAL6B, LDHB, LDHC, LDHD, MDH1, MDH2, ME1, ME2, ME3, PC, PCK1, PCK2, PDHA1, PDHA2, PDHB, PKLR, PKM]	FALSE
KEGG:05133	KEGG_26.07.2016	Pertussis	[-1]	[None]	7	9.33333	0.0114601	0.0469316	{None=NaN}	{None=NaN}	[C1R, C3, C5, IL6, IRF3, SERPING1, SFTPA2]	[C1QA, C1QB, C1QC, C1R, C1S, C2, C3, C4A, C4B, C4BPA, C4BPB, C5, CALM1, CALM2, CALM3, CALML3, CALML5, CALML6, CASP1, CASP3, CASP7, CD14, CFL1, CFL2, CXCL5, CXCL6, FOS, GNAI1, GNAI2, GNAI3, IL10, IL12A, IL12B, IL1A, IL1B, IL23A, IL6, IL8, IRAK1, IRAK4, IRF1, IRF3, IRF8, ITGA5, ITGAM, ITGB1, ITGB2, JUN, LY96, MAPK1, MAPK10, MAPK11, MAPK12, MAPK13, MAPK14, MAPK3, MAPK8, MAPK9, MYD88, NFKB1, NLRP3, N…	TRUE
KEGG:04141	KEGG_26.07.2016	Protein processing in endoplasmic reticulum	[-1]	[None]	12	7.22892	0.0121469	0.0474832	{None=NaN}	{None=NaN}	[CKAP4, CRYAB, DNAJB1, EIF2AK2, HSP90B1, HSPA5, HYOU1, LMAN1, PDIA4, PPP1R15A, RRBP1, SSR4]	[AMFR, ATF4, ATF6, ATF6B, ATXN3, ATXN3L, BAG1, BAG2, BAK1, BAX, BCAP31, BCL2, CALR, CANX, CAPN1, CAPN2, CASP12, CKAP4, CRYAA, CRYAB, CUL1, DAD1, DDIT3, DDOST, DERL1, DERL2, DERL3, DNAJA1, DNAJA2, DNAJB1, DNAJB11, DNAJB12, DNAJB2, DNAJC1, DNAJC10, DNAJC3, DNAJC5, DNAJC5B, DNAJC5G, EDEM1, EDEM2, EDEM3, EIF2AK1, EIF2AK2, EIF2AK3, EIF2AK4, EIF2S1, ERLEC1, ERN1, ERO1L, ERO1LB, ERP29, FBXO2, FBXO6, GAN…	TRUE
KEGG:00564	KEGG_26.07.2016	Glycerophospholipid metabolism	[-1]	[Group1]	8	8.42105	0.0128098	0.0478974	{Group1=0.1938150535425222}	{Group1=0.22363275408752561}	[ETNPPL, GPD1, LCAT, LPIN1, PLA2G4C, PLA2G4F, PLD3, PLD4]	[ACHE, ADPRM, AGPAT1, AGPAT2, AGPAT3, AGPAT4, AGPAT5, AGPAT6, AGPAT9, CDIPT, CDS1, CDS2, CEPT1, CHAT, CHKA, CHKB, CHPT1, CRLS1, DGKA, DGKB, DGKD, DGKE, DGKG, DGKH, DGKI, DGKK, DGKQ, DGKZ, EPT1, ETNK1, ETNK2, ETNPPL, GNPAT, GPAM, GPAT2, GPCPD1, GPD1, GPD1L, GPD2, JMJD7-PLA2G4B, LCAT, LCLAT1, LPCAT1, LPCAT2, LPCAT3, LPCAT4, LPGAT1, LPIN1, LPIN2, LPIN3, LYPLA1, LYPLA2, MBOAT1, MBOAT2, MBOAT7, PCYT1A…	FALSE
KEGG:05322	KEGG_26.07.2016	Systemic lupus erythematosus	[-1]	[Group10, Group12, Group13]	10	7.35294	0.0141499	0.0486758	{Group10=0.01618460128021263, Group12=3.2379834807145074E-11, Group13=3.2196633876955714E-4}	{Group10=0.0346812884575985, Group12=4.856975221071761E-10, Group13=0.0016098316938477856}	[C1R, C3, C5, C7, C8G, C9, HLA-DPA1, HLA-DPB1, HLA-DQA1, TRIM21]	[105369230, ACTN1, ACTN2, ACTN3, ACTN4, C1QA, C1QB, C1QC, C1R, C1S, C2, C3, C4A, C4B, C5, C6, C7, C8A, C8B, C8G, C9, CD28, CD40, CD40LG, CD80, CD86, CTSG, ELANE, FCGR1A, FCGR2A, FCGR3A, FCGR3B, GRIN2A, GRIN2B, H2AFB1, H2AFB2, H2AFB3, H2AFJ, H2AFV, H2AFX, H2AFY, H2AFY2, H2AFZ, H2BFM, H2BFWT, H3F3A, H3F3B, H3F3C, HIST1H2AA, HIST1H2AB, HIST1H2AC, HIST1H2AD, HIST1H2AE, HIST1H2AG, HIST1H2AH, HIST1H2AI…	FALSE
KEGG:05416	KEGG_26.07.2016	Viral myocarditis	[-1]	[Group13]	6	10	0.0136643	0.0489638	{Group13=3.2196633876955714E-4}	{Group13=0.0016098316938477856}	[HLA-B, HLA-DPA1, HLA-DPB1, HLA-DQA1, HLA-F, PRF1]	[105369230, ABL1, ABL2, ACTB, ACTG1, BID, CASP3, CASP8, CASP9, CAV1, CCND1, CD28, CD40, CD40LG, CD55, CD80, CD86, CXADR, CYCS, DAG1, DMD, EIF4G1, EIF4G2, EIF4G3, FYN, HLA-A, HLA-B, HLA-C, HLA-DMA, HLA-DMB, HLA-DOA, HLA-DOB, HLA-DPA1, HLA-DPB1, HLA-DQA1, HLA-DQA2, HLA-DQB1, HLA-DRA, HLA-DRB1, HLA-DRB3, HLA-DRB4, HLA-DRB5, HLA-E, HLA-F, HLA-G, ICAM1, ITGAL, ITGB2, LAMA2, LOC102723407, MYH6, MYH7, P…	FALSE
KEGG:00590	KEGG_26.07.2016	Arachidonic acid metabolism	[-1]	[Group1]	6	9.67742	0.0158944	0.0525738	{Group1=0.1938150535425222}	{Group1=0.22363275408752561}	[CYP2C19, CYP2J2, GPX3, PLA2G4C, PLA2G4F, PTGDS]	[AKR1C3, ALOX12, ALOX12B, ALOX15, ALOX15B, ALOX5, CBR1, CBR3, CYP2B6, CYP2C19, CYP2C8, CYP2C9, CYP2E1, CYP2J2, CYP2U1, CYP4A11, CYP4F2, CYP4F3, CYP4F8, EPHX2, FAM213B, GGT1, GGT5, GPX1, GPX2, GPX3, GPX5, GPX6, GPX7, GPX8, HPGDS, JMJD7-PLA2G4B, LTA4H, LTC4S, PLA2G10, PLA2G12A, PLA2G12B, PLA2G16, PLA2G1B, PLA2G2A, PLA2G2C, PLA2G2D, PLA2G2E, PLA2G2F, PLA2G3, PLA2G4A, PLA2G4B, PLA2G4C, PLA2G4D, PLA2G…	FALSE
KEGG:00983	KEGG_26.07.2016	Drug metabolism	[-1]	[Group3]	5	10.8696	0.0170414	0.0542799	{Group3=0.10616811625453688}	{Group3=0.14477470398345937}	[CDA, CES2, CYP3A4, UCKL1, UPP2]	[CDA, CES1, CES2, CYP2A6, CYP3A4, DPYD, DPYS, GMPS, GUSB, HPRT1, IMPDH1, IMPDH2, ITPA, NAT1, NAT2, TK1, TK2, TPMT, TYMP, UCK1, UCK2, UCKL1, UGT1A1, UGT1A10, UGT1A3, UGT1A4, UGT1A5, UGT1A6, UGT1A7, UGT1A8, UGT1A9, UGT2A1, UGT2A2, UGT2A3, UGT2B10, UGT2B11, UGT2B15, UGT2B17, UGT2B28, UGT2B4, UGT2B7, UMPS, UPB1, UPP1, UPP2, XDH]	TRUE
KEGG:00052	KEGG_26.07.2016	Galactose metabolism	[-1]	[Group7]	4	12.9032	0.0180281	0.0553721	{Group7=0.39066131589908293}	{Group7=0.39066131589908293}	[G6PC, GCK, MGAM, UGP2]	[AKR1B1, AKR1B10, B4GALT1, B4GALT2, G6PC, G6PC2, G6PC3, GAA, GALE, GALK1, GALM, GALT, GANC, GCK, GLA, GLB1, HK1, HK2, HK3, HKDC1, LALBA, LCT, LOC93432, MGAM, PFKL, PFKM, PFKP, PGM1, PGM2, SI, UGP2]	TRUE
KEGG:04913	KEGG_26.07.2016	Ovarian steroidogenesis	[-1]	[Group1]	5	10	0.0237039	0.0702942	{Group1=0.1938150535425222}	{Group1=0.22363275408752561}	[ADCY7, CYP2J2, LDLR, PLA2G4C, PLA2G4F]	[ACOT2, ADCY1, ADCY2, ADCY3, ADCY4, ADCY5, ADCY6, ADCY7, ADCY8, ADCY9, AKR1C3, ALOX5, BMP15, BMP6, CGA, CYP11A1, CYP17A1, CYP19A1, CYP1A1, CYP1B1, CYP2J2, FSHB, FSHR, GDF9, GNAS, HSD17B1, HSD17B2, HSD17B7, HSD3B1, HSD3B2, IGF1, IGF1R, INS, INSR, JMJD7-PLA2G4B, LDLR, LHB, LHCGR, PLA2G4A, PLA2G4B, PLA2G4C, PLA2G4D, PLA2G4E, PLA2G4F, PRKACA, PRKACB, PRKACG, PTGS2, SCARB1, STAR]	FALSE
KEGG:04210	KEGG_26.07.2016	Apoptosis	[-1]	[None]	10	7.14286	0.0257642	0.0738572	{None=NaN}	{None=NaN}	[BCL2L1, CTSD, CTSS, CTSW, DIABLO, FAS, PARP3, PARP4, PRF1, TUBA1B]	[ACTB, ACTG1, AIFM1, AKT1, AKT2, AKT3, APAF1, ATF4, ATM, BAD, BAK1, BAX, BBC3, BCL2, BCL2A1, BCL2L1, BCL2L11, BID, BIRC2, BIRC3, BIRC5, CAPN1, CAPN2, CASP10, CASP12, CASP2, CASP3, CASP6, CASP7, CASP8, CASP9, CFLAR, CHUK, CSF2RB, CTSB, CTSC, CTSD, CTSF, CTSH, CTSK, CTSL, CTSO, CTSS, CTSV, CTSW, CTSZ, CYCS, DAB2IP, DAXX, DDIT3, DFFA, DFFB, DIABLO, EIF2AK3, EIF2S1, ENDOG, ERN1, FADD, FAS, FASLG, FOS…	TRUE
KEGG:00480	KEGG_26.07.2016	Glutathione metabolism	[-1]	[None]	5	9.61538	0.0275866	0.0765305	{None=NaN}	{None=NaN}	[GCLC, GGCT, GPX3, GPX4, GSTO1]	[ANPEP, G6PD, GCLC, GCLM, GGCT, GGT1, GGT5, GGT6, GGT7, GPX1, GPX2, GPX3, GPX4, GPX5, GPX6, GPX7, GPX8, GSR, GSS, GSTA1, GSTA2, GSTA3, GSTA4, GSTA5, GSTK1, GSTM1, GSTM2, GSTM3, GSTM4, GSTM5, GSTO1, GSTO2, GSTP1, GSTT1, GSTT2, GSTT2B, HPGDS, IDH1, IDH2, LAP3, MGST1, MGST2, MGST3, ODC1, OPLAH, PGD, RRM1, RRM2, RRM2B, SMS, SRM, TXNDC12]	TRUE
KEGG:04976	KEGG_26.07.2016	Bile secretion	[-1]	[Group8]	6	8.4507	0.0290507	0.0780737	{Group8=0.08813088831342139}	{Group8=0.14688481385570232}	[ABCB11, ABCG2, ADCY7, CA2, CYP3A4, LDLR]	[ABCB1, ABCB11, ABCB4, ABCC2, ABCC3, ABCC4, ABCG2, ABCG5, ABCG8, ADCY1, ADCY2, ADCY3, ADCY4, ADCY5, ADCY6, ADCY7, ADCY8, ADCY9, AQP1, AQP4, AQP8, AQP9, ATP1A1, ATP1A2, ATP1A3, ATP1A4, ATP1B1, ATP1B2, ATP1B3, ATP1B4, BAAT, CA2, CFTR, CYP3A4, CYP7A1, EPHX1, FXYD2, GNAS, HMGCR, KCNN2, LDLR, NCEH1, NR0B2, NR1H4, PRKACA, PRKACB, PRKACG, RXRA, SCARB1, SCTR, SLC10A1, SLC10A2, SLC22A1, SLC22A7, SLC22A8, …	TRUE
KEGG:04964	KEGG_26.07.2016	Proximal tubule bicarbonate reclamation	[-1]	[Group6]	3	13.0435	0.0385534	0.100473	{Group6=0.014575342522974766}	{Group6=0.036438356307436914}	[CA2, PCK1, PCK2]	[AQP1, ATP1A1, ATP1A2, ATP1A3, ATP1A4, ATP1B1, ATP1B2, ATP1B3, ATP1B4, CA2, CA4, FXYD2, GLS, GLS2, GLUD1, GLUD2, MDH1, PCK1, PCK2, SLC25A10, SLC38A3, SLC4A4, SLC9A3]	FALSE
KEGG:00260	KEGG_26.07.2016	Glycine, serine and threonine metabolism	[-1]	[Group2]	4	10	0.04167	0.105401	{Group2=0.08992950641749481}	{Group2=0.1348942596262422}	[AGXT, GATM, GNMT, GRHPR]	[AGXT, AGXT2, ALAS1, ALAS2, ALDH7A1, AMT, AOC2, AOC3, BHMT, BPGM, CBS, CHDH, CTH, DAO, DLD, DMGDH, GAMT, GATM, GCAT, GCSH, GLDC, GLYCTK, GNMT, GRHPR, LOC102724560, MAOA, MAOB, PGAM1, PGAM2, PGAM4, PHGDH, PIPOX, PSAT1, PSPH, SARDH, SDS, SDSL, SHMT1, SHMT2, SRR]	TRUE
KEGG:00380	KEGG_26.07.2016	Tryptophan metabolism	[-1]	[None]	4	10	0.04167	0.105401	{None=NaN}	{None=NaN}	[AOC1, CAT, IL4I1, TDO2]	[AADAT, AANAT, ACAT1, ACAT2, ACMSD, AFMID, ALDH1B1, ALDH2, ALDH3A2, ALDH7A1, ALDH9A1, AOC1, AOX1, ASMT, CAT, CCBL1, CCBL2, CYP1A1, CYP1A2, CYP1B1, DDC, ECHS1, EHHADH, GCDH, HAAO, HADH, HADHA, IDO1, IDO2, IL4I1, INMT, KMO, KYNU, MAOA, MAOB, OGDH, OGDHL, TDO2, TPH1, TPH2]	TRUE
KEGG:04975	KEGG_26.07.2016	Fat digestion and absorption	[-1]	[Group9]	4	9.7561	0.0450251	0.110633	{Group9=0.01366432615681764}	{Group9=0.04099297847045292}	[APOA1, APOA4, APOB, FABP2]	[ABCA1, ABCG5, ABCG8, ACAT2, AGPAT1, AGPAT2, APOA1, APOA4, APOB, CD36, CEL, CLPS, DGAT1, DGAT2, FABP1, FABP2, GOT2, LIPF, MOGAT2, MOGAT3, MTTP, NPC1L1, PLA2G10, PLA2G12A, PLA2G12B, PLA2G1B, PLA2G2A, PLA2G2C, PLA2G2D, PLA2G2E, PLA2G2F, PLA2G3, PLA2G5, PNLIP, PNLIPRP1, PNLIPRP2, PPAP2A, PPAP2B, PPAP2C, SCARB1, SLC27A4]	FALSE
KEGG:00592	KEGG_26.07.2016	alpha-Linolenic acid metabolism	[-1]	[Group1]	3	12	0.0477343	0.114032	{Group1=0.1938150535425222}	{Group1=0.22363275408752561}	[FADS2, PLA2G4C, PLA2G4F]	[ACAA1, ACOX1, ACOX3, FADS2, JMJD7-PLA2G4B, PLA2G10, PLA2G12A, PLA2G12B, PLA2G16, PLA2G1B, PLA2G2A, PLA2G2C, PLA2G2D, PLA2G2E, PLA2G2F, PLA2G3, PLA2G4A, PLA2G4B, PLA2G4C, PLA2G4D, PLA2G4E, PLA2G4F, PLA2G5, PLA2G6, PLB1]	FALSE
KEGG:05152	KEGG_26.07.2016	Tuberculosis	[-1]	[Group13]	11	6.14525	0.0507999	0.118075	{Group13=3.2196633876955714E-4}	{Group13=0.0016098316938477856}	[C3, CD209, CLEC4E, CTSD, CTSS, HLA-DPA1, HLA-DPB1, HLA-DQA1, IL6, MRC1, MRC2]	[105369230, AKT1, AKT2, AKT3, APAF1, ARHGEF12, ATP6AP1, ATP6V0A1, ATP6V0A2, ATP6V0A4, ATP6V0B, ATP6V0C, ATP6V0D1, ATP6V0D2, ATP6V1H, BAD, BAX, BCL10, BCL2, BID, C3, CALM1, CALM2, CALM3, CALML3, CALML5, CALML6, CAMK2A, CAMK2B, CAMK2D, CAMK2G, CAMP, CARD9, CASP10, CASP3, CASP8, CASP9, CD14, CD209, CD74, CEBPB, CEBPG, CIITA, CLEC4E, CLEC4M, CLEC7A, CORO1A, CR1, CREB1, CREBBP, CTSD, CTSS, CYCS, CYP27…	FALSE
KEGG:00565	KEGG_26.07.2016	Ether lipid metabolism	[-1]	[Group1]	4	8.88889	0.0599083	0.132106	{Group1=0.1938150535425222}	{Group1=0.22363275408752561}	[PLA2G4C, PLA2G4F, PLD3, PLD4]	[AGPS, CEPT1, CHPT1, ENPP2, ENPP6, EPT1, GAL3ST1, JMJD7-PLA2G4B, LPCAT1, LPCAT2, LPCAT4, PAFAH1B1, PAFAH1B2, PAFAH1B3, PAFAH2, PLA2G10, PLA2G12A, PLA2G12B, PLA2G16, PLA2G1B, PLA2G2A, PLA2G2C, PLA2G2D, PLA2G2E, PLA2G2F, PLA2G3, PLA2G4A, PLA2G4B, PLA2G4C, PLA2G4D, PLA2G4E, PLA2G4F, PLA2G5, PLA2G6, PLA2G7, PLB1, PLD1, PLD2, PLD3, PLD4, PPAP2A, PPAP2B, PPAP2C, TMEM86B, UGT8]	FALSE
KEGG:04514	KEGG_26.07.2016	Cell adhesion molecules (CAMs)	[-1]	[Group13]	9	6.16438	0.0588086	0.133093	{Group13=3.2196633876955714E-4}	{Group13=0.0016098316938477856}	[CD274, CLDN10, HLA-B, HLA-DPA1, HLA-DPB1, HLA-DQA1, HLA-F, PTPRC, SDC2]	[105369230, 105369261, ALCAM, CADM1, CADM3, CD2, CD22, CD226, CD274, CD276, CD28, CD34, CD4, CD40, CD40LG, CD58, CD6, CD80, CD86, CD8A, CD8B, CD99, CDH1, CDH15, CDH2, CDH3, CDH4, CDH5, CLDN1, CLDN10, CLDN11, CLDN14, CLDN15, CLDN16, CLDN17, CLDN18, CLDN19, CLDN2, CLDN20, CLDN22, CLDN23, CLDN24, CLDN25, CLDN3, CLDN4, CLDN5, CLDN6, CLDN7, CLDN8, CLDN9, CNTN1, CNTN2, CNTNAP1, CNTNAP2, CTLA4, ESAM, F1…	FALSE
KEGG:00630	KEGG_26.07.2016	Glyoxylate and dicarboxylate metabolism	[-1]	[Group2]	3	10.7143	0.0633107	0.136118	{Group2=0.08992950641749481}	{Group2=0.1348942596262422}	[AGXT, CAT, GRHPR]	[ACAT1, ACAT2, ACO1, ACO2, AFMID, AGXT, AMT, CAT, CS, DLD, GCSH, GLDC, GLUL, GLYCTK, GRHPR, HAO1, HAO2, HOGA1, HYI, MCEE, MDH1, MDH2, MUT, PCCA, PCCB, PGP, SHMT1, SHMT2]	FALSE
KEGG:05321	KEGG_26.07.2016	Inflammatory bowel disease (IBD)	[-1]	[Group13]	5	7.57576	0.065838	0.138099	{Group13=3.2196633876955714E-4}	{Group13=0.0016098316938477856}	[HLA-DPA1, HLA-DPB1, HLA-DQA1, IL6, STAT4]	[105369230, FOXP3, GATA3, HLA-DMA, HLA-DMB, HLA-DOA, HLA-DOB, HLA-DPA1, HLA-DPB1, HLA-DQA1, HLA-DQA2, HLA-DQB1, HLA-DRA, HLA-DRB1, HLA-DRB3, HLA-DRB4, HLA-DRB5, IFNG, IFNGR1, IFNGR2, IL10, IL12A, IL12B, IL12RB1, IL12RB2, IL13, IL17A, IL17F, IL18, IL18R1, IL18RAP, IL1A, IL1B, IL2, IL21, IL21R, IL22, IL23A, IL23R, IL2RG, IL4, IL4R, IL5, IL6, JUN, MAF, NFATC1, NFKB1, NOD2, RELA, RORA, RORC, SMAD2, S…	FALSE
KEGG:00760	KEGG_26.07.2016	Nicotinate and nicotinamide metabolism	[-1]	[Group3]	3	10	0.0748361	0.153236	{Group3=0.10616811625453688}	{Group3=0.14477470398345937}	[NAMPT, NT5C2, PNP]	[105369247, AOX1, BST1, CD38, ENPP1, ENPP3, NADK, NADK2, NADSYN1, NAMPT, NAPRT1, NMNAT1, NMNAT2, NMNAT3, NMRK1, NMRK2, NNMT, NNT, NT5C, NT5C1A, NT5C1B, NT5C1B-RDH14, NT5C2, NT5C3A, NT5C3B, NT5E, NT5M, NUDT12, PNP, QPRT]	FALSE
KEGG:04918	KEGG_26.07.2016	Thyroid hormone synthesis	[-1]	[Group5]	5	7.04225	0.0842963	0.154244	{Group5=0.2246003204513792}	{Group5=0.24064320048362056}	[ADCY7, GPX3, HSP90B1, HSPA5, PDIA4]	[ADCY1, ADCY2, ADCY3, ADCY4, ADCY5, ADCY6, ADCY7, ADCY8, ADCY9, ASGR1, ASGR2, ATF2, ATF4, ATF6B, ATP1A1, ATP1A2, ATP1A3, ATP1A4, ATP1B1, ATP1B2, ATP1B3, ATP1B4, CANX, CGA, CREB1, CREB3, CREB3L1, CREB3L2, CREB3L3, CREB3L4, CREB5, DUOX2, DUOXA2, FXYD2, GNAQ, GNAS, GPX1, GPX2, GPX3, GPX5, GPX6, GPX7, GPX8, GSR, HSP90B1, HSPA5, ITPR1, ITPR2, ITPR3, IYD, LRP2, PAX8, PDIA4, PLCB1, PLCB2, PLCB3, PLCB4, …	TRUE
KEGG:05310	KEGG_26.07.2016	Asthma	[-1]	[Group12, Group13]	3	9.375	0.0872162	0.156262	{Group12=3.2379834807145074E-11, Group13=3.2196633876955714E-4}	{Group12=4.856975221071761E-10, Group13=0.0016098316938477856}	[HLA-DPA1, HLA-DPB1, HLA-DQA1]	[105369230, CCL11, CD40, CD40LG, EPX, FCER1A, FCER1G, HLA-DMA, HLA-DMB, HLA-DOA, HLA-DOB, HLA-DPA1, HLA-DPB1, HLA-DQA1, HLA-DQA2, HLA-DQB1, HLA-DRA, HLA-DRB1, HLA-DRB3, HLA-DRB4, HLA-DRB5, IL10, IL13, IL3, IL4, IL5, IL9, LOC102723407, MS4A2, PRG2, RNASE3, TNF]	FALSE
KEGG:04066	KEGG_26.07.2016	HIF-1 signaling pathway	[-1]	[None]	7	6.79612	0.0839969	0.157038	{None=NaN}	{None=NaN}	[EGLN1, EGLN3, ENO1, GAPDH, HMOX1, IL6, TF]	[AKT1, AKT2, AKT3, ALDOA, ANGPT1, ANGPT2, ANGPT4, ARNT, BCL2, CAMK2A, CAMK2B, CAMK2D, CAMK2G, CDKN1A, CDKN1B, CREBBP, CUL2, CYBB, EDN1, EGF, EGFR, EGLN1, EGLN2, EGLN3, EIF4E, EIF4E1B, EIF4E2, EIF4EBP1, ENO1, ENO2, ENO3, EP300, EPO, ERBB2, FLT1, GAPDH, HIF1A, HK1, HK2, HK3, HKDC1, HMOX1, IFNG, IFNGR1, IFNGR2, IGF1, IGF1R, IL6, IL6R, INS, INSR, LDHA, LTBR, MAP2K1, MAP2K2, MAPK1, MAPK3, MKNK1, MKNK2…	TRUE
KEGG:05162	KEGG_26.07.2016	Measles	[-1]	[Group13, Group4]	8	5.88235	0.0899295	0.157835	{Group13=3.2196633876955714E-4, Group4=0.0030116494135851426}	{Group13=0.0016098316938477856, Group4=0.011293685300944285}	[CD209, DDX58, EIF2AK2, FAS, IFIH1, IL6, IRF3, MX1]	[ADAR, AKT1, AKT2, AKT3, BBC3, CBLB, CCND1, CCND2, CCND3, CCNE1, CCNE2, CD209, CD28, CD3D, CD3E, CD3G, CD46, CDK2, CDK4, CDK6, CDKN1B, CHUK, CLEC4M, CSNK2A1, CSNK2A2, CSNK2A3, CSNK2B, DDX58, DOK1, EIF2AK1, EIF2AK2, EIF2AK3, EIF2AK4, EIF2S1, EIF3H, FAS, FASLG, FCGR2B, FYN, GNB2L1, GSK3B, HSPA1A, HSPA1B, HSPA1L, HSPA2, HSPA6, HSPA8, IFIH1, IFNA1, IFNA10, IFNA13, IFNA14, IFNA16, IFNA17, IFNA2, IFNA2…	FALSE
KEGG:04922	KEGG_26.07.2016	Glucagon signaling pathway	[-1]	[Group6]	7	6.86275	0.0828121	0.158263	{Group6=0.014575342522974766}	{Group6=0.036438356307436914}	[FBP1, G6PC, GCK, LDHB, PCK1, PCK2, PKM]	[ACACA, ACACB, ADCY2, AKT1, AKT2, AKT3, ATF2, ATF4, CALM1, CALM2, CALM3, CALML3, CALML5, CALML6, CAMK2A, CAMK2B, CAMK2D, CAMK2G, CPT1A, CPT1B, CPT1C, CREB1, CREB3, CREB3L1, CREB3L2, CREB3L3, CREB3L4, CREB5, CREBBP, CRTC2, EP300, FBP1, FOXO1, G6PC, G6PC2, G6PC3, GCG, GCGR, GCK, GNAQ, GNAS, GYS1, GYS2, ITPR1, ITPR2, ITPR3, LDHA, LDHAL6A, LDHAL6B, LDHB, LDHC, LOC102724428, PCK1, PCK2, PDE3B, PDHA1, …	FALSE
KEGG:04672	KEGG_26.07.2016	Intestinal immune network for IgA production	[-1]	[Group12, Group13]	4	8	0.0817282	0.159742	{Group12=3.2379834807145074E-11, Group13=3.2196633876955714E-4}	{Group12=4.856975221071761E-10, Group13=0.0016098316938477856}	[HLA-DPA1, HLA-DPB1, HLA-DQA1, IL6]	[105369230, AICDA, CCL25, CCL28, CCR10, CCR9, CD28, CD40, CD40LG, CD80, CD86, CXCL12, CXCR4, HLA-DMA, HLA-DMB, HLA-DOA, HLA-DOB, HLA-DPA1, HLA-DPB1, HLA-DQA1, HLA-DQA2, HLA-DQB1, HLA-DRA, HLA-DRB1, HLA-DRB3, HLA-DRB4, HLA-DRB5, ICOS, ICOSLG, IL10, IL15, IL15RA, IL2, IL4, IL5, IL6, ITGA4, ITGB7, LOC102723407, LOC102723996, LTBR, MADCAM1, MAP3K14, PIGR, TGFB1, TNFRSF13B, TNFRSF13C, TNFRSF17, TNFSF1…	FALSE
KEGG:04622	KEGG_26.07.2016	RIG-I-like receptor signaling pathway	[-1]	[Group4]	5	7.14286	0.0804058	0.160812	{Group4=0.0030116494135851426}	{Group4=0.011293685300944285}	[DDX58, DHX58, IFIH1, IRF3, TRIM25]	[ATG12, ATG5, AZI2, CASP10, CASP8, CHUK, CXCL10, CYLD, DAK, DDX3X, DDX58, DHX58, FADD, IFIH1, IFNA1, IFNA10, IFNA13, IFNA14, IFNA16, IFNA17, IFNA2, IFNA21, IFNA4, IFNA5, IFNA6, IFNA7, IFNA8, IFNB1, IFNE, IFNK, IFNW1, IKBKB, IKBKE, IKBKG, IL12A, IL12B, IL8, IRF3, IRF7, ISG15, MAP3K1, MAP3K7, MAPK10, MAPK11, MAPK12, MAPK13, MAPK14, MAPK8, MAPK9, MAVS, NFKB1, NFKBIA, NFKBIB, NLRX1, OTUD5, PIN1, RELA…	FALSE
KEGG:00051	KEGG_26.07.2016	Fructose and mannose metabolism	[-1]	[Group6]	3	9.09091	0.0937099	0.161181	{Group6=0.014575342522974766}	{Group6=0.036438356307436914}	[ALDOB, FBP1, PFKFB4]	[AKR1B1, AKR1B10, ALDOA, ALDOB, ALDOC, C12orf5, DAK, ENOSF1, FBP1, FBP2, FPGT, FUK, GMDS, GMPPA, GMPPB, HK1, HK2, HK3, HKDC1, KHK, MPI, PFKFB1, PFKFB2, PFKFB3, PFKFB4, PFKL, PFKM, PFKP, PMM1, PMM2, SORD, TPI1, TSTA3]	FALSE
KEGG:05145	KEGG_26.07.2016	Toxoplasmosis	[-1]	[Group13]	7	5.88235	0.115543	0.194837	{Group13=3.2196633876955714E-4}	{Group13=0.0016098316938477856}	[BCL2L1, GNAO1, HLA-DPA1, HLA-DPB1, HLA-DQA1, LDLR, SOCS1]	[105369230, AKT1, AKT2, AKT3, ALOX5, BAD, BCL2, BCL2L1, BIRC2, BIRC3, BIRC7, BIRC8, CASP3, CASP8, CASP9, CCR5, CD40, CD40LG, CHUK, CIITA, CYCS, GNAI1, GNAI2, GNAI3, GNAO1, HLA-DMA, HLA-DMB, HLA-DOA, HLA-DOB, HLA-DPA1, HLA-DPB1, HLA-DQA1, HLA-DQA2, HLA-DQB1, HLA-DRA, HLA-DRB1, HLA-DRB3, HLA-DRB4, HLA-DRB5, HSPA1A, HSPA1B, HSPA1L, HSPA2, HSPA6, HSPA8, IFNG, IFNGR1, IFNGR2, IKBKB, IKBKG, IL10, IL10R…	FALSE
KEGG:00500	KEGG_26.07.2016	Starch and sucrose metabolism	[-1]	[Group7]	4	7.01754	0.117869	0.194937	{Group7=0.39066131589908293}	{Group7=0.39066131589908293}	[G6PC, GCK, MGAM, UGP2]	[AGL, AMY1A, AMY1B, AMY1C, AMY2A, AMY2B, ENPP1, ENPP3, G6PC, G6PC2, G6PC3, GAA, GANC, GBA3, GBE1, GCK, GPI, GUSB, GYS1, GYS2, HK1, HK2, HK3, HKDC1, KL, LOC93432, MGAM, PGM1, PGM2, PGM2L1, PYGB, PYGL, PYGM, SI, TREH, UGDH, UGP2, UGT1A1, UGT1A10, UGT1A3, UGT1A4, UGT1A5, UGT1A6, UGT1A7, UGT1A8, UGT1A9, UGT2A1, UGT2A2, UGT2A3, UGT2B10, UGT2B11, UGT2B15, UGT2B17, UGT2B28, UGT2B4, UGT2B7, UXS1]	FALSE
KEGG:00140	KEGG_26.07.2016	Steroid hormone biosynthesis	[-1]	[None]	4	6.89655	0.123521	0.200431	{None=NaN}	{None=NaN}	[COMT, CYP3A4, HSD11B2, SULT2B1]	[AKR1C1, AKR1C2, AKR1C3, AKR1C4, AKR1D1, COMT, CYP11A1, CYP11B1, CYP11B2, CYP17A1, CYP19A1, CYP1A1, CYP1A2, CYP1B1, CYP21A2, CYP2E1, CYP3A4, CYP3A5, CYP3A7, CYP3A7-CYP3AP1, CYP7A1, CYP7B1, HSD11B1, HSD11B2, HSD17B1, HSD17B12, HSD17B2, HSD17B3, HSD17B6, HSD17B7, HSD17B8, HSD3B1, HSD3B2, SRD5A1, SRD5A2, SRD5A3, STS, SULT1E1, SULT2B1, UGT1A1, UGT1A10, UGT1A3, UGT1A4, UGT1A5, UGT1A6, UGT1A7, UGT1A8, …	TRUE
KEGG:05146	KEGG_26.07.2016	Amoebiasis	[-1]	[Group10]	6	6	0.146069	0.232629	{Group10=0.01618460128021263}	{Group10=0.0346812884575985}	[ARG1, C8G, C9, FN1, IL6, SERPINB3]	[ACTN1, ACTN2, ACTN3, ACTN4, ADCY1, ARG1, ARG2, C8A, C8B, C8G, C9, CASP3, CD14, CD1D, COL1A1, COL1A2, COL3A1, COL4A1, COL4A2, COL4A3, COL4A4, COL4A5, COL4A6, CSF2, CTSG, CXCL1, FN1, GNA11, GNA14, GNA15, GNAL, GNAQ, GNAS, HSPB1, IFNG, IL10, IL12A, IL12B, IL1B, IL1R1, IL1R2, IL6, IL8, ITGAM, ITGB2, LAMA1, LAMA2, LAMA3, LAMA4, LAMA5, LAMB1, LAMB2, LAMB3, LAMB4, LAMC1, LAMC2, LAMC3, LOC102723407, MUC…	FALSE
KEGG:05161	KEGG_26.07.2016	Hepatitis B	[-1]	[Group13, Group4]	8	5.47945	0.152204	0.237992	{Group13=3.2196633876955714E-4, Group4=0.0030116494135851426}	{Group13=0.0016098316938477856, Group4=0.011293685300944285}	[DDX58, FAS, HSPG2, IFIH1, IL6, IRF3, NFATC3, STAT4]	[AKT1, AKT2, AKT3, APAF1, ATF2, ATF4, ATF6B, ATP6AP1, BAD, BAX, BCL2, BIRC5, CASP10, CASP12, CASP3, CASP8, CASP9, CCNA1, CCNA2, CCND1, CCNE1, CCNE2, CDK2, CDK4, CDK6, CDKN1A, CDKN1B, CHUK, CREB1, CREB3, CREB3L1, CREB3L2, CREB3L3, CREB3L4, CREB5, CREBBP, CYCS, DDB1, DDB2, DDX3X, DDX58, E2F1, E2F2, E2F3, EGR2, EGR3, ELK1, EP300, FADD, FAS, FASLG, FOS, GRB2, HRAS, HSPG2, IFIH1, IFNA1, IFNA10, IFNA13…	FALSE
KEGG:00240	KEGG_26.07.2016	Pyrimidine metabolism	[-1]	[Group3]	6	5.71429	0.161389	0.243499	{Group3=0.10616811625453688}	{Group3=0.14477470398345937}	[CDA, CMPK2, NT5C2, PNP, UCKL1, UPP2]	[AK9, CAD, CANT1, CDA, CMPK1, CMPK2, CTPS1, CTPS2, DCK, DCTD, DCTPP1, DHODH, DPYD, DPYS, DTYMK, DUT, ENTPD1, ENTPD3, ENTPD4, ENTPD5, ENTPD6, ENTPD8, ITPA, LOC101060521, NME1, NME1-NME2, NME2, NME3, NME4, NME5, NME6, NME7, NT5C, NT5C1A, NT5C1B, NT5C1B-RDH14, NT5C2, NT5C3A, NT5C3B, NT5E, NT5M, NUDT2, PNP, PNPT1, POLA1, POLA2, POLD1, POLD2, POLD3, POLD4, POLE, POLE2, POLE3, POLE4, POLR1A, POLR1B, PO…	FALSE
KEGG:04623	KEGG_26.07.2016	Cytosolic DNA-sensing pathway	[-1]	[Group4]	4	6.25	0.159705	0.245261	{Group4=0.0030116494135851426}	{Group4=0.011293685300944285}	[DDX58, IL6, IRF3, MB21D1]	[ADAR, AIM2, CASP1, CCL4, CCL4L1, CCL4L2, CCL5, CHUK, CXCL10, DDX58, IFNA1, IFNA10, IFNA13, IFNA14, IFNA16, IFNA17, IFNA2, IFNA21, IFNA4, IFNA5, IFNA6, IFNA7, IFNA8, IFNB1, IKBKB, IKBKE, IKBKG, IL18, IL1B, IL33, IL6, IRF3, IRF7, LOC101060521, MAVS, MB21D1, NFKB1, NFKBIA, NFKBIB, POLR1C, POLR1D, POLR2E, POLR2F, POLR2H, POLR2K, POLR2L, POLR3A, POLR3B, POLR3C, POLR3D, POLR3E, POLR3F, POLR3G, POLR3GL…	FALSE
KEGG:03050	KEGG_26.07.2016	Proteasome	[-1]	[None]	3	6.81818	0.176208	0.256846	{None=NaN}	{None=NaN}	[PSMB6, PSMB9, PSMF1]	[IFNG, POMP, PSMA1, PSMA2, PSMA3, PSMA4, PSMA5, PSMA6, PSMA7, PSMA8, PSMB1, PSMB10, PSMB11, PSMB2, PSMB3, PSMB4, PSMB5, PSMB6, PSMB7, PSMB8, PSMB9, PSMC1, PSMC2, PSMC3, PSMC4, PSMC5, PSMC6, PSMD1, PSMD11, PSMD12, PSMD13, PSMD14, PSMD2, PSMD3, PSMD4, PSMD6, PSMD7, PSMD8, PSME1, PSME2, PSME3, PSME4, PSMF1, SHFM1]	TRUE
KEGG:04931	KEGG_26.07.2016	Insulin resistance	[-1]	[Group6]	6	5.50459	0.175466	0.260174	{Group6=0.014575342522974766}	{Group6=0.036438356307436914}	[G6PC, IL6, PCK1, PCK2, SLC27A2, SLC27A6]	[ACACB, AKT1, AKT2, AKT3, CD36, CPT1A, CPT1B, CREB1, CREB3, CREB3L1, CREB3L2, CREB3L3, CREB3L4, CREB5, CRTC2, FOXO1, G6PC, G6PC2, G6PC3, GFPT1, GFPT2, GSK3B, GYS1, GYS2, IKBKB, IL6, INS, INSR, IRS1, IRS2, MAPK10, MAPK8, MAPK9, MGEA5, MLX, MLXIP, MLXIPL, MTOR, NFKB1, NFKBIA, NOS3, NR1H2, NR1H3, OGT, PCK1, PCK2, PDPK1, PIK3CA, PIK3CB, PIK3CD, PIK3CG, PIK3R1, PIK3R2, PIK3R3, PIK3R5, PPARA, PPARGC1A,…	FALSE
KEGG:02010	KEGG_26.07.2016	ABC transporters	[-1]	[Group8]	3	6.66667	0.184515	0.264472	{Group8=0.08813088831342139}	{Group8=0.14688481385570232}	[ABCA2, ABCB11, ABCG2]	[105369239, ABCA1, ABCA10, ABCA12, ABCA13, ABCA2, ABCA3, ABCA4, ABCA5, ABCA6, ABCA7, ABCA8, ABCA9, ABCB1, ABCB10, ABCB11, ABCB4, ABCB5, ABCB6, ABCB7, ABCB8, ABCB9, ABCC1, ABCC10, ABCC11, ABCC12, ABCC2, ABCC3, ABCC4, ABCC5, ABCC6, ABCC8, ABCC9, ABCD1, ABCD2, ABCD3, ABCD4, ABCG1, ABCG2, ABCG4, ABCG5, ABCG8, CFTR, TAP1, TAP2]	FALSE
KEGG:04973	KEGG_26.07.2016	Carbohydrate digestion and absorption	[-1]	[Group7]	3	6.52174	0.192924	0.271991	{Group7=0.39066131589908293}	{Group7=0.39066131589908293}	[G6PC, MGAM, SLC37A4]	[AKT1, AKT2, AKT3, AMY1A, AMY1B, AMY1C, AMY2A, AMY2B, ATP1A1, ATP1A2, ATP1A3, ATP1A4, ATP1B1, ATP1B2, ATP1B3, ATP1B4, CACNA1D, FXYD2, G6PC, G6PC2, G6PC3, GNAT3, HK1, HK2, HK3, HKDC1, LCT, LOC93432, MGAM, PIK3CA, PIK3CB, PIK3CD, PIK3CG, PIK3R1, PIK3R2, PIK3R3, PIK3R5, PLCB2, PRKCB, SI, SLC2A2, SLC2A5, SLC37A4, SLC5A1, TAS1R2, TAS1R3]	FALSE
KEGG:04146	KEGG_26.07.2016	Peroxisome	[-1]	[Group2]	5	6.0241	0.199096	0.276166	{Group2=0.08992950641749481}	{Group2=0.1348942596262422}	[ACSL4, AGXT, CAT, SCP2, SLC27A2]	[ABCD1, ABCD2, ABCD3, ABCD4, ACAA1, ACOT8, ACOX1, ACOX2, ACOX3, ACSL1, ACSL3, ACSL4, ACSL5, ACSL6, AGPS, AGXT, AMACR, BAAT, CAT, CRAT, CROT, DAO, DDO, DECR2, DHRS4, DHRS4L1, ECH1, ECI2, EHHADH, EPHX2, FAR1, FAR2, GNPAT, GSTK1, HACL1, HAO1, HAO2, HMGCL, HMGCLL1, HSD17B4, IDH1, IDH2, MLYCD, MPV17, MPV17L, MPV17L2, MVK, NOS2, NUDT12, NUDT19, NUDT7, PAOX, PECR, PEX1, PEX10, PEX11A, PEX11B, PEX11G, PE…	FALSE
KEGG:04930	KEGG_26.07.2016	Type II diabetes mellitus	[-1]	[Group6]	3	6.25	0.210017	0.286689	{Group6=0.014575342522974766}	{Group6=0.036438356307436914}	[GCK, PKM, SOCS1]	[ABCC8, ADIPOQ, CACNA1A, CACNA1B, CACNA1C, CACNA1D, CACNA1E, CACNA1G, GCK, HK1, HK2, HK3, HKDC1, IKBKB, INS, INSR, IRS1, IRS2, IRS4, KCNJ11, MAFA, MAPK1, MAPK10, MAPK3, MAPK8, MAPK9, MTOR, PDX1, PIK3CA, PIK3CB, PIK3CD, PIK3CG, PIK3R1, PIK3R2, PIK3R3, PIK3R5, PKLR, PKM, PRKCD, PRKCE, PRKCZ, SLC2A2, SLC2A4, SOCS1, SOCS2, SOCS3, SOCS4, TNF]	FALSE
KEGG:05144	KEGG_26.07.2016	Malaria	[-1]	[Group11]	3	6.12245	0.218686	0.293859	{Group11=0.02565976542938281}	{Group11=0.04811206018009277}	[HBA2, IL6, SDC2]	[CCL2, CD36, CD40, CD40LG, CD81, COMP, CR1, CSF3, DARC, GYPA, GYPB, GYPC, HBA1, HBA2, HBB, HGF, ICAM1, IFNG, IL10, IL12A, IL18, IL1B, IL6, IL8, ITGAL, ITGB2, KLRB1, KLRC4-KLRK1, KLRK1, LRP1, MET, MYD88, PECAM1, SDC1, SDC2, SELE, SELP, TGFB1, TGFB2, TGFB3, THBS1, THBS2, THBS3, THBS4, TLR2, TLR4, TLR9, TNF, VCAM1]	FALSE
KEGG:00330	KEGG_26.07.2016	Arginine and proline metabolism	[-1]	[None]	3	6	0.227428	0.296345	{None=NaN}	{None=NaN}	[AOC1, ARG1, GATM]	[ADC, AGMAT, ALDH18A1, ALDH1B1, ALDH2, ALDH3A2, ALDH4A1, ALDH7A1, ALDH9A1, AMD1, AOC1, ARG1, ARG2, CARNS1, CKB, CKM, CKMT1A, CKMT1B, CKMT2, CNDP1, CNDP2, DAO, GAMT, GATM, GOT1, GOT2, HOGA1, L3HYPDH, LAP3, LOC102724788, MAOA, MAOB, NOS1, NOS2, NOS3, OAT, ODC1, P4HA1, P4HA2, P4HA3, PRODH, PRODH2, PYCR1, PYCR2, PYCRL, SAT1, SAT2, SMOX, SMS, SRM]	TRUE
KEGG:05323	KEGG_26.07.2016	Rheumatoid arthritis	[-1]	[Group13]	5	5.49451	0.22728	0.300709	{Group13=3.2196633876955714E-4}	{Group13=0.0016098316938477856}	[HLA-DPA1, HLA-DPB1, HLA-DQA1, IL11, IL6]	[105369230, ACP5, ANGPT1, ATP6AP1, ATP6V0A1, ATP6V0A2, ATP6V0A4, ATP6V0B, ATP6V0C, ATP6V0D1, ATP6V0D2, ATP6V0E1, ATP6V0E2, ATP6V1A, ATP6V1B1, ATP6V1B2, ATP6V1C1, ATP6V1C2, ATP6V1D, ATP6V1E1, ATP6V1E2, ATP6V1F, ATP6V1G1, ATP6V1G2, ATP6V1G3, ATP6V1H, CCL2, CCL20, CCL3, CCL3L1, CCL3L3, CCL5, CD28, CD80, CD86, CSF1, CSF2, CTLA4, CTSK, CTSL, CXCL1, CXCL12, CXCL5, CXCL6, FLT1, FOS, HLA-DMA, HLA-DMB, HL…	FALSE
KEGG:04978	KEGG_26.07.2016	Mineral absorption	[-1]	[None]	3	5.76923	0.245102	0.314609	{None=NaN}	{None=NaN}	[FTH1, HMOX1, TF]	[ATOX1, ATP1A1, ATP1A2, ATP1A3, ATP1A4, ATP1B1, ATP1B2, ATP1B3, ATP1B4, ATP2B1, ATP7A, CLCN2, CYBRD1, FTH1, FTL, FXYD2, HEPH, HMOX1, HMOX2, MT1A, MT1B, MT1E, MT1F, MT1G, MT1H, MT1HL1, MT1M, MT1X, MT2A, S100G, SLC11A1, SLC11A2, SLC26A3, SLC26A6, SLC26A9, SLC30A1, SLC31A1, SLC34A2, SLC39A4, SLC40A1, SLC46A1, SLC5A1, SLC6A19, SLC8A1, SLC9A3, STEAP1, STEAP2, TF, TRPM6, TRPM7, TRPV6, VDR]	TRUE
KEGG:04142	KEGG_26.07.2016	Lysosome	[-1]	[None]	6	4.87805	0.301977	0.365775	{None=NaN}	{None=NaN}	[ABCA2, ACP2, CTSD, CTSS, CTSW, LITAF]	[ABCA2, ABCB9, ACP2, ACP5, AGA, AP1B1, AP1G1, AP1G2, AP1M1, AP1M2, AP1S1, AP1S2, AP1S3, AP3B1, AP3B2, AP3D1, AP3M1, AP3M2, AP3S1, AP3S2, AP4B1, AP4E1, AP4M1, AP4S1, ARSA, ARSB, ARSG, ASAH1, ATP6AP1, ATP6V0A1, ATP6V0A2, ATP6V0A4, ATP6V0B, ATP6V0C, ATP6V0D1, ATP6V0D2, ATP6V1H, CD164, CD63, CD68, CLN3, CLN5, CLTA, CLTB, CLTC, CLTCL1, CTNS, CTSA, CTSB, CTSC, CTSD, CTSE, CTSF, CTSG, CTSH, CTSK, CTSL, …	TRUE
KEGG:04920	KEGG_26.07.2016	Adipocytokine signaling pathway	[-1]	[Group6]	4	5.71429	0.293739	0.36611	{Group6=0.014575342522974766}	{Group6=0.036438356307436914}	[ACSL4, G6PC, PCK1, PCK2]	[ACACB, ACSBG1, ACSBG2, ACSL1, ACSL3, ACSL4, ACSL5, ACSL6, ADIPOQ, ADIPOR1, ADIPOR2, AGRP, AKT1, AKT2, AKT3, CAMKK1, CAMKK2, CD36, CHUK, CPT1A, CPT1B, CPT1C, G6PC, G6PC2, G6PC3, IKBKB, IKBKG, IRS1, IRS2, IRS4, JAK2, LEP, LEPR, MAPK10, MAPK8, MAPK9, MTOR, NFKB1, NFKBIA, NFKBIB, NFKBIE, NPY, PCK1, PCK2, POMC, PPARA, PPARGC1A, PRKAA1, PRKAA2, PRKAB1, PRKAB2, PRKAG1, PRKAG2, PRKAG3, PRKCQ, PTPN11, RE…	FALSE
KEGG:00982	KEGG_26.07.2016	Drug metabolism	[-1]	[Group1, Group14]	4	5.7971	0.290204	0.367022	{Group1=0.1938150535425222, Group14=0.15624596874994404}	{Group1=0.22363275408752561, Group14=0.19530746093743004}	[ADH5, CYP2C19, CYP3A4, GSTO1]	[ADH1A, ADH1B, ADH1C, ADH4, ADH5, ADH6, ADH7, ALDH1A3, ALDH3A1, ALDH3B1, ALDH3B2, AOX1, CYP1A2, CYP2A6, CYP2B6, CYP2C19, CYP2C8, CYP2C9, CYP2D6, CYP2E1, CYP3A4, CYP3A5, FMO1, FMO2, FMO3, FMO4, FMO5, GSTA1, GSTA2, GSTA3, GSTA4, GSTA5, GSTK1, GSTM1, GSTM2, GSTM3, GSTM4, GSTM5, GSTO1, GSTO2, GSTP1, GSTT1, GSTT2, GSTT2B, HPGDS, MAOA, MAOB, MGST1, MGST2, MGST3, UGT1A1, UGT1A10, UGT1A3, UGT1A4, UGT1A5,…	TRUE
KEGG:04611	KEGG_26.07.2016	Platelet activation	[-1]	[Group1]	6	4.91803	0.298964	0.367299	{Group1=0.1938150535425222}	{Group1=0.22363275408752561}	[ADCY7, FGA, FGB, FGG, PLA2G4C, PLA2G4F]	[ACTB, ACTG1, ADCY1, ADCY2, ADCY3, ADCY4, ADCY5, ADCY6, ADCY7, ADCY8, ADCY9, AKT1, AKT2, AKT3, APBB1IP, ARHGAP35, ARHGEF1, ARHGEF12, BTK, COL1A1, COL1A2, COL3A1, F2R, F2RL3, FCER1G, FCGR2A, FERMT3, FGA, FGB, FGG, FYN, GNA13, GNAI1, GNAI2, GNAI3, GNAQ, GNAS, GP1BA, GP1BB, GP5, GP6, GP9, GUCY1A2, GUCY1A3, GUCY1B3, ITGA2, ITGA2B, ITGB1, ITGB3, ITPR1, ITPR2, ITPR3, JMJD7-PLA2G4B, LCP2, LYN, MAPK1, MA…	FALSE
KEGG:04971	KEGG_26.07.2016	Gastric acid secretion	[-1]	[None]	4	5.40541	0.309607	0.369808	{None=NaN}	{None=NaN}	[ADCY7, CA2, EZR, SST]	[ACTB, ADCY1, ADCY2, ADCY3, ADCY4, ADCY5, ADCY6, ADCY7, ADCY8, ADCY9, ATP1A1, ATP1A2, ATP1A3, ATP1A4, ATP1B1, ATP1B2, ATP1B3, ATP1B4, ATP4A, ATP4B, CA2, CALM1, CALM2, CALM3, CALML3, CALML5, CALML6, CAMK2A, CAMK2B, CAMK2D, CAMK2G, CCKBR, CFTR, CHRM3, EZR, GAST, GNAI1, GNAI2, GNAI3, GNAQ, GNAS, HRH2, ITPR1, ITPR2, ITPR3, KCNE2, KCNJ1, KCNJ10, KCNJ15, KCNJ16, KCNJ2, KCNK10, KCNK2, KCNQ1, MYLK, MYLK2…	TRUE
KEGG:05140	KEGG_26.07.2016	Leishmaniasis	[-1]	[Group12, Group13]	4	5.40541	0.309607	0.369808	{Group12=3.2379834807145074E-11, Group13=3.2196633876955714E-4}	{Group12=4.856975221071761E-10, Group13=0.0016098316938477856}	[C3, HLA-DPA1, HLA-DPB1, HLA-DQA1]	[105369230, C3, CR1, CYBA, ELK1, FCGR1A, FCGR2A, FCGR2C, FCGR3A, FCGR3B, FOS, HLA-DMA, HLA-DMB, HLA-DOA, HLA-DOB, HLA-DPA1, HLA-DPB1, HLA-DQA1, HLA-DQA2, HLA-DQB1, HLA-DRA, HLA-DRB1, HLA-DRB3, HLA-DRB4, HLA-DRB5, IFNG, IFNGR1, IFNGR2, IL10, IL12A, IL12B, IL1A, IL1B, IL4, IRAK1, IRAK4, ITGA4, ITGAM, ITGB1, ITGB2, JAK1, JAK2, JUN, LOC102723407, MAP3K7, MAPK1, MAPK11, MAPK12, MAPK13, MAPK14, MAPK3, …	FALSE
KEGG:05169	KEGG_26.07.2016	Epstein-Barr virus infection	[-1]	[Group13]	9	4.41176	0.321175	0.378371	{Group13=3.2196633876955714E-4}	{Group13=0.0016098316938477856}	[DDX58, EIF2AK2, HLA-B, HLA-DPA1, HLA-DPB1, HLA-DQA1, HLA-F, IRF3, VIM]	[105369261, AKAP8L, AKT1, AKT2, AKT3, ATF2, BCL2, CCNA1, CCNA2, CD19, CD38, CD40, CD44, CD58, CDK1, CDK2, CDKN1A, CDKN1B, CHUK, CR2, CREBBP, CSNK2A1, CSNK2A2, CSNK2A3, CSNK2B, DDX58, EIF2AK1, EIF2AK2, EIF2AK3, EIF2AK4, ENTPD1, ENTPD3, ENTPD8, EP300, FCER2, FGR, GSK3B, GTF2B, GTF2E1, GTF2E2, HDAC1, HDAC2, HDAC4, HDAC5, HLA-A, HLA-B, HLA-C, HLA-DPA1, HLA-DPB1, HLA-DQA1, HLA-DQA2, HLA-DQB1, HLA-DRA,…	FALSE
KEGG:05204	KEGG_26.07.2016	Chemical carcinogenesis	[-1]	[Group1, Group14]	4	4.87805	0.348209	0.404676	{Group1=0.1938150535425222, Group14=0.15624596874994404}	{Group1=0.22363275408752561, Group14=0.19530746093743004}	[ADH5, CYP2C19, CYP3A4, GSTO1]	[ADH1A, ADH1B, ADH1C, ADH4, ADH5, ADH6, ADH7, AKR1C2, ALDH1A3, ALDH3A1, ALDH3B1, ALDH3B2, ARNT, CBR1, CCBL1, CCBL2, CHRNA7, CYP1A1, CYP1A2, CYP1B1, CYP2A13, CYP2A6, CYP2C18, CYP2C19, CYP2C8, CYP2C9, CYP2E1, CYP3A4, CYP3A43, CYP3A5, CYP3A7, CYP3A7-CYP3AP1, EPHX1, GSTA1, GSTA2, GSTA3, GSTA4, GSTA5, GSTK1, GSTM1, GSTM2, GSTM3, GSTM4, GSTM5, GSTO1, GSTO2, GSTP1, GSTT1, GSTT2, GSTT2B, HPGDS, HSD11B1, …	FALSE
KEGG:04726	KEGG_26.07.2016	Serotonergic synapse	[-1]	[Group1]	5	4.46429	0.420745	0.482454	{Group1=0.1938150535425222}	{Group1=0.22363275408752561}	[CYP2C19, CYP2J2, GNAO1, PLA2G4C, PLA2G4F]	[ADCY5, ALOX12, ALOX12B, ALOX15, ALOX15B, ALOX5, APP, ARAF, BRAF, CACNA1A, CACNA1B, CACNA1C, CACNA1D, CACNA1F, CACNA1S, CASP3, CYP2C18, CYP2C19, CYP2C8, CYP2C9, CYP2D6, CYP2J2, CYP4X1, DDC, DUSP1, GABRB1, GABRB2, GABRB3, GNAI1, GNAI2, GNAI3, GNAO1, GNAQ, GNAS, GNB1, GNB2, GNB3, GNB4, GNB5, GNG10, GNG11, GNG12, GNG13, GNG2, GNG3, GNG4, GNG5, GNG7, GNG8, GNGT1, GNGT2, HRAS, HTR1A, HTR1B, HTR1D, HTR…	FALSE
KEGG:04621	KEGG_26.07.2016	NOD-like receptor signaling pathway	[-1]	[None]	3	5.26316	0.436804	0.494279	{None=NaN}	{None=NaN}	[HSP90B1, IL6, MEFV]	[BIRC2, BIRC3, CARD18, CARD6, CARD8, CARD9, CASP1, CASP5, CASP8, CCL2, CCL5, CHUK, CXCL1, CXCL2, ERBB2IP, HSP90AA1, HSP90AB1, HSP90B1, IKBKB, IKBKG, IL18, IL1B, IL6, IL8, MAP3K7, MAPK1, MAPK10, MAPK11, MAPK12, MAPK13, MAPK14, MAPK3, MAPK8, MAPK9, MEFV, NAIP, NFKB1, NFKBIA, NFKBIB, NLRC4, NLRP1, NLRP3, NOD1, NOD2, PSTPIP1, PYCARD, PYDC1, RELA, RIPK2, SUGT1, TAB1, TAB2, TAB3, TNF, TNFAIP3, TRAF6, T…	TRUE
KEGG:05160	KEGG_26.07.2016	Hepatitis C	[-1]	[Group4]	6	4.51128	0.454284	0.500877	{Group4=0.0030116494135851426}	{Group4=0.011293685300944285}	[CLDN10, DDX58, EIF2AK2, IFIT1, IRF3, LDLR]	[AKT1, AKT2, AKT3, ARAF, BAD, BRAF, CD81, CDKN1A, CHUK, CLDN1, CLDN10, CLDN11, CLDN14, CLDN15, CLDN16, CLDN17, CLDN18, CLDN19, CLDN2, CLDN20, CLDN22, CLDN23, CLDN24, CLDN25, CLDN3, CLDN4, CLDN5, CLDN6, CLDN7, CLDN8, CLDN9, DDX58, EGF, EGFR, EIF2AK1, EIF2AK2, EIF2AK3, EIF2AK4, EIF2S1, EIF3E, GRB2, GSK3B, HRAS, IFIT1, IFIT1B, IFNA1, IFNA10, IFNA13, IFNA14, IFNA16, IFNA17, IFNA2, IFNA21, IFNA4, IFNA…	FALSE
KEGG:04730	KEGG_26.07.2016	Long-term depression	[-1]	[Group1]	3	5	0.449948	0.502539	{Group1=0.1938150535425222}	{Group1=0.22363275408752561}	[GNAO1, PLA2G4C, PLA2G4F]	[ARAF, BRAF, CACNA1A, CRH, CRHR1, GNA11, GNA12, GNA13, GNAI1, GNAI2, GNAI3, GNAO1, GNAQ, GNAS, GNAZ, GRIA1, GRIA2, GRIA3, GRID2, GRM1, GUCY1A2, GUCY1A3, GUCY1B3, HRAS, IGF1, IGF1R, ITPR1, ITPR2, ITPR3, JMJD7-PLA2G4B, KRAS, LYN, MAP2K1, MAP2K2, MAPK1, MAPK3, NOS1, NRAS, PLA2G4A, PLA2G4B, PLA2G4C, PLA2G4D, PLA2G4E, PLA2G4F, PLCB1, PLCB2, PLCB3, PLCB4, PPP1R17, PPP2CA, PPP2CB, PPP2R1A, PPP2R1B, PRKC…	FALSE
KEGG:00830	KEGG_26.07.2016	Retinol metabolism	[-1]	[Group14]	3	4.61538	0.474841	0.504152	{Group14=0.15624596874994404}	{Group14=0.19530746093743004}	[ADH5, CYP3A4, RDH16]	[ADH1A, ADH1B, ADH1C, ADH4, ADH5, ADH6, ADH7, ALDH1A1, ALDH1A2, AOX1, AWAT2, BCMO1, CYP1A1, CYP1A2, CYP26A1, CYP26B1, CYP26C1, CYP2A6, CYP2B6, CYP2C18, CYP2C8, CYP2C9, CYP2S1, CYP3A4, CYP3A5, CYP3A7, CYP3A7-CYP3AP1, CYP4A11, DGAT1, DHRS3, DHRS4, DHRS4L1, DHRS4L2, DHRS9, HSD17B6, LRAT, PNPLA4, RDH10, RDH11, RDH12, RDH16, RDH5, RDH8, RETSAT, RPE65, SDR16C5, UGT1A1, UGT1A10, UGT1A3, UGT1A4, UGT1A5, …	FALSE
KEGG:04213	KEGG_26.07.2016	Longevity regulating pathway	[-1]	[None]	3	4.6875	0.46961	0.50483	{None=NaN}	{None=NaN}	[ADCY7, CAT, CRYAB]	[ADCY1, ADCY2, ADCY3, ADCY4, ADCY5, ADCY6, ADCY7, ADCY8, ADCY9, AKT1, AKT1S1, AKT2, AKT3, ATG5, CAT, CLPB, CRYAB, EIF4EBP2, FOXA2, FOXO1, FOXO3, HDAC1, HDAC2, HRAS, HSPA1A, HSPA1B, HSPA1L, HSPA2, HSPA6, HSPA8, IGF1, IGF1R, INS, INSR, IRS1, IRS2, IRS4, KRAS, MTOR, NRAS, PIK3CA, PIK3CB, PIK3CD, PIK3CG, PIK3R1, PIK3R2, PIK3R3, PIK3R5, PRKAA1, PRKAA2, PRKAB1, PRKAB2, PRKACA, PRKACB, PRKACG, PRKAG1, P…	TRUE
KEGG:04910	KEGG_26.07.2016	Insulin signaling pathway	[-1]	[Group6]	6	4.31655	0.466488	0.507822	{Group6=0.014575342522974766}	{Group6=0.036438356307436914}	[FBP1, G6PC, GCK, PCK1, PCK2, SOCS1]	[ACACA, ACACB, AKT1, AKT2, AKT3, ARAF, BAD, BRAF, CALM1, CALM2, CALM3, CALML3, CALML5, CALML6, CBL, CBLB, CBLC, CRK, CRKL, EIF4E, EIF4E1B, EIF4E2, EIF4EBP1, ELK1, EXOC7, FASN, FBP1, FBP2, FLOT1, FLOT2, FOXO1, G6PC, G6PC2, G6PC3, GCK, GRB2, GSK3B, GYS1, GYS2, HK1, HK2, HK3, HKDC1, HRAS, IKBKB, INPP5K, INPPL1, INS, INSR, IRS1, IRS2, IRS4, KRAS, LIPE, MAP2K1, MAP2K2, MAPK1, MAPK10, MAPK3, MAPK8, MAP…	FALSE
KEGG:00980	KEGG_26.07.2016	Metabolism of xenobiotics by cytochrome P450	[-1]	[Group14]	3	4.10959	0.519903	0.545264	{Group14=0.15624596874994404}	{Group14=0.19530746093743004}	[ADH5, CYP3A4, GSTO1]	[ADH1A, ADH1B, ADH1C, ADH4, ADH5, ADH6, ADH7, AKR1C1, AKR7A2, AKR7A3, ALDH1A3, ALDH3A1, ALDH3B1, ALDH3B2, CBR1, CBR3, CYP1A1, CYP1A2, CYP1B1, CYP2A13, CYP2A6, CYP2B6, CYP2C9, CYP2D6, CYP2E1, CYP2F1, CYP2S1, CYP3A4, CYP3A5, DHDH, EPHX1, GSTA1, GSTA2, GSTA3, GSTA4, GSTA5, GSTK1, GSTM1, GSTM2, GSTM3, GSTM4, GSTM5, GSTO1, GSTO2, GSTP1, GSTT1, GSTT2, GSTT2B, HPGDS, HSD11B1, MGST1, MGST2, MGST3, SULT2A…	FALSE
KEGG:04064	KEGG_26.07.2016	NF-kappa B signaling pathway	[-1]	[Group4]	4	4.30108	0.550579	0.57048	{Group4=0.0030116494135851426}	{Group4=0.011293685300944285}	[BCL2L1, CCL19, DDX58, TRIM25]	[ATM, BCL10, BCL2, BCL2A1, BCL2L1, BIRC2, BIRC3, BLNK, BTK, CARD11, CCL13, CCL19, CCL21, CCL4, CCL4L1, CCL4L2, CD14, CD40, CD40LG, CFLAR, CHUK, CSNK2A1, CSNK2A2, CSNK2A3, CSNK2B, CXCL12, CXCL2, DDX58, ERC1, GADD45B, ICAM1, IKBKB, IKBKG, IL1B, IL1R1, IL8, IRAK1, IRAK4, LAT, LBP, LCK, LOC102723407, LTA, LTB, LTBR, LY96, LYN, MALT1, MAP3K14, MAP3K7, MYD88, NFKB1, NFKB2, NFKBIA, PARP1, PIAS4, PIDD, P…	FALSE
KEGG:04915	KEGG_26.07.2016	Estrogen signaling pathway	[-1]	[Group5]	4	4.0404	0.569503	0.576203	{Group5=0.2246003204513792}	{Group5=0.24064320048362056}	[ADCY7, FKBP5, GNAO1, HSP90B1]	[ADCY1, ADCY2, ADCY3, ADCY4, ADCY5, ADCY6, ADCY7, ADCY8, ADCY9, AKT1, AKT2, AKT3, ATF2, ATF4, ATF6B, CALM1, CALM2, CALM3, CALML3, CALML5, CALML6, CREB1, CREB3, CREB3L1, CREB3L2, CREB3L3, CREB3L4, CREB5, EGFR, ESR1, ESR2, FKBP4, FKBP5, FOS, GABBR1, GABBR2, GNAI1, GNAI2, GNAI3, GNAO1, GNAQ, GNAS, GPER1, GRB2, GRM1, HBEGF, HRAS, HSP90AA1, HSP90AB1, HSP90B1, HSPA1A, HSPA1B, HSPA1L, HSPA2, HSPA6, HSPA…	FALSE
KEGG:04750	KEGG_26.07.2016	Inflammatory mediator regulation of TRP channels	[-1]	[Group1]	4	4.08163	0.566133	0.579613	{Group1=0.1938150535425222}	{Group1=0.22363275408752561}	[ADCY7, CYP2J2, PLA2G4C, PLA2G4F]	[ADCY1, ADCY2, ADCY3, ADCY4, ADCY5, ADCY6, ADCY7, ADCY8, ADCY9, ALOX12, ASIC1, ASIC2, ASIC3, ASIC4, ASIC5, BDKRB1, BDKRB2, CALM1, CALM2, CALM3, CALML3, CALML5, CALML6, CAMK2A, CAMK2B, CAMK2D, CAMK2G, CYP2J2, F2RL1, GNAQ, GNAS, HRH1, HTR2A, HTR2B, HTR2C, IGF1, IL1B, IL1R1, IL1RAP, ITPR1, ITPR2, ITPR3, JMJD7-PLA2G4B, MAP2K3, MAP2K6, MAPK10, MAPK11, MAPK12, MAPK13, MAPK14, MAPK8, MAPK9, NGF, NTRK1, …	FALSE
KEGG:04152	KEGG_26.07.2016	AMPK signaling pathway	[-1]	[Group6]	5	4	0.608851	0.608851	{Group6=0.014575342522974766}	{Group6=0.036438356307436914}	[FBP1, G6PC, PCK1, PCK2, PFKFB4]	[ACACA, ACACB, ADIPOQ, ADIPOR1, ADIPOR2, ADRA1A, AKT1, AKT1S1, AKT2, AKT3, CAB39, CAB39L, CAMKK1, CAMKK2, CCNA1, CCNA2, CCND1, CD36, CFTR, CPT1A, CPT1B, CPT1C, CREB1, CREB3, CREB3L1, CREB3L2, CREB3L3, CREB3L4, CREB5, CRTC2, EEF2, EEF2K, EIF4EBP1, ELAVL1, FASN, FBP1, FBP2, FOXO1, FOXO3, G6PC, G6PC2, G6PC3, GYS1, GYS2, HMGCR, HNF4A, IGF1, IGF1R, INS, INSR, IRS1, IRS2, IRS4, LEP, LEPR, LIPE, LOC1019…	FALSE
