# Supplementary material for: Differences in responses of grass carp to different types of grass carp reovirus (GCRV) and the mechanism of hemorrhage revealed by transcriptome sequencing
Source: BMC Genomics. 2017 Jun 8;18:452. doi: 10.1186/s12864-017-3824-1 (PMC5465539; doi:10.1186/s12864-017-3824-1)
Supplement: Supplementary file 5 — Detailed information of the common differentially expressed genes in the two groups. (XLSX 22 kb) [file 12864_2017_3824_MOESM5_ESM.xlsx]

## Sheet: up-regulated
gene ID	gene annotation
CI01000146_02278636_02311063	HB23_MOUSE ame: Full=H-2 class II histocompatibility E-S beta chain
CI01000319_05684798_05685353	HA18_MOUSE ame: Full=H-2 class I histocompatibility Q8 alpha chain Flags: Precursor
CI01000071_04430037_04431564	CCL7_RAT ame: Full=C-C motif chemokine 7 ame: Full=Monocyte chemoattractant 3 ame: Full=Monocyte chemotactic 3 Short=MCP-3 ame: Full=Small-inducible cytokine A7 Flags: Precursor
CI01000062_02407073_02410074	RSAD2_DANRE ame: Full=Radical S-adenosyl methionine domain-containing 2 ame: Full=Viperin ame: Full=Virus inhibitory endoplasmic reticulum- interferon-inducible
CI01000063_00805911_00806593	IFIT5_HUMAN ame: Full=Interferon-induced with tetratricopeptide repeats 5 Short=IFIT-5 ame: Full=Interferon-induced 58 kDa ame: Full=Retinoic acid- and interferon-inducible 58 kDa Short=P58
CI01000504_00017990_00018707	CXL11_HUMAN ame: Full=C-X-C motif chemokine 11 ame: Full=Beta-R1 ame: Full=H174 ame: Full=Interferon gamma-inducible 9 Short=IP-9 ame: Full=Interferon-inducible T-cell alpha chemoattractant Short=I-TAC ame: Full=Small-inducible cytokine B11 Flags: Precursor
CI01000039_04070151_04075216	CXL11_BOVIN ame: Full=C-X-C motif chemokine 11 ame: Full=Small-inducible cytokine B11 Flags: Precursor
CI01000039_04062068_04062375	CXL11_HUMAN ame: Full=C-X-C motif chemokine 11 ame: Full=Beta-R1 ame: Full=H174 ame: Full=Interferon gamma-inducible 9 Short=IP-9 ame: Full=Interferon-inducible T-cell alpha chemoattractant Short=I-TAC ame: Full=Small-inducible cytokine B11 Flags: Precursor
CI01000071_04433656_04434358	CCL19_MOUSE ame: Full=C-C motif chemokine 19 ame: Full=Epstein-Barr virus-induced molecule 1 ligand chemokine Short=EBI1 ligand chemokine Short=ELC ame: Full=Small-inducible cytokine A19 Flags: Precursor
CI01000117_00391551_00393018	TR11B_MOUSE ame: Full=Tumor necrosis factor receptor superfamily member 11B ame: Full=Osteoclastogenesis inhibitory factor ame: Full=Osteoprotegerin Flags: Precursor
CI01000388_00071304_00072471	UPAR_MACFA ame: Full=Urokinase plasminogen activator surface receptor Short=U-PAR Short=uPAR ame: CD_antigen=CD87 Flags: Precursor
CI01072362_00000096_00000637	CD9_MOUSE ame: Full=CD9 antigen ame: CD_antigen=CD9
CI01000215_00044551_00056641	CD9_MOUSE ame: Full=CD9 antigen ame: CD_antigen=CD9
CI01000388_00053979_00055495	UPAR_RAT ame: Full=Urokinase plasminogen activator surface receptor Short=U-PAR Short=uPAR ame: CD_antigen=CD87 Flags: Precursor
CI01000353_01907010_01907943	SACS_MOUSE ame: Full=Sacsin ame: Full= homolog subfamily C member 29 Short=DNAJC29
CI01000327_02437680_02438642	DHYS_DROME RecName: Full=Probable deoxyhypusine synthase; Short=DHS
CI01000340_19267148_19271146	PCKGC_CHICK ame: Full=Phosphoenolpyruvate cytosolic
CI01000340_09395876_09401598	F264_MOUSE ame: Full=6-phosphofructo-2-kinase fructose-2,6-bisphosphatase 4 Short=6PF-2-K Fru-2,6-P2ase 4 Short=PFK FBPase 4 ame: Full=6PF-2-K Fru-2,6-P2ase testis-type isozyme Includes: ame: Full=6-phosphofructo-2-kinase Includes: ame: Full=Fructose-2,6-bisphosphatase
CI01000060_01174181_01180428	PLD4_HUMAN ame: Full=Phospholipase D4 Short=PLD 4 ame: Full=Choline phosphatase 4 ame: Full=Phosphatidylcholine-hydrolyzing phospholipase D4
CI01000340_19231651_19244239	HELZ2_MOUSE ame: Full=Helicase with zinc finger domain 2 ame: Full=PPAR-gamma DNA-binding domain-interacting 1 Short=PDIP1 Short=PPAR-gamma DBD-interacting 1
CI01025689_00000555_00001086	PLD4_MOUSE ame: Full=Phospholipase D4 Short=PLD 4 ame: Full=Choline phosphatase 4 ame: Full=Phosphatidylcholine-hydrolyzing phospholipase D4
CI01090780_00000520_00001418	LPXK_BARHE RecName: Full=Tetraacyldisaccharide 4'-kinase
CI01084546_00000016_00001092	ENDD1_HUMAN ame: Full=Endonuclease domain-containing 1 Flags: Precursor
CI01000354_01417265_01426361	A33_PLEWA ame: Full=Zinc-binding A33
CI01000068_00466560_00470556	FBX7_RAT ame: Full=F-box only 7
CI01000071_00720193_00720785	UBI1P_CANAX ame: Full=Polyubiquitin Contains: ame: Full=Ubiquitin-related Contains: ame: Full=Ubiquitin Flags: Precursor
CI01000039_08302787_08303257	UBI1P_CANAX ame: Full=Polyubiquitin Contains: ame: Full=Ubiquitin-related Contains: ame: Full=Ubiquitin Flags: Precursor
CI01000069_00403871_00404476	SOCS1_HUMAN ame: Full=Suppressor of cytokine signaling 1 Short=SOCS-1 ame: Full=JAK-binding Short=JAB ame: Full=STAT-induced STAT inhibitor 1 Short=SSI-1 ame: Full=Tec-interacting 3 Short=TIP-3
CI01000301_00561430_00571568	HERC3_HUMAN ame: Full=Probable E3 ubiquitin- ligase HERC3 ame: Full=HECT domain and RCC1-like domain-containing 3
CI01000302_00271855_00272355	MCRA_STRLA RecName: Full=Mitomycin radical oxidase
CI01000072_02058184_02067046	HIF3A_MOUSE ame: Full=Hypoxia-inducible factor 3-alpha Short=HIF-3-alpha Short=HIF3-alpha ame: Full=Basic-helix-loop-helix-PAS MOP7 ame: Full=HIF3-alpha-1 ame: Full=Inhibitory PAS domain Short=IPAS ame: Full=Member of PAS 7 ame: Full=Neonatal and embryonic PAS
CI01000090_00397826_00398584	DDIT4_DANRE ame: Full=DNA damage-inducible transcript 4
CI01000026_08337806_08350476	DHI2_RAT ame: Full=Corticosteroid 11-beta-dehydrogenase isozyme 2 ame: Full=11-beta-hydroxysteroid dehydrogenase type 2 Short=11-DH2 Short=11-beta-HSD2 ame: Full=NAD-dependent 11-beta-hydroxysteroid dehydrogenase
CI01000013_08080409_08086491	ATTY_MOUSE ame: Full=Tyrosine aminotransferase Short=TAT ame: Full=L-tyrosine:2-oxoglutarate aminotransferase
CI01000080_04185680_04192219	RGCC_RAT ame: Full=Regulator of cell cycle RGCC ame: Full=Response gene to complement 32 Short=RGC-32
CI01000340_10038089_10047331	FKBP5_HUMAN ame: Full=Peptidyl-prolyl cis-trans isomerase FKBP5 Short=PPIase FKBP5 ame: Full=51 kDa FK506-binding Short=51 kDa FKBP Short=FKBP-51 ame: Full=54 kDa progesterone receptor-associated immunophilin ame: Full=Androgen-regulated 6 ame: Full=FF1 antigen ame: Full=FK506-binding 5 Short=FKBP-5 ame: Full=FKBP54 Short=p54 ame: Full=HSP90-binding immunophilin ame: Full=Rotamase
CI01000010_01954571_01961365	S20AA_DANRE ame: Full=Sodium-dependent phosphate transporter 1-A ame: Full=Solute carrier family 20 member 1-A
CI01000140_00635417_00640444	SYT_ACIC5 RecName: Full=Threonine--tRNA ligase
CI01000006_06146799_06148260	DACT1_XENTR RecName: Full=Dapper 1
CI01000086_00528152_00537757	NR1D1_MOUSE ame: Full=Nuclear receptor subfamily 1 group D member 1 ame: Full=Rev-erbA-alpha ame: Full=V-erbA-related 1 Short=EAR-1
CI01000340_14773223_14776315	MYC1_CYPCA ame: Full=Transcriptional regulator Myc-1 Short=c-Myc-1 ame: Full=C-Myc I
CI01000339_03376850_03378630	KLF9_RAT ame: Full=Krueppel-like factor 9 ame: Full=Basic transcription element-binding 1 Short=BTE-binding 1 ame: Full=GC-box-binding 1 ame: Full=Transcription factor BTEB1
CI01000026_10347872_10351783	CEBPA_HUMAN ame: Full=CCAAT enhancer-binding alpha Short=C EBP alpha
CI01000006_06122278_06122736	VG70_BPMD2 RecName: Full=Gene 70 protein
CI01000006_06142449_06142925	unknown
CI01000140_01365745_01368758	GTPA_DICDI ame: Full=GTP-binding A
CI01000129_00784252_00787090	DDX58_MOUSE ame: Full=Probable ATP-dependent RNA helicase DDX58 ame: Full=DEAD box 58 ame: Full=RIG-I-like receptor 1 Short=RLR-1 ame: Full=Retinoic acid-inducible gene 1 Short=RIG-1 ame: Full=Retinoic acid-inducible gene I Short=RIG-I
CI01084520_00000116_00000660	unknown
CI01000507_00036778_00037275	unknown

## Sheet: down-regulated
CI01000051_01785489_01787612	IBP1_BOVIN ame: Full=Insulin-like growth factor-binding 1 Short=IBP-1 Short=IGF-binding 1 Short=IGFBP-1 ame: Full=bIGFBP-1 Flags: Precursor
CI01000004_04594923_04600816	TRFE1_SALSA ame: Full=Serotransferrin-1 ame: Full=Serotransferrin I Short=STF I Short=sTF1 ame: Full=Siderophilin I Flags: Precursor
CI01000009_02358636_02361913	HEMO_DANRE ame: Full=Hemopexin Flags: Precursor
CI01000039_08052093_08053571	APOA1_DANRE ame: Full=Apolipo A-I Short=Apo-AI Short= -I ame: Full=Apolipo A1 Contains: ame: Full=Proapolipo A-I Short= -I Flags: Precursor
CI01000069_03595904_03596883	FRIM_SALSA ame: Full= middle subunit Short=Ferritin M
CI01000086_00629905_00632087	HEPC1_DANRE RecName: Full=Hepcidin-1; Flags: Precursor
CI01161026_00000203_00000452	MYO8_ARATH RecName: Full=Myosin-8
CI01000127_02089452_02099016	FADS2_DANRE ame: Full=Fatty acid desaturase 2 ame: Full=Acyl- 6-desaturase ame: Full=Delta(5) Delta(6) fatty acid desaturase Short=D5D D6D fatty acid desaturase Short=Delta-5 Delta-6 fatty acid desaturase
CI01000004_16641559_16646208	RET2_PIG ame: Full=Retinol-binding 2 ame: Full=Cellular retinol-binding II Short=CRBP-II
CI01000072_04203719_04206013	APOA4_MACFA ame: Full=Apolipo A-IV Short=Apo-AIV Short= -IV ame: Full=Apolipo A4 Flags: Precursor
CI01000116_00002666_00003048	ISK1_PIG ame: Full=Serine protease inhibitor Kazal-type 1 ame: Full=Pancreatic secretory trypsin inhibitor
CI01000319_05750029_05750431	PB6LB_SALSA ame: Full=Proteasome subunit beta type-6-B like ame: Full=Low molecular mass 2-delta-B Flags: Precursor
CI01000092_02902889_02909457	RET2_RAT ame: Full=Retinol-binding 2 ame: Full=Cellular retinol-binding II Short=CRBP-II
CI01000301_01028010_01037868	UGPA_CRIGR ame: Full=UTP--glucose-1-phosphate uridylyltransferase ame: Full=UDP-glucose pyrophosphorylase Short=UDPGP Short=UGPase
CI01000016_05381573_05383796	IL11_RAT ame: Full=Interleukin-11 Short=IL-11 Flags: Precursor
CI01000069_03625937_03626925	FRIM_SALSA ame: Full= middle subunit Short=Ferritin M
CI01000300_10496235_10498777	FABPI_BOVIN ame: Full=Fatty acid-binding intestinal ame: Full=Fatty acid-binding 2 ame: Full=Intestinal-type fatty acid-binding Short=I-FABP
CI01000092_03860647_03862519	APA11_ONCMY ame: Full=Apolipo A-I-1 Short=Apo-AI-1 Short= -I-1 ame: Full=Apolipo A1-1 Contains: ame: Full=Proapolipo A-I-1 Short= -I-1 Flags: Precursor
CI01161047_00000053_00001297	CFAD_DICDI RecName: Full=Counting factor associated protein D; Flags: Precursor
CI01000181_00330804_00357644	CO3_ONCMY ame: Full=Complement C3 Contains: ame: Full=Complement C3 beta chain Contains: ame: Full=Complement C3 alpha chain Contains: ame: Full=C3a anaphylatoxin Contains: ame: Full=Complement C3b alpha chain Contains: ame: Full=Complement C3c alpha chain fragment 1 Contains: ame: Full=Complement C3dg fragment Contains: ame: Full=Complement C3g fragment Contains: ame: Full=Complement C3d fragmen…
CI01000329_00592538_00593044	PXN1_XENLA ame: Full=Pentraxin fusion Flags: Precursor
CI01158989_00000008_00000864	CO3_ONCMY ame: Full=Complement C3 Contains: ame: Full=Complement C3 beta chain Contains: ame: Full=Complement C3 alpha chain Contains: ame: Full=C3a anaphylatoxin Contains: ame: Full=Complement C3b alpha chain Contains: ame: Full=Complement C3c alpha chain fragment 1 Contains: ame: Full=Complement C3dg fragment Contains: ame: Full=Complement C3g fragment Contains: ame: Full=Complement C3d fragmen…
CI01000004_16092821_16115520	ERMAP_HUMAN ame: Full=Erythroid membrane-associated Short=hERMAP ame: Full=Radin blood group antigen ame: Full=Scianna blood group antigen Flags: Precursor
CI01000004_09378220_09381425	SELPB_DANRE ame: Full=Seleno Pb Short=z b Flags: Precursor
CI01000057_02439034_02454810	ITIH3_RABIT ame: Full=Inter-alpha-trypsin inhibitor heavy chain H3 Short=ITI heavy chain H3 Short=ITI-HC3 Short=Inter-alpha-inhibitor heavy chain 3 Flags: Precursor
CI01000051_01457945_01462388	TTHY_XENLA ame: Full=Transthyretin Short=xTTR ame: Full=Prealbumin Flags: Precursor
CI01000098_03043907_03046972	APOM_MOUSE ame: Full=Apolipo M Short=Apo-M Short=
CI01000049_00841319_00845716	SPP24_ONCMY ame: Full=Secreted phospho 24 Short=Spp-24 ame: Full=Secreted phospho 2 Flags: Precursor
CI01101007_00000142_00000898	unknown
CI01158956_00000114_00000473	CO3_ONCMY ame: Full=Complement C3 Contains: ame: Full=Complement C3 beta chain Contains: ame: Full=Complement C3 alpha chain Contains: ame: Full=C3a anaphylatoxin Contains: ame: Full=Complement C3b alpha chain Contains: ame: Full=Complement C3c alpha chain fragment 1 Contains: ame: Full=Complement C3dg fragment Contains: ame: Full=Complement C3g fragment Contains: ame: Full=Complement C3d fragmen…
CI01047044_00000069_00000758	PZP_MOUSE ame: Full=Pregnancy zone ame: Full=Alpha-2-macroglobulin Short=Alpha-2-M Contains: ame: Full=Alpha-2-macroglobulin 165 kDa subunit Contains: ame: Full=Alpha-2-macroglobulin 35 kDa subunit Flags: Precursor
CI01000303_00365022_00366949	MYG_DANRE ame: Full=Myoglobin
CI01000048_01224995_01226178	EDNRB_PIG ame: Full=Endothelin B receptor Short=ET-B Short=ET-BR ame: Full=Endothelin receptor non-selective type Flags: Precursor
CI01109545_00000002_00001709	YO11_ADEG1 RecName: Full=Uncharacterized protein ORF11
CI01000142_00224121_00249873	C1QL4_MOUSE ame: Full=Complement C1q 4 ame: Full=C1q and tumor necrosis factor-related 11 Short=C1q TNF-related 11 Short=C1qTNF11 Short=CTRP11 Flags: Precursor
CI01000142_00256080_00267175	CBLN2_RAT ame: Full=Cerebellin-2 ame: Full=Cerebellin Flags: Precursor
CI01161010_00000130_00001726	unknown
CI01000142_00374351_00380568	GRPE_XANCP RecName: Full=Protein GrpE; AltName: Full=HSP-70 cofactor
CI01000222_00604324_00605493	YYAB_BACSU RecName: Full=Uncharacterized protein YyaB
CI01000027_05071693_05072917	MURD_HAEIN RecName: Full=UDP-N-acetylmuramoylalanine--D-glutamate ligase
CI01000053_05704944_05710574	HXK4_HUMAN ame: Full=Glucokinase ame: Full=Hexokinase type IV Short=HK IV ame: Full=Hexokinase-4 Short=HK4 ame: Full=Hexokinase-D
CI01004804_00000182_00000730	OLFM4_MOUSE ame: Full=Olfactomedin-4 Short=OLM4 Flags: Precursor
CI01000071_04430037_04431564	CCL7_RAT ame: Full=C-C motif chemokine 7 ame: Full=Monocyte chemoattractant 3 ame: Full=Monocyte chemotactic 3 Short=MCP-3 ame: Full=Small-inducible cytokine A7 Flags: Precursor
CI01000436_00028686_00030260	P2A03_ARATH ame: Full= PHLOEM PROTEIN 2-LIKE A3 Short= 2-A3
CI01064543_00000646_00001629	PSCA_MOUSE ame: Full=Prostate stem cell antigen Flags: Precursor
CI01000436_00002550_00003995	P2A03_ARATH ame: Full= PHLOEM PROTEIN 2-LIKE A3 Short= 2-A3
CI01000300_10370185_10373703	FIBG_HUMAN ame: Full=Fibrinogen gamma chain Flags: Precursor
CI01000300_01373306_01377544	FIBB_HUMAN ame: Full=Fibrinogen beta chain Contains: ame: Full=Fibrinopeptide B Contains: ame: Full=Fibrinogen beta chain Flags: Precursor
CI01000034_04239062_04242494	HMOX_TAKRU ame: Full=Heme oxygenase Short=HO
CI01000110_03116235_03118931	ALDOB_DANRE ame: Full=Fructose-bisphosphate aldolase B ame: Full=Liver-type aldolase
CI01000047_03132426_03133335	RET4A_ONCMY ame: Full=Retinol-binding 4-A ame: Full=Plasma retinol-binding 1 Short=PRBP-1 ame: Full=Plasma retinol-binding II Short=PRBP-I
CI01000000_19080783_19082395	TU91_IOTCI ame: Full=Turripeptide ame: Full=Turripeptide OL11-like
CI01000060_01469344_01470449	unknown
CI01000127_01683907_01690815	LDHBB_DANRE ame: Full=L-lactate dehydrogenase B-B chain Short=LDH-B-B
CI01000171_00143636_00154380	HPPD_DANRE ame: Full=4-hydroxyphenylpyruvate dioxygenase ame: Full=4-hydroxyphenylpyruvic acid oxidase Short=4HPPD Short=HPD Short=HPPDase
CI01000302_00685212_00691241	UCP3_CANFA ame: Full=Mitochondrial uncoupling 3 Short=UCP 3 ame: Full=Solute carrier family 25 member 9
CI01000300_01387744_01388660	FIBA_BOVIN ame: Full=Fibrinogen alpha chain Contains: ame: Full=Fibrinopeptide A Contains: ame: Full=Fibrinogen alpha chain Flags: Precursor
CI01004566_00000214_00000565	CO3_ONCMY ame: Full=Complement C3 Contains: ame: Full=Complement C3 beta chain Contains: ame: Full=Complement C3 alpha chain Contains: ame: Full=C3a anaphylatoxin Contains: ame: Full=Complement C3b alpha chain Contains: ame: Full=Complement C3c alpha chain fragment 1 Contains: ame: Full=Complement C3dg fragment Contains: ame: Full=Complement C3g fragment Contains: ame: Full=Complement C3d fragmen…
CI01000015_00670047_00675766	FETUA_BOVIN ame: Full=Alpha-2-HS-glyco ame: Full=Asialofetuin ame: Full=Fetuin-A Flags: Precursor
CI01102019_00000037_00000526	CSMD1_HUMAN ame: Full=CUB and sushi domain-containing 1 ame: Full=CUB and sushi multiple domains 1 Flags: Precursor
CI01000000_04119261_04119788	MLO_HORVU RecName: Full=Protein MLO
CI01000154_01465090_01466925	DBLOH_MOUSE ame: Full=Diablo mitochondrial ame: Full=Direct IAP-binding with low pI ame: Full=Second mitochondria-derived activator of caspase Short=Smac Flags: Precursor
CI01000138_01149523_01151963	VMO1_CHICK ame: Full=Vitelline membrane outer layer 1 Short=VMO-1 Short=VMO-I Short=VMOI Flags: Precursor
CI01000086_02381193_02384764	GGCT_BOVIN ame: Full=Gamma-glutamylcyclotransferase
CI01000041_00381677_00392440	S13A2_MOUSE ame: Full=Solute carrier family 13 member 2 ame: Full=Na(+) dicarboxylate cotransporter 1 Short= -1 ame: Full=Renal sodium dicarboxylate cotransporter
CI01000069_03631837_03632897	FRIM_SALSA ame: Full= middle subunit Short=Ferritin M
CI01000350_01268618_01269611	C1QL4_MOUSE ame: Full=Complement C1q 4 ame: Full=C1q and tumor necrosis factor-related 11 Short=C1q TNF-related 11 Short=C1qTNF11 Short=CTRP11 Flags: Precursor
CI01000004_06398828_06403391	SPYA_FELCA ame: Full=Serine--pyruvate mitochondrial Short=SPT ame: Full=Alanine--glyoxylate aminotransferase Short=AGT Flags: Precursor
CI01000174_00044448_00050068	CP3AR_ONCMY ame: Full=Cytochrome P450 3A27 ame: Full=CYPIIIA27
CI01000016_08881761_08888177	G3P_DANRE ame: Full=Glyceraldehyde-3-phosphate dehydrogenase Short=GAPDH ame: Full=Peptidyl-cysteine S-nitrosylase GAPDH
CI01000030_00753779_00759287	ST3A1_RABIT ame: Full=Amine sulfotransferase ame: Full=AST-RB1 ame: Full=Sulfotransferase 3A1 Short=ST3A1
CI01000006_03270739_03288631	CFAB_BOVIN ame: Full=Complement factor B ame: Full=C3 C5 convertase ame: Full=EC-VMFB Contains: ame: Full=Complement factor B Ba fragment Contains: ame: Full=Complement factor B Bb fragment Flags: Precursor
CI01000080_04872381_04880724	UPP2_MOUSE ame: Full=Uridine phosphorylase 2 Short=UPase 2 Short= ase 2 ame: Full=Liver-specific uridine phosphorylase Short=L- ase
CI01000325_03266785_03268323	A2GL_HUMAN ame: Full=Leucine-rich alpha-2-glyco Short=LRG Flags: Precursor
CI01000003_00380494_00385991	PROC_PIG ame: Full=Vitamin K-dependent C ame: Full=Anticoagulant C ame: Full=Autoprothrombin IIA ame: Full=Blood coagulation factor XIV Contains: ame: Full=Vitamin K-dependent C light chain Contains: ame: Full=Vitamin K-dependent C heavy chain Contains: ame: Full=Activation peptide Flags: Precursor
CI01000389_00052517_00052789	TAL_BACFR RecName: Full=Probable transaldolase
CI01000063_05616519_05617045	unknown
CI01000039_03170952_03179241	F16P1_PIG ame: Full=Fructose-1,6-bisphosphatase 1 Short=FBPase 1 ame: Full=D-fructose-1,6-bisphosphate 1-phosphohydrolase 1 ame: Full=Liver FBPase
CI01000030_01172285_01175092	ANT3_MOUSE ame: Full=Antithrombin-III Short=ATIII ame: Full=Serpin C1 Flags: Precursor
CI01000138_01142508_01145726	VMO1_HUMAN ame: Full=Vitelline membrane outer layer 1 homolog Flags: Precursor
CI01000030_09169745_09175576	GPDA_TAKRU ame: Full=Glycerol-3-phosphate dehydrogenase
CI01000333_00160385_00176439	CP2K1_ONCMY ame: Full=Cytochrome P450 2K1 ame: Full=CYPIIK1 ame: Full=Cytochrome P450 LMC2
CI01000012_12138610_12140673	GSTO1_HUMAN ame: Full=Glutathione S-transferase omega-1 Short=GSTO-1 ame: Full=Glutathione S-transferase omega 1-1 Short=GSTO 1-1 ame: Full=Glutathione-dependent dehydroascorbate reductase ame: Full=Monomethylarsonic acid reductase Short=MMA(V) reductase ame: Full=S-(Phenacyl)glutathione reductase Short=SPG-R
CI01180000_10441696_10442635	FP_CRIMI ame: Full=Female Short=FP ame: Full=Serum amyloid P-component Flags: Precursor
CI01000006_07223113_07228278	CO7_BOVIN ame: Full=Complement component C7 Flags: Precursor
CI01000333_00078876_00088521	CP2K1_ONCMY ame: Full=Cytochrome P450 2K1 ame: Full=CYPIIK1 ame: Full=Cytochrome P450 LMC2
CI01000175_00124845_00132502	PGBM_HUMAN ame: Full=Basement membrane-specific heparan sulfate proteoglycan core Short=HSPG ame: Full=Perlecan Short=PLC Contains: ame: Full=Endorepellin Contains: ame: Full=LG3 peptide Flags: Precursor
CI01000018_00029420_00038887	PCKGM_HUMAN ame: Full=Phosphoenolpyruvate carboxykinase
CI01000029_03746973_03752660	PLMN_RAT ame: Full=Plasminogen Contains: ame: Full=Plasmin heavy chain A Contains: ame: Full=Activation peptide Contains: ame: Full=Angiostatin Contains: ame: Full=Plasmin heavy chain short form Contains: ame: Full=Plasmin light chain B Flags: Precursor
CI01015679_00000008_00000627	CYSLP_CLABA ame: Full=Cystatin ame: Full= ystatin Flags: Precursor
CI01000030_05519604_05542781	CFAH_MOUSE ame: Full=Complement factor H ame: Full= beta-1-H Flags: Precursor
CI01000069_03636156_03639756	FRIM_SALSA ame: Full= middle subunit Short=Ferritin M
CI01000000_09059743_09060201	RNSL3_DANRE ame: Full=Ribonuclease-like 3 Short=RNase ZF-3 Short=RNase-like 3 Short=ZF-RNase-3 ame: Full=Dr-RNase 1 Contains: ame: Full=N-terminal peptide Contains: ame: Full=LF-ZF3 Flags: Precursor
CI01000306_07794173_07799364	T23OB_DANRE ame: Full=Tryptophan 2,3-dioxygenase B Short=TDO-B ame: Full=Tryptamin 2,3-dioxygenase B ame: Full=Tryptophan oxygenase B Short=TO-B Short=TRPO-B ame: Full=Tryptophan pyrrolase B ame: Full=Tryptophanase B
CI01000034_05226643_05229121	CQ10X_DANRE ame: Full=Coenzyme Q-binding COQ10 mitochondrial Flags: Precursor
CI01000047_00072625_00078199	ARGI1_HUMAN ame: Full=Arginase-1 ame: Full=Liver-type arginase ame: Full=Type I arginase
CI01000010_06166731_06172965	IC1_RAT ame: Full=Plasma protease C1 inhibitor Short=C1 Inh Short=C1Inh ame: Full=C1 esterase inhibitor ame: Full=C1-inhibiting factor ame: Full=Serpin G1 Flags: Precursor
CI01000181_00174917_00242327	CO3_ONCMY ame: Full=Complement C3 Contains: ame: Full=Complement C3 beta chain Contains: ame: Full=Complement C3 alpha chain Contains: ame: Full=C3a anaphylatoxin Contains: ame: Full=Complement C3b alpha chain Contains: ame: Full=Complement C3c alpha chain fragment 1 Contains: ame: Full=Complement C3dg fragment Contains: ame: Full=Complement C3g fragment Contains: ame: Full=Complement C3d fragmen…
CI01000068_00121327_00131615	S38A4_HUMAN ame: Full=Sodium-coupled neutral amino acid transporter 4 ame: Full=Amino acid transporter A3 ame: Full=Na(+)-coupled neutral amino acid transporter 4 ame: Full=Solute carrier family 38 member 4 ame: Full=System A amino acid transporter 3 ame: Full=System N amino acid transporter 3
CI01000020_01647763_01658875	PH4H_RAT ame: Full=Phenylalanine-4-hydroxylase Short=PAH ame: Full=Phe-4-monooxygenase
CI01000325_09578866_09587420	PRG4_HUMAN ame: Full=Proteoglycan 4 ame: Full=Lubricin ame: Full=Megakaryocyte-stimulating factor ame: Full=Superficial zone proteoglycan Contains: ame: Full=Proteoglycan 4 C-terminal part Flags: Precursor
CI01000407_00094092_00095263	CADHF_XENLA RecName: Full=EP-cadherin; AltName: Full=C-cadherin; Flags: Precursor
CI01000006_07231215_07235809	SCOT1_HUMAN ame: Full=Succinyl- :3-ketoacid coenzyme A transferase mitochondrial ame: Full=3-oxoacid -transferase 1 ame: Full=Somatic-type succinyl- :3-oxoacid -transferase Short=SCOT-s Flags: Precursor
CI01019968_00000155_00002707	ITIH3_RABIT ame: Full=Inter-alpha-trypsin inhibitor heavy chain H3 Short=ITI heavy chain H3 Short=ITI-HC3 Short=Inter-alpha-inhibitor heavy chain 3 Flags: Precursor
CI01000339_06995644_07004684	CO9_ONCMY ame: Full=Complement component C9
CI01000080_01500308_01505160	PTGDS_CANFA ame: Full=Prostaglandin-H2 D-isomerase ame: Full=Glutathione-independent PGD synthase ame: Full=Lipocalin-type prostaglandin-D synthase ame: Full=Prostaglandin-D2 synthase Short=PGD2 synthase Short=PGDS Short=PGDS2 Flags: Precursor
CI01000012_13634251_13634759	unknown
CI01000180_01767670_01772829	YQK1_SCHPO ame: Full=UPF0676
CI01000129_01368616_01384193	ABCG2_HUMAN ame: Full=ATP-binding cassette sub-family G member 2 ame: Full=Breast cancer resistance ame: Full=CDw338 ame: Full=Mitoxantrone resistance-associated ame: Full=Placenta-specific ATP-binding cassette transporter ame: Full=Urate exporter ame: CD_antigen=CD338
CI01000072_01406735_01412673	A2AP_HUMAN ame: Full=Alpha-2-antiplasmin Short=Alpha-2-AP ame: Full=Alpha-2-plasmin inhibitor Short=Alpha-2-PI ame: Full=Serpin F2 Flags: Precursor
CI01000384_00031601_00032515	CYTB_OPLFA ame: Full=Cystatin-B ame: Full= yt-B ame: Full=Stefin-B
CI01000018_02129101_02134686	CO8G_HUMAN ame: Full=Complement component C8 gamma chain Flags: Precursor
CI01000129_00996334_01002659	CLC10_HUMAN ame: Full=C-type lectin domain family 10 member A ame: Full=C-type lectin superfamily member 14 ame: Full=Macrophage lectin 2 ame: CD_antigen=CD301
CI01000340_17318768_17326504	CP24A_HUMAN ame: Full=1,25-dihydroxyvitamin D(3) 24- mitochondrial Short=24-OHase Short=Vitamin D(3) 24-hydroxylase ame: Full=Cytochrome P450 24A1 ame: Full=Cytochrome P450-CC24 Flags: Precursor
CI01000325_07939376_07954501	APOB_HUMAN ame: Full=Apolipo B-100 Short=Apo B-100 Contains: ame: Full=Apolipo B-48 Short=Apo B-48 Flags: Precursor
CI01000026_12551009_12554565	LITD1_HUMAN ame: Full=LINE-1 type transposase domain-containing 1 ame: Full=ES cell-associated 11
CI01036346_00000579_00001082	ACTNB_DICDI RecName: Full=Interaptin; AltName: Full=Actin-binding protein
CI01180000_10538157_10538596	unknown
